# Supplementary material for: Mechanochemical synthesis and crystal structure of a 1:2 co-crystal of 1,3,6,8-tetra­aza­tri­cyclo[4.3.1.13,8]undecane (TATU) and 4-chloro-3,5-dimethyl­phenol
Source: Acta Crystallogr E Crystallogr Commun. 2016 Oct 25;72(Pt 11):1651–3. doi: 10.1107/S2056989016016650 (PMC5095854; doi:10.1107/S2056989016016650)
Supplement: Supplementary file 1 [file e-72-01651-sup1.cif]

##############################################################################
#                                                                            #
# This CIF contains the data in a paper accepted for publication in          #
# Acta Crystallographica Section E. It conforms to the requirements of       #
# Notes for Authors for Acta Crystallographica Section E, and has been       #
# peer reviewed under the auspices of the IUCr Commission on Journals.       #
#                                                                            #
# Full details of the Crystallographic Information File format               #
# are given in the paper "The Crystallographic Information File (CIF):       #
# a New Standard Archive File for Crystallography" by S. R. Hall, F. H.      #
# Allen and I. D. Brown [Acta Cryst. (1991), A47, 655-685].                  #
#                                                                            #
# The current version of the core CIF dictionary is obtainable from          #
# ftp://ftp.iucr.org/pub/cif_core.dic.                                       #
#                                                                            #
# Software is freely available for graphical display of the structure(s)     #
# in this CIF. For information consult the CIF software page                 #
# http://www.iucr.org/resources/cif/software.                                #
#                                                                            #
# This file may be used for bona fide research purposes within the           #
# scientific community so long as proper attribution is given to the journal # 
# article from which it was obtained.                                        #
#                                                                            #
##############################################################################
data_I
_database_code_depnum_ccdc_archive 'CCDC 1510356'
_audit_creation_method     'SHELXL-2014/7'
_journal_date_recd_electronic     2016-10-14
_journal_date_accepted     2016-10-18
_journal_name_full     'Acta Crystallographica, Section E'
_journal_year     2016
_journal_volume     72
_journal_issue     11
_journal_page_first     1651
_journal_page_last     1653
_journal_paper_category     GO
_journal_paper_doi     10.1107/S2056989016016650
_journal_coeditor_code     SJ5512
_publ_contact_author_name     'Augusto Rivera'
_publ_contact_author_address
;
Universidad Nacional de Colombia, Sede Bogot\'a, Facultad de Ciencias,
Departamento de Qu\'imica, Cra 30 No. 45-03, Bogot\'a, C\'odigo Postal 110911
;
_publ_contact_author_email     'ariverau@unal.edu.co'
_publ_contact_author_fax     '571-3165220'
_publ_contact_author_phone     '571-3165000'
_publ_section_title
;
Mechanochemical synthesis and crystal structure of a 1:2 co-crystal of
1,3,6,8-tetraazatricyclo[4.3.1.1^3,8^]undecane (TATU) and
4-chloro-3,5-dimethylphenol
;
loop_
    _publ_author_name
    _publ_author_footnote
    _publ_author_address
    'Rivera, Augusto' .
;
Universidad Nacional de Colombia, Sede Bogot\'a, Facultad de Ciencias,
Departamento de Qu\'imica, Cra 30 No. 45-03, Bogot\'a, C\'odigo Postal 110911,
Colombia
;
    'Rojas, Jicli Jos\'e' .
;
Universidad Nacional de Colombia, Sede Bogot\'a, Facultad de Ciencias,
Departamento de Qu\'imica, Cra 30 No. 45-03, Bogot\'a, C\'odigo Postal 110911,
Colombia
;
    'Sadat-Bernal, John' .
;
Universidad Nacional de Colombia, Sede Bogot\'a, Facultad de Ciencias,
Departamento de Qu\'imica, Cra 30 No. 45-03, Bogot\'a, C\'odigo Postal 110911,
Colombia
;
    'R\'ios-Motta, Jaime' .
;
Universidad Nacional de Colombia, Sede Bogot\'a, Facultad de Ciencias,
Departamento de Qu\'imica, Cra 30 No. 45-03, Bogot\'a, C\'odigo Postal 110911,
Colombia
;
    'Bolte, Michael' .
;
Institut f\"ur Anorganische Chemie, J. W. Goethe-Universit\"at Frankfurt,
Max-von Laue-Str. 7,
60438 Frankfurt/Main,
Germany
;
_publ_section_synopsis
;
In the crystal, the 1:2 co-crystalline adducts are linked by \p--\p stacking
interactions.
;
_chemical_name_systematic
;
1,3,6,8-Tetraazatricyclo[4.3.1.1^3,8^]undecane--4-chloro-3,5-dimethylphenol
(1/2)
;
_chemical_name_common     ?
_chemical_formula_moiety     'C7 H14 N4, 2(C8 H9 Cl O)'
_chemical_formula_sum     'C23 H32 Cl2 N4 O2'
_chemical_formula_iupac     'C7 H14 N4, 2C8 H9 Cl O'
_chemical_formula_weight     467.42
_chemical_melting_point     ?
_shelx_space_group_comment
;
The symmetry employed for this shelxl refinement is uniquely defined
by the following loop, which should always be used as a source of
symmetry information in preference to the above space-group names.
They are only intended as comments.
;
_space_group_crystal_system     monoclinic
_space_group_name_H-M_alt     'P 21/n'
_space_group_name_Hall     '-P 2yn'
loop_
    _space_group_symop_operation_xyz
    'x, y, z'
    '-x+1/2, y+1/2, -z+1/2'
    '-x, -y, -z'
    'x-1/2, -y-1/2, z-1/2'
_cell_length_a     14.5170(8)
_cell_length_b     7.6178(4)
_cell_length_c     22.1756(11)
_cell_angle_alpha     90
_cell_angle_beta     101.824(4)
_cell_angle_gamma     90
_cell_volume     2400.3(2)
_cell_formula_units_Z     4
_cell_measurement_reflns_used     23030
_cell_measurement_theta_min     3.27
_cell_measurement_theta_max     25.86
_cell_measurement_temperature     173(2)
_exptl_crystal_description     block
_exptl_crystal_colour     colourless
_exptl_crystal_size_max     0.280
_exptl_crystal_size_mid     0.240
_exptl_crystal_size_min     0.240
_exptl_crystal_density_diffrn     1.293
_exptl_crystal_density_meas     ?
_exptl_crystal_density_method     ?
_exptl_crystal_F_000     992
_exptl_absorpt_coefficient_mu     0.297
_exptl_absorpt_correction_type     multi-scan
_exptl_absorpt_process_details
;
(X-Area; Stoe & Cie, 2001)
;
_shelx_estimated_absorpt_T_min     0.921
_shelx_estimated_absorpt_T_max     0.932
_exptl_absorpt_correction_T_min     0.609
_exptl_absorpt_correction_T_max     1.000
_diffrn_ambient_temperature     173(2)
_diffrn_radiation_type     MoK\a
_diffrn_radiation_wavelength     0.71073
_diffrn_measurement_device_type     'STOE IPDS II two-circle'
_diffrn_measurement_method     \w
_diffrn_detector_area_resol_mean     ?
_diffrn_reflns_number     23030
_diffrn_reflns_av_R_equivalents     0.0315
_diffrn_reflns_theta_min     3.267
_diffrn_reflns_theta_max     25.718
_diffrn_reflns_theta_full     25.000
_diffrn_measured_fraction_theta_max     0.985
_diffrn_measured_fraction_theta_full     0.997
_diffrn_reflns_limit_h_min     -17
_diffrn_reflns_limit_h_max     17
_diffrn_reflns_limit_k_min     -9
_diffrn_reflns_limit_k_max     9
_diffrn_reflns_limit_l_min     -26
_diffrn_reflns_limit_l_max     26
_refine_special_details     ?
_reflns_number_total     4501
_reflns_number_gt     3584
_reflns_threshold_expression     'I > 2\s(I)'
_refine_ls_structure_factor_coef     Fsqd
_refine_ls_matrix_type     full
_refine_ls_R_factor_all     0.0595
_refine_ls_R_factor_gt     0.0420
_refine_ls_wR_factor_gt     0.0936
_refine_ls_wR_factor_ref     0.0998
_refine_ls_goodness_of_fit_ref     1.034
_refine_ls_restrained_S_all     1.034
_refine_ls_number_reflns     4501
_refine_ls_number_parameters     292
_refine_ls_number_restraints     0
_refine_ls_hydrogen_treatment     mixed
_refine_ls_weighting_scheme     calc
_refine_ls_weighting_details
              'w=1/[\s^2^(Fo^2^)+(0.0488P)^2^+0.6672P] where P=(Fo^2^+2Fc^2^)/3'
_atom_sites_solution_hydrogens     mixed
_atom_sites_solution_primary     ?
_atom_sites_solution_secondary     ?
_refine_ls_shift/su_max     0.001
_refine_ls_shift/su_mean     0.000
_refine_diff_density_max     0.277
_refine_diff_density_min     -0.304
_refine_ls_extinction_method     none
_refine_ls_extinction_coef     .
loop_
    _atom_type_symbol
    _atom_type_description
    _atom_type_scat_dispersion_real
    _atom_type_scat_dispersion_imag
    _atom_type_scat_source
    'C' 'C' 0.0033 0.0016
                         'International Tables Vol C Tables 4.2.6.8 and 6.1.1.4'
    'H' 'H' 0.0000 0.0000
                         'International Tables Vol C Tables 4.2.6.8 and 6.1.1.4'
    'N' 'N' 0.0061 0.0033
                         'International Tables Vol C Tables 4.2.6.8 and 6.1.1.4'
    'O' 'O' 0.0106 0.0060
                         'International Tables Vol C Tables 4.2.6.8 and 6.1.1.4'
    'Cl' 'Cl' 0.1484 0.1585
                         'International Tables Vol C Tables 4.2.6.8 and 6.1.1.4'
_computing_data_collection
;
X-Area (Stoe & Cie, 2001)
;
_computing_cell_refinement
;
X-Area (Stoe & Cie, 2001)
;
_computing_data_reduction
;
X-Area (Stoe & Cie, 2001)
;
_computing_structure_solution
;
SHELXS (Sheldrick, 2008)
;
_computing_structure_refinement
;
<i>SHELXL2014/7</i> (Sheldrick, 2015)
;
_computing_molecular_graphics
;
XP in SHELXTL-Plus (Sheldrick, 2008)
;
_computing_publication_material
;
<i>SHELXL2014/7</i> (Sheldrick, 2015)
;
loop_
    _atom_site_type_symbol
    _atom_site_label
    _atom_site_fract_x
    _atom_site_fract_y
    _atom_site_fract_z
    _atom_site_U_iso_or_equiv
    _atom_site_adp_type
    _atom_site_calc_flag
    _atom_site_occupancy
    _atom_site_disorder_assembly
    _atom_site_disorder_group
    N N1 0.32321(11) 1.00388(19) 0.72849(7) 0.0303(3) Uani d 1 . .
    N N2 0.48631(12) 0.9345(2) 0.67795(8) 0.0386(4) Uani d 1 . .
    N N3 0.43541(11) 0.75773(19) 0.75911(7) 0.0287(3) Uani d 1 . .
    N N4 0.33805(11) 0.76332(19) 0.65546(7) 0.0291(3) Uani d 1 . .
    C C1 0.37625(16) 1.1541(3) 0.71281(10) 0.0417(5) Uani d 1 . .
    H H1A 0.3950 1.2268 0.7503 0.050 Uiso calc 1 . .
    H H1B 0.3331 1.2259 0.6821 0.050 Uiso calc 1 . .
    C C2 0.46513(17) 1.1172(3) 0.68706(11) 0.0488(5) Uani d 1 . .
    H H2A 0.4585 1.1784 0.6470 0.059 Uiso calc 1 . .
    H H2B 0.5197 1.1697 0.7155 0.059 Uiso calc 1 . .
    C C3 0.37388(13) 0.8935(2) 0.77837(8) 0.0305(4) Uani d 1 . .
    H H3A 0.3274 0.8343 0.7984 0.037 Uiso calc 1 . .
    H H3B 0.4130 0.9700 0.8096 0.037 Uiso calc 1 . .
    C C4 0.41772(15) 0.8403(3) 0.63247(9) 0.0373(5) Uani d 1 . .
    H H4A 0.4506 0.7448 0.6152 0.045 Uiso calc 1 . .
    H H4B 0.3922 0.9219 0.5984 0.045 Uiso calc 1 . .
    C C5 0.27736(14) 0.8983(2) 0.67616(8) 0.0310(4) Uani d 1 . .
    H H5A 0.2533 0.9778 0.6412 0.037 Uiso calc 1 . .
    H H5B 0.2224 0.8387 0.6871 0.037 Uiso calc 1 . .
    C C6 0.51400(14) 0.8331(3) 0.73454(9) 0.0368(4) Uani d 1 . .
    H H6A 0.5514 0.9097 0.7665 0.044 Uiso calc 1 . .
    H H6B 0.5555 0.7361 0.7268 0.044 Uiso calc 1 . .
    C C7 0.37716(14) 0.6537(2) 0.70954(8) 0.0307(4) Uani d 1 . .
    H H7A 0.3249 0.5985 0.7252 0.037 Uiso calc 1 . .
    H H7B 0.4159 0.5588 0.6970 0.037 Uiso calc 1 . .
    Cl Cl1 0.76106(5) -0.00986(9) 0.86534(3) 0.0680(2) Uani d 1 . .
    O O1 0.45719(10) 0.5078(2) 0.85145(7) 0.0395(3) Uani d 1 . .
    H H1 0.461(2) 0.582(4) 0.8252(13) 0.066(9) Uiso d 1 . .
    C C11 0.52937(13) 0.3920(2) 0.85398(8) 0.0299(4) Uani d 1 . .
    C C12 0.60769(14) 0.4285(3) 0.82904(8) 0.0340(4) Uani d 1 . .
    H H12 0.6118 0.5383 0.8094 0.041 Uiso calc 1 . .
    C C13 0.68020(15) 0.3070(3) 0.83229(9) 0.0394(5) Uani d 1 . .
    C C14 0.67140(15) 0.1475(3) 0.86136(9) 0.0391(5) Uani d 1 . .
    C C15 0.59503(15) 0.1077(2) 0.88797(8) 0.0369(5) Uani d 1 . .
    C C16 0.52400(14) 0.2321(2) 0.88326(8) 0.0328(4) Uani d 1 . .
    H H16 0.4706 0.2073 0.9004 0.039 Uiso calc 1 . .
    C C17 0.76413(18) 0.3517(4) 0.80495(12) 0.0633(7) Uani d 1 . .
    H H17A 0.7570 0.4708 0.7879 0.095 Uiso calc 1 . .
    H H17B 0.7685 0.2680 0.7721 0.095 Uiso calc 1 . .
    H H17C 0.8215 0.3453 0.8371 0.095 Uiso calc 1 . .
    C C18 0.58762(19) -0.0650(3) 0.92064(11) 0.0518(6) Uani d 1 . .
    H H18A 0.5329 -0.0619 0.9401 0.078 Uiso calc 1 . .
    H H18B 0.6448 -0.0835 0.9522 0.078 Uiso calc 1 . .
    H H18C 0.5804 -0.1612 0.8907 0.078 Uiso calc 1 . .
    Cl Cl2 0.31094(4) -0.07547(7) 0.46192(3) 0.05106(17) Uani d 1 . .
    O O2 0.20265(11) 0.53522(18) 0.59453(7) 0.0378(3) Uani d 1 . .
    H H2 0.252(2) 0.606(4) 0.6060(12) 0.057(7) Uiso d 1 . .
    C C21 0.23133(14) 0.3965(2) 0.56384(8) 0.0295(4) Uani d 1 . .
    C C22 0.17280(14) 0.2507(2) 0.55338(8) 0.0297(4) Uani d 1 . .
    H H22 0.1157 0.2507 0.5681 0.036 Uiso calc 1 . .
    C C23 0.19606(13) 0.1043(2) 0.52177(8) 0.0298(4) Uani d 1 . .
    C C24 0.28058(15) 0.1093(2) 0.50121(8) 0.0343(4) Uani d 1 . .
    C C25 0.34103(15) 0.2525(3) 0.51093(10) 0.0406(5) Uani d 1 . .
    C C26 0.31481(15) 0.3973(3) 0.54264(9) 0.0365(4) Uani d 1 . .
    H H26 0.3547 0.4972 0.5497 0.044 Uiso calc 1 . .
    C C27 0.13190(16) -0.0528(3) 0.51162(9) 0.0389(5) Uani d 1 . .
    H H27A 0.1059 -0.0664 0.4675 0.058 Uiso calc 1 . .
    H H27B 0.0804 -0.0360 0.5336 0.058 Uiso calc 1 . .
    H H27C 0.1676 -0.1583 0.5272 0.058 Uiso calc 1 . .
    C C28 0.4326(2) 0.2544(4) 0.48876(15) 0.0711(8) Uani d 1 . .
    H H28A 0.4759 0.1682 0.5121 0.107 Uiso calc 1 . .
    H H28B 0.4608 0.3716 0.4949 0.107 Uiso calc 1 . .
    H H28C 0.4207 0.2245 0.4449 0.107 Uiso calc 1 . .
loop_
    _atom_site_aniso_label
    _atom_site_aniso_U_11
    _atom_site_aniso_U_22
    _atom_site_aniso_U_33
    _atom_site_aniso_U_12
    _atom_site_aniso_U_13
    _atom_site_aniso_U_23
    N1 0.0329(9) 0.0276(8) 0.0293(8) 0.0056(7) 0.0039(7) -0.0013(6)
    N2 0.0354(9) 0.0409(9) 0.0402(9) -0.0042(8) 0.0095(8) 0.0104(7)
    N3 0.0250(8) 0.0308(8) 0.0310(8) 0.0028(6) 0.0070(6) 0.0059(6)
    N4 0.0319(9) 0.0288(8) 0.0276(7) -0.0004(7) 0.0082(7) -0.0025(6)
    C1 0.0506(13) 0.0288(10) 0.0423(11) -0.0006(9) 0.0015(10) 0.0027(8)
    C2 0.0509(14) 0.0415(12) 0.0519(13) -0.0107(10) 0.0053(11) 0.0087(10)
    C3 0.0334(10) 0.0332(9) 0.0246(8) 0.0036(8) 0.0053(8) -0.0007(7)
    C4 0.0407(12) 0.0431(11) 0.0309(10) 0.0008(9) 0.0138(9) 0.0035(8)
    C5 0.0296(10) 0.0330(9) 0.0285(9) 0.0039(8) 0.0014(7) -0.0018(8)
    C6 0.0267(10) 0.0452(11) 0.0386(10) -0.0007(9) 0.0068(8) 0.0098(9)
    C7 0.0340(10) 0.0249(8) 0.0354(10) 0.0029(8) 0.0118(8) 0.0021(7)
    Cl1 0.0767(5) 0.0679(4) 0.0573(4) 0.0424(4) 0.0085(3) -0.0006(3)
    O1 0.0345(8) 0.0433(8) 0.0426(8) 0.0090(6) 0.0122(6) 0.0165(7)
    C11 0.0282(10) 0.0333(9) 0.0262(8) 0.0007(8) 0.0011(7) 0.0004(7)
    C12 0.0347(11) 0.0367(10) 0.0299(9) 0.0003(8) 0.0049(8) 0.0060(8)
    C13 0.0359(11) 0.0503(12) 0.0315(10) 0.0066(9) 0.0056(9) 0.0006(9)
    C14 0.0438(12) 0.0394(11) 0.0306(10) 0.0132(9) -0.0010(9) -0.0045(8)
    C15 0.0481(12) 0.0283(10) 0.0275(9) -0.0005(9) -0.0080(9) -0.0018(7)
    C16 0.0339(11) 0.0343(10) 0.0278(9) -0.0065(8) 0.0004(8) 0.0022(8)
    C17 0.0464(15) 0.0883(19) 0.0611(15) 0.0167(14) 0.0248(13) 0.0160(14)
    C18 0.0695(17) 0.0326(11) 0.0457(12) -0.0027(11) -0.0063(11) 0.0054(9)
    Cl2 0.0568(4) 0.0446(3) 0.0520(3) 0.0121(3) 0.0117(3) -0.0150(2)
    O2 0.0397(8) 0.0314(7) 0.0422(8) -0.0010(6) 0.0079(6) -0.0103(6)
    C21 0.0357(10) 0.0258(9) 0.0254(8) 0.0051(8) 0.0021(8) 0.0006(7)
    C22 0.0297(10) 0.0326(9) 0.0258(9) 0.0019(8) 0.0033(7) 0.0006(7)
    C23 0.0343(10) 0.0297(9) 0.0225(8) 0.0027(8) -0.0009(7) 0.0019(7)
    C24 0.0402(11) 0.0313(10) 0.0303(9) 0.0075(8) 0.0048(8) -0.0029(8)
    C25 0.0386(12) 0.0407(11) 0.0447(11) 0.0030(9) 0.0139(9) -0.0002(9)
    C26 0.0362(11) 0.0319(10) 0.0418(11) -0.0041(8) 0.0091(9) -0.0004(8)
    C27 0.0461(12) 0.0317(10) 0.0360(10) -0.0050(9) 0.0017(9) -0.0023(8)
    C28 0.0551(17) 0.0679(17) 0.102(2) -0.0075(14) 0.0432(16) -0.0208(16)
_geom_special_details
;
 All esds (except the esd in the dihedral angle between two l.s. planes)
 are estimated using the full covariance matrix.  The cell esds are taken
 into account individually in the estimation of esds in distances, angles
 and torsion angles; correlations between esds in cell parameters are only
 used when they are defined by crystal symmetry.  An approximate (isotropic)
 treatment of cell esds is used for estimating esds involving l.s. planes.
;
loop_
    _geom_bond_atom_site_label_1
    _geom_bond_atom_site_label_2
    _geom_bond_site_symmetry_2
    _geom_bond_distance
    _geom_bond_publ_flag
    N1 C5 . 1.456(2) ?
    N1 C1 . 1.460(3) ?
    N1 C3 . 1.462(2) ?
    N2 C2 . 1.448(3) ?
    N2 C4 . 1.453(3) ?
    N2 C6 . 1.458(2) ?
    N3 C7 . 1.473(2) ?
    N3 C6 . 1.477(2) ?
    N3 C3 . 1.485(2) ?
    N4 C7 . 1.476(2) ?
    N4 C4 . 1.478(2) ?
    N4 C5 . 1.487(2) ?
    C1 C2 . 1.540(3) ?
    C1 H1A . 0.9900 ?
    C1 H1B . 0.9900 ?
    C2 H2A . 0.9900 ?
    C2 H2B . 0.9900 ?
    C3 H3A . 0.9900 ?
    C3 H3B . 0.9900 ?
    C4 H4A . 0.9900 ?
    C4 H4B . 0.9900 ?
    C5 H5A . 0.9900 ?
    C5 H5B . 0.9900 ?
    C6 H6A . 0.9900 ?
    C6 H6B . 0.9900 ?
    C7 H7A . 0.9900 ?
    C7 H7B . 0.9900 ?
    Cl1 C14 . 1.759(2) ?
    O1 C11 . 1.362(2) ?
    O1 H1 . 0.82(3) ?
    C11 C16 . 1.390(3) ?
    C11 C12 . 1.390(3) ?
    C12 C13 . 1.392(3) ?
    C12 H12 . 0.9500 ?
    C13 C14 . 1.393(3) ?
    C13 C17 . 1.507(3) ?
    C14 C15 . 1.392(3) ?
    C15 C16 . 1.388(3) ?
    C15 C18 . 1.516(3) ?
    C16 H16 . 0.9500 ?
    C17 H17A . 0.9800 ?
    C17 H17B . 0.9800 ?
    C17 H17C . 0.9800 ?
    C18 H18A . 0.9800 ?
    C18 H18B . 0.9800 ?
    C18 H18C . 0.9800 ?
    Cl2 C24 . 1.7585(19) ?
    O2 C21 . 1.367(2) ?
    O2 H2 . 0.89(3) ?
    C21 C26 . 1.387(3) ?
    C21 C22 . 1.389(3) ?
    C22 C23 . 1.395(3) ?
    C22 H22 . 0.9500 ?
    C23 C24 . 1.394(3) ?
    C23 C27 . 1.505(3) ?
    C24 C25 . 1.389(3) ?
    C25 C26 . 1.402(3) ?
    C25 C28 . 1.509(3) ?
    C26 H26 . 0.9500 ?
    C27 H27A . 0.9800 ?
    C27 H27B . 0.9800 ?
    C27 H27C . 0.9800 ?
    C28 H28A . 0.9800 ?
    C28 H28B . 0.9800 ?
    C28 H28C . 0.9800 ?
loop_
    _geom_angle_atom_site_label_1
    _geom_angle_atom_site_label_2
    _geom_angle_atom_site_label_3
    _geom_angle_site_symmetry_1
    _geom_angle_site_symmetry_3
    _geom_angle
    _geom_angle_publ_flag
    C5 N1 C1 . . 114.85(15) ?
    C5 N1 C3 . . 111.23(14) ?
    C1 N1 C3 . . 115.00(16) ?
    C2 N2 C4 . . 115.88(18) ?
    C2 N2 C6 . . 114.72(17) ?
    C4 N2 C6 . . 111.36(16) ?
    C7 N3 C6 . . 107.59(14) ?
    C7 N3 C3 . . 107.58(14) ?
    C6 N3 C3 . . 113.01(15) ?
    C7 N4 C4 . . 107.88(15) ?
    C7 N4 C5 . . 107.10(13) ?
    C4 N4 C5 . . 112.79(15) ?
    N1 C1 C2 . . 117.90(16) ?
    N1 C1 H1A . . 107.8 ?
    C2 C1 H1A . . 107.8 ?
    N1 C1 H1B . . 107.8 ?
    C2 C1 H1B . . 107.8 ?
    H1A C1 H1B . . 107.2 ?
    N2 C2 C1 . . 116.43(17) ?
    N2 C2 H2A . . 108.2 ?
    C1 C2 H2A . . 108.2 ?
    N2 C2 H2B . . 108.2 ?
    C1 C2 H2B . . 108.2 ?
    H2A C2 H2B . . 107.3 ?
    N1 C3 N3 . . 114.96(14) ?
    N1 C3 H3A . . 108.5 ?
    N3 C3 H3A . . 108.5 ?
    N1 C3 H3B . . 108.5 ?
    N3 C3 H3B . . 108.5 ?
    H3A C3 H3B . . 107.5 ?
    N2 C4 N4 . . 115.46(15) ?
    N2 C4 H4A . . 108.4 ?
    N4 C4 H4A . . 108.4 ?
    N2 C4 H4B . . 108.4 ?
    N4 C4 H4B . . 108.4 ?
    H4A C4 H4B . . 107.5 ?
    N1 C5 N4 . . 115.16(15) ?
    N1 C5 H5A . . 108.5 ?
    N4 C5 H5A . . 108.5 ?
    N1 C5 H5B . . 108.5 ?
    N4 C5 H5B . . 108.5 ?
    H5A C5 H5B . . 107.5 ?
    N2 C6 N3 . . 115.20(16) ?
    N2 C6 H6A . . 108.5 ?
    N3 C6 H6A . . 108.5 ?
    N2 C6 H6B . . 108.5 ?
    N3 C6 H6B . . 108.5 ?
    H6A C6 H6B . . 107.5 ?
    N3 C7 N4 . . 111.60(14) ?
    N3 C7 H7A . . 109.3 ?
    N4 C7 H7A . . 109.3 ?
    N3 C7 H7B . . 109.3 ?
    N4 C7 H7B . . 109.3 ?
    H7A C7 H7B . . 108.0 ?
    C11 O1 H1 . . 109(2) ?
    O1 C11 C16 . . 118.06(17) ?
    O1 C11 C12 . . 122.63(17) ?
    C16 C11 C12 . . 119.31(18) ?
    C11 C12 C13 . . 121.18(18) ?
    C11 C12 H12 . . 119.4 ?
    C13 C12 H12 . . 119.4 ?
    C12 C13 C14 . . 117.61(18) ?
    C12 C13 C17 . . 119.6(2) ?
    C14 C13 C17 . . 122.8(2) ?
    C15 C14 C13 . . 122.87(18) ?
    C15 C14 Cl1 . . 118.40(16) ?
    C13 C14 Cl1 . . 118.73(16) ?
    C16 C15 C14 . . 117.60(18) ?
    C16 C15 C18 . . 120.2(2) ?
    C14 C15 C18 . . 122.2(2) ?
    C15 C16 C11 . . 121.41(18) ?
    C15 C16 H16 . . 119.3 ?
    C11 C16 H16 . . 119.3 ?
    C13 C17 H17A . . 109.5 ?
    C13 C17 H17B . . 109.5 ?
    H17A C17 H17B . . 109.5 ?
    C13 C17 H17C . . 109.5 ?
    H17A C17 H17C . . 109.5 ?
    H17B C17 H17C . . 109.5 ?
    C15 C18 H18A . . 109.5 ?
    C15 C18 H18B . . 109.5 ?
    H18A C18 H18B . . 109.5 ?
    C15 C18 H18C . . 109.5 ?
    H18A C18 H18C . . 109.5 ?
    H18B C18 H18C . . 109.5 ?
    C21 O2 H2 . . 107.7(17) ?
    O2 C21 C26 . . 122.80(17) ?
    O2 C21 C22 . . 117.58(17) ?
    C26 C21 C22 . . 119.62(16) ?
    C21 C22 C23 . . 121.36(17) ?
    C21 C22 H22 . . 119.3 ?
    C23 C22 H22 . . 119.3 ?
    C24 C23 C22 . . 117.53(17) ?
    C24 C23 C27 . . 122.14(17) ?
    C22 C23 C27 . . 120.33(17) ?
    C25 C24 C23 . . 122.76(17) ?
    C25 C24 Cl2 . . 119.41(15) ?
    C23 C24 Cl2 . . 117.82(15) ?
    C24 C25 C26 . . 117.89(18) ?
    C24 C25 C28 . . 121.85(19) ?
    C26 C25 C28 . . 120.3(2) ?
    C21 C26 C25 . . 120.83(18) ?
    C21 C26 H26 . . 119.6 ?
    C25 C26 H26 . . 119.6 ?
    C23 C27 H27A . . 109.5 ?
    C23 C27 H27B . . 109.5 ?
    H27A C27 H27B . . 109.5 ?
    C23 C27 H27C . . 109.5 ?
    H27A C27 H27C . . 109.5 ?
    H27B C27 H27C . . 109.5 ?
    C25 C28 H28A . . 109.5 ?
    C25 C28 H28B . . 109.5 ?
    H28A C28 H28B . . 109.5 ?
    C25 C28 H28C . . 109.5 ?
    H28A C28 H28C . . 109.5 ?
    H28B C28 H28C . . 109.5 ?
loop_
    _geom_torsion_atom_site_label_1
    _geom_torsion_atom_site_label_2
    _geom_torsion_atom_site_label_3
    _geom_torsion_atom_site_label_4
    _geom_torsion_site_symmetry_1
    _geom_torsion_site_symmetry_2
    _geom_torsion_site_symmetry_3
    _geom_torsion_site_symmetry_4
    _geom_torsion
    _geom_torsion_publ_flag
    C5 N1 C1 C2 . . . . -67.1(2) ?
    C3 N1 C1 C2 . . . . 63.9(2) ?
    C4 N2 C2 C1 . . . . 64.0(2) ?
    C6 N2 C2 C1 . . . . -68.0(3) ?
    N1 C1 C2 N2 . . . . 2.7(3) ?
    C5 N1 C3 N3 . . . . 48.2(2) ?
    C1 N1 C3 N3 . . . . -84.51(19) ?
    C7 N3 C3 N1 . . . . -54.22(19) ?
    C6 N3 C3 N1 . . . . 64.4(2) ?
    C2 N2 C4 N4 . . . . -85.9(2) ?
    C6 N2 C4 N4 . . . . 47.6(2) ?
    C7 N4 C4 N2 . . . . -53.5(2) ?
    C5 N4 C4 N2 . . . . 64.6(2) ?
    C1 N1 C5 N4 . . . . 84.1(2) ?
    C3 N1 C5 N4 . . . . -48.8(2) ?
    C7 N4 C5 N1 . . . . 54.95(19) ?
    C4 N4 C5 N1 . . . . -63.6(2) ?
    C2 N2 C6 N3 . . . . 85.9(2) ?
    C4 N2 C6 N3 . . . . -48.2(2) ?
    C7 N3 C6 N2 . . . . 54.5(2) ?
    C3 N3 C6 N2 . . . . -64.1(2) ?
    C6 N3 C7 N4 . . . . -60.74(18) ?
    C3 N3 C7 N4 . . . . 61.31(17) ?
    C4 N4 C7 N3 . . . . 60.23(18) ?
    C5 N4 C7 N3 . . . . -61.44(18) ?
    O1 C11 C12 C13 . . . . -179.85(18) ?
    C16 C11 C12 C13 . . . . 0.7(3) ?
    C11 C12 C13 C14 . . . . 0.1(3) ?
    C11 C12 C13 C17 . . . . -179.7(2) ?
    C12 C13 C14 C15 . . . . -1.4(3) ?
    C17 C13 C14 C15 . . . . 178.4(2) ?
    C12 C13 C14 Cl1 . . . . 179.18(15) ?
    C17 C13 C14 Cl1 . . . . -1.0(3) ?
    C13 C14 C15 C16 . . . . 1.9(3) ?
    Cl1 C14 C15 C16 . . . . -178.69(14) ?
    C13 C14 C15 C18 . . . . -178.64(19) ?
    Cl1 C14 C15 C18 . . . . 0.7(3) ?
    C14 C15 C16 C11 . . . . -1.1(3) ?
    C18 C15 C16 C11 . . . . 179.49(18) ?
    O1 C11 C16 C15 . . . . -179.65(17) ?
    C12 C11 C16 C15 . . . . -0.2(3) ?
    O2 C21 C22 C23 . . . . 179.19(16) ?
    C26 C21 C22 C23 . . . . -0.1(3) ?
    C21 C22 C23 C24 . . . . 0.2(3) ?
    C21 C22 C23 C27 . . . . 179.35(17) ?
    C22 C23 C24 C25 . . . . -0.1(3) ?
    C27 C23 C24 C25 . . . . -179.16(19) ?
    C22 C23 C24 Cl2 . . . . 179.44(13) ?
    C27 C23 C24 Cl2 . . . . 0.4(2) ?
    C23 C24 C25 C26 . . . . -0.2(3) ?
    Cl2 C24 C25 C26 . . . . -179.73(15) ?
    C23 C24 C25 C28 . . . . 179.4(2) ?
    Cl2 C24 C25 C28 . . . . -0.1(3) ?
    O2 C21 C26 C25 . . . . -179.47(18) ?
    C22 C21 C26 C25 . . . . -0.2(3) ?
    C24 C25 C26 C21 . . . . 0.4(3) ?
    C28 C25 C26 C21 . . . . -179.3(2) ?
loop_
    _geom_hbond_atom_site_label_D
    _geom_hbond_atom_site_label_H
    _geom_hbond_atom_site_label_A
    _geom_hbond_site_symmetry_A
    _geom_hbond_distance_DH
    _geom_hbond_distance_HA
    _geom_hbond_distance_DA
    _geom_hbond_angle_DHA
    O1 H1 N3 . 0.82(3) 1.96(3) 2.766(2) 166(3)
    O2 H2 N4 . 0.89(3) 1.90(3) 2.760(2) 160(2)
_shelx_hkl_file
;
 -17  -1   7    1.92    3.62   0
 -16  -2  13    5.92    3.85   0
 -16  -1   9    5.42    3.75   0
 -16   0  -5    4.17    4.74   0
 -16   0  -4  118.73    5.57   0
 -16   0  -3   -0.93    4.63   0
 -16   0  -2    0.84    3.78   0
 -16   0  -1   -1.44    3.82   0
 -15  -2  14    4.37    3.73   0
 -15  -1  10    2.33    3.86   0
 -15   0   2   -1.43    3.97   0
 -15   0   3   12.60    3.92   0
 -14  -2  15    3.08    2.95   0
 -14  -1  11    5.58    3.28   0
 -14   0   4   29.43    4.01   0
 -13  -3  18    2.81    2.95   0
 -13  -2  15   38.65    4.06   0
 -13   0   6    2.26    3.34   0
 -12  -3  18    0.62    3.56   0
 -12  -1  12   31.64    3.00   0
 -11  -3  18    5.19    3.73   0
 -11  -1  12  196.98    4.55   0
 -11   0   7   20.98    4.18   0
 -10  -4  20   -2.79    3.63   0
 -10  -3  18   48.40    3.94   0
  -9  -4  20   14.70    3.96   0
  -9  -3  18   16.60    3.91   0
  -9   1  -7    6.25    5.94   0
  -9   1  -6    1.51    5.39   0
  -9   1  -5   18.81    5.45   0
  -9   1  -4    2.31    5.09   0
  -9   1  -3   15.93    4.77   0
  -8  -4  20   37.84    4.07   0
  -8  -1  12   25.60    3.81   0
  -8   1  -8    0.68    7.44   0
  -8   1  -3   86.08    6.15   0
  -7  -5  21    3.19    3.83   0
  -7  -2  15   22.57    4.05   0
  -7  -1  12   13.95    3.11   0
  -7   1  -3   30.35    5.87   0
  -6  -2  15  136.06    4.08   0
  -6   0   7    0.70    3.38   0
  -6   1  -3    0.27    5.43   0
  -5  -4  19    6.85    3.69   0
  -5  -3  17  136.10    4.83   0
  -5  -1  11   50.87    4.24   0
  -4   1 -10   41.65    8.19   0
  -3  -2  13  243.16    5.32   0
  -1  -6  19    2.25    4.57   0
  -1  -4  16   14.29    4.31   0
  -1  -3  14    8.48    4.21   0
   0  -6  18   26.96    5.25   0
   0  -3  13    4.48    4.33   0
   0   0 -17    5.02    3.59   0
   1  -4  14   53.55    5.31   0
   1   0 -15  127.79    4.70   0
   2  -6  16   13.79    5.09   0
   2  -2 -26   -0.74    3.80   0
   2   0 -11   -4.98    4.52   0
   2   0  -9  -13.32    4.81   0
   2   0  -8  420.26    7.31   0
   3  -2 -25   -2.15    3.76   0
   3  -1   1    5.65    7.48   0
   4  -5  12    6.04    6.74   0
   4  -1 -17    1.89    3.83   0
   4  -1  -2  139.04    6.48   0
   5  -2 -22   47.05    4.18   0
   5  -2   2  110.36    7.40   0
   5  -1 -13    1.93    3.75   0
   5  -1 -11   57.02    3.43   0
   5  -1 -10   -0.44    3.01   0
   5  -1  -9  266.92    5.11   0
   6  -3 -24   30.45    3.40   0
   6  -3   4    1.60    6.50   0
   6  -2 -19   23.29    3.20   0
   6  -2  -1  164.33    6.00   0
   7  -4   5    3.81    6.41   0
   7  -3 -22    5.74    2.99   0
   7  -2 -15   17.42    3.85   0
   7  -2 -14   20.55    3.03   0
   7  -2  -7   79.17    4.05   0
   7  -2  -6    7.68    4.20   0
   8  -3 -19    0.75    2.96   0
   9  -6   5    5.80    6.41   0
   9  -4 -21   15.16    3.14   0
   9  -4  -1   62.33    4.56   0
   9  -3 -13   44.80    3.88   0
   9  -3 -12   30.50    3.97   0
   9  -3 -11    5.34    4.25   0
   9  -3  -8   37.50    4.50   0
  10  -7   4    4.49    6.02   0
  10  -6   2  144.40    6.19   0
  10  -5  -1   47.69    4.93   0
  10  -4 -17    3.86    3.74   0
  10  -4 -16   52.21    3.44   0
  10  -4  -7   17.72    4.22   0
  10  -4  -6  129.79    4.85   0
  11  -7   1    2.10    5.67   0
  11  -6  -2   19.09    4.11   0
  11  -5 -17   29.78    4.22   0
  11  -5 -16   28.53    3.30   0
  11  -5  -7   14.82    3.62   0
  11  -5  -6   -0.29    3.63   0
  12  -6  -9    3.99    4.00   0
  12  -6  -8    8.51    4.01   0
  12  -6  -7   36.82    4.72   0
 -17  -1   6   -0.35    3.82   0
 -16  -1   8    6.45    3.85   0
 -15  -1   9    6.39    3.84   0
 -15   0  -9   27.83    5.25   0
 -15   0  -8   -0.17    5.48   0
 -15   0   0    1.94    4.54   0
 -15   0   1    9.02    3.98   0
 -14  -3  17    3.13    3.67   0
 -14  -1  10    8.29    3.84   0
 -14   0   3    3.94    3.79   0
 -13  -1  11   14.07    3.11   0
 -12  -2  15    9.53    2.96   0
 -12  -1  11   25.67    3.60   0
 -12   0   6   39.89    3.98   0
 -11  -4  20   12.62    3.40   0
 -11  -2  15   23.63    3.72   0
 -10  -2  15   24.31    3.74   0
 -10  -1  12    4.34    3.00   0
 -10   0   7    1.64    3.42   0
  -9  -2  15  330.36    5.06   0
  -9  -1  12    7.31    2.85   0
  -9   0   7  453.93    6.12   0
  -8  -5  21    7.83    3.99   0
  -8  -2  15   14.80    3.88   0
  -8   0   7   -1.69    3.61   0
  -8   1  -7   13.94    6.72   0
  -8   1  -5   45.90    6.59   0
  -8   1  -4  260.28    7.77   0
  -7   1  -4  658.92   11.29   0
  -6  -4  19   17.81    3.95   0
  -6  -3  17   10.06    4.11   0
  -6  -1  11  153.02    4.66   0
  -6   0 -21    2.83    5.67   0
  -6   1  -4  128.36    7.72   0
  -5  -5  20    7.05    3.83   0
  -5  -2  14   66.83    4.51   0
  -5   0 -21    1.40    5.07   0
  -5   0   6    5.62    3.87   0
  -4  -4  18    5.39    3.59   0
  -4  -3  16    3.18    4.01   0
  -4  -1  10  300.32    5.70   0
  -3  -6  20   11.06    4.63   0
  -3  -5  19    0.35    4.01   0
  -2  -2  12  463.73    6.75   0
  -2  -1 -25   20.65    4.53   0
  -1  -2  11   67.13    5.20   0
  -1   0 -19   78.82    4.96   0
   0  -4  15   16.98    4.39   0
   0  -1 -24    3.46    3.86   0
   0   0 -18    7.63    4.48   0
   1  -1 -23   13.69    3.68   0
   1   0 -16    2.98    3.72   0
   2  -1 -22    8.57    3.84   0
   3  -3   9    0.56    6.82   0
   4  -4  10   30.01    8.12   0
   4  -2 -24   -0.07    3.85   0
   4  -1 -18    3.85    3.09   0
   5  -7  13   15.90    7.73   0
   5  -1 -15    4.16    3.77   0
   5  -1 -14   75.28    3.40   0
   5  -1  -6  355.92    6.43   0
   6  -3 -25    6.22    3.95   0
   6  -2 -20   21.71    3.05   0
   7  -3 -23    3.31    3.08   0
   7  -2 -17   20.23    3.62   0
   7  -2  -5  108.80    5.07   0
   8  -3 -21   13.27    3.76   0
   9  -5   3   60.23    6.06   0
   9  -4 -22    6.85    3.16   0
   9  -3 -16  106.42    4.08   0
   9  -3 -15   -0.27    2.94   0
  10  -5   0    0.20    5.18   0
  10  -4 -19    8.46    3.66   0
  10  -4 -18    2.97    2.92   0
  10  -4  -5   12.98    4.18   0
  11  -6  -1   92.41    5.13   0
  11  -5  -5   20.71    3.69   0
  12  -6  -6   -0.80    3.78   0
 -17  -1   5    7.02    4.07   0
 -16  -2  12    1.88    3.07   0
 -16  -1   7    0.62    3.76   0
 -15  -2  13    2.15    2.96   0
 -15  -1   8    2.12    3.86   0
 -15   0  -7   37.05    5.45   0
 -15   0  -2    2.07    4.55   0
 -15   0  -1    4.20    4.75   0
 -14  -1   9   31.49    4.11   0
 -14   0 -11    1.23    6.16   0
 -13  -3  17    0.98    3.02   0
 -13  -2  14    4.57    3.66   0
 -13  -1  10    6.54    3.86   0
 -13   0   4    0.24    4.13   0
 -12  -4  19   18.04    3.85   0
 -12  -3  17   12.02    3.73   0
 -12   0   5    1.58    3.93   0
 -11  -3  17   15.66    3.78   0
 -11  -1  11   11.72    3.60   0
 -11   0   6   -3.69    3.28   0
 -10  -1  11   82.37    4.03   0
 -10   0   6  581.94    6.73   0
  -8  -4  19    2.85    4.13   0
  -8  -1  11  423.46    5.61   0
  -8   1  -6  120.03    7.35   0
  -7  -4  19   10.54    3.85   0
  -7  -3  17   23.01    4.24   0
  -7  -1  11    1.85    3.62   0
  -7   0 -21    6.04    6.52   0
  -7   1  -8   11.48    8.36   0
  -7   1  -5   -3.16    6.34   0
  -6  -5  20   -1.04    4.15   0
  -6  -2  14  246.90    5.29   0
  -6   1  -5  186.22    9.52   0
  -5  -4  18   74.61    4.04   0
  -5  -3  16  226.93    5.21   0
  -5   1 -12   23.30    7.77   0
  -4   0 -21    2.72    4.10   0
  -4   1 -11  444.82   11.29   0
  -3  -4  17  105.35    4.44   0
  -3  -3  15   -0.81    3.94   0
  -3  -1   9   28.53    4.32   0
  -3   0 -21   51.98    5.30   0
  -3   0   4    3.95    5.91   0
  -2  -5  18   17.48    4.17   0
  -2   0   3    6.27    5.55   0
  -1  -1 -25    0.55    3.81   0
   0  -1   6 3133.74   21.84   0
   1  -1 -24   21.49    4.53   0
   1   0 -17   41.80    4.06   0
   2  -1 -23   20.31    4.02   0
   2   0 -14    5.16    4.00   0
   2   0  -6  182.12    6.16   0
   3  -2 -26    7.69    4.05   0
   3  -1 -21   59.75    4.17   0
   4  -2 -25   32.09    3.90   0
   4  -1 -19  101.59    3.91   0
   5  -1 -17    2.54    3.82   0
   5  -1 -16    1.11    3.94   0
   5  -1  -5  139.35    5.61   0
   6  -2 -21    1.49    3.12   0
   7  -3 -24   16.08    3.35   0
   7  -2 -19    6.96    3.67   0
   7  -2  -4  294.81    5.98   0
   8  -4   3   32.53    5.93   0
   8  -3 -22   -2.40    3.53   0
   8  -3  -1   13.48    4.47   0
   9  -4   0    2.19    4.22   0
  10  -4 -20    2.36    3.66   0
  11  -5  -4    0.42    3.75   0
  11  -4 -13   14.04    3.94   0
  11  -4 -12   18.12    4.09   0
  12  -6  -5   24.01    4.08   0
  12  -5 -15    5.14    3.78   0
  12  -5 -14    0.15    3.79   0
  12  -5 -12    2.56    3.93   0
 -17  -2  10    6.78    4.06   0
 -17  -1   4   21.05    4.20   0
 -16  -2  11    4.56    3.81   0
 -16  -1   6    6.54    3.92   0
 -15  -2  12   -0.63    3.55   0
 -15   0  -6    3.15    4.39   0
 -15   0  -5  106.55    5.32   0
 -15   0  -4    0.59    4.53   0
 -15   0  -3   14.30    4.66   0
 -14  -3  16    5.14    3.03   0
 -14  -2  13   25.75    3.03   0
 -14   0   1    3.70    4.01   0
 -13  -3  16    6.01    3.59   0
 -12  -2  14    0.41    2.82   0
 -12   0 -15    0.77    8.88   0
 -12   0   4   58.03    4.23   0
 -11  -4  19   30.68    3.30   0
 -11  -2  14   64.04    3.98   0
 -11   0   5   51.74    4.39   0
 -10  -4  19    6.53    3.10   0
 -10  -3  17    1.85    3.14   0
  -9  -4  19    4.65    3.13   0
  -9  -3  17   27.12    3.28   0
  -9  -2  14   25.57    3.89   0
  -9  -1  11   96.38    3.65   0
  -9   0   6    2.35    4.15   0
  -8   0   6    4.43    3.99   0
  -7  -5  20   13.43    4.03   0
  -7  -2  14   19.05    4.05   0
  -7   0   6    2.12    3.29   0
  -7   1  -7  120.06    9.24   0
  -7   1  -6  184.21    8.82   0
  -6   1  -7  178.05   12.31   0
  -6   1  -6  283.26   12.04   0
  -5  -1  10    6.64    3.96   0
  -5   0   5 2708.33   14.59   0
  -4  -6  20    1.31    4.61   0
  -4  -5  19    7.61    3.88   0
  -2  -6  19   10.97    3.98   0
  -2  -4  16    7.09    4.22   0
  -2  -3  14   10.79    4.37   0
  -2  -1   8   55.16    5.13   0
  -2   0 -21   -0.48    4.54   0
  -1  -5  17   17.61    4.56   0
  -1  -1   7   16.81    5.15   0
  -1   0 -20    3.37    4.01   0
   0  -1 -25    5.42    4.04   0
   0   0 -19    1.93    3.90   0
   1   0 -18    0.30    4.45   0
   2   0 -15    2.70    4.04   0
   2   0  -5    0.45    6.10   0
   3  -5  13   36.82    6.21   0
   3  -1 -22   74.69    4.33   0
   4  -1 -20   -0.09    4.07   0
   4  -1  -1   70.44    6.59   0
   5  -2 -24   50.90    3.47   0
   5  -1 -18   44.28    3.94   0
   6  -2 -23   21.49    3.82   0
   6  -2   0  244.85    6.83   0
   7  -3   2   36.51    5.54   0
   7  -2 -20    0.89    3.76   0
   8  -3 -23    4.08    3.75   0
   8  -2 -15   20.48    3.88   0
   8  -2 -13   69.82    3.55   0
   8  -2 -11   10.92    3.37   0
   8  -2  -9   94.32    4.62   0
   9  -3 -19    6.09    2.84   0
   9  -3  -5   14.16    4.19   0
  10  -6   3    4.15    5.42   0
  10  -4  -3  654.74    7.95   0
  11  -6   0   21.94    5.07   0
  11  -5  -3   69.11    5.00   0
  11  -4 -17    6.07    3.74   0
  11  -4 -16    4.97    3.76   0
  11  -4 -15    4.09    3.72   0
  11  -4 -14   11.81    3.22   0
  11  -4 -11   90.19    4.30   0
  11  -4 -10   52.55    4.11   0
  11  -4  -9    5.43    3.90   0
  12  -6  -4    0.61    4.49   0
  12  -5 -16   -1.70    4.13   0
  12  -5 -10   37.33    3.99   0
  12  -5  -9    2.92    3.75   0
 -17  -2   9    4.77    3.82   0
 -17  -1   2    5.48    4.66   0
 -17  -1   3    1.35    4.14   0
 -16  -2  10    1.58    3.86   0
 -16  -1   5   12.14    3.94   0
 -15  -2  11    8.25    3.67   0
 -15  -1   7   24.51    3.44   0
 -14  -3  15    5.59    3.76   0
 -14  -1   8    4.68    3.94   0
 -14   0 -10   87.20    6.72   0
 -14   0  -1    1.71    4.68   0
 -14   0   0  109.35    4.75   0
 -13  -2  13    2.01    2.95   0
 -13   0 -13   15.33    7.25   0
 -12  -4  18    3.70    3.77   0
 -12  -3  16   58.26    3.83   0
 -12  -2  13   20.16    3.67   0
 -12   0   3    4.29    4.58   0
 -11  -3  16   -0.57    3.81   0
 -11  -1  10    2.46    2.98   0
 -11   0   4    7.09    4.94   0
 -10   0   5    3.81    4.26   0
  -9  -5  20   10.74    3.90   0
  -8  -5  20    4.81    3.79   0
  -8   0 -21    1.65    6.93   0
  -7  -4  18    4.71    3.92   0
  -6  -3  16   59.10    3.89   0
  -6  -1  10  500.26    6.23   0
  -5  -5  19   13.90    3.94   0
  -5  -2  13  228.14    5.35   0
  -5   0 -22    1.33    5.03   0
  -4  -4  17  104.47    4.38   0
  -4  -1   9  558.66    7.16   0
  -4   0 -22    4.21    4.95   0
  -4   1 -12    5.24    6.87   0
  -3  -5  18    6.37    4.84   0
  -3  -2  12    6.41    4.26   0
  -3   0 -22   -1.00    5.09   0
  -1  -6  18    3.81    4.59   0
  -1  -4  15    0.82    4.41   0
  -1  -3  13  114.26    5.18   0
  -1   0 -21  176.38    5.76   0
   0  -5  16   -1.14    4.40   0
   0   0 -20    8.14    4.49   0
   1  -5  15    8.22    4.94   0
   1  -1 -25   22.77    4.11   0
   2  -5  14   -1.90    5.47   0
   2  -3  10   15.82    6.21   0
   2  -1 -24    2.32    3.90   0
   2   0 -17    2.50    4.60   0
   2   0 -16   12.81    4.06   0
   3  -1 -23    3.57    3.85   0
   3   0 -11  582.89    7.10   0
   4  -7  14    1.96    6.84   0
   4  -6  13    5.57    7.27   0
   4  -1 -21   40.78    4.11   0
   5  -2 -25    7.96    3.92   0
   5  -1 -19   36.93    4.10   0
   5  -1  -4 1106.56   10.25   0
   6  -1 -15    7.05    3.71   0
   6  -1 -14   25.25    3.85   0
   6  -1 -13    7.42    2.98   0
   6  -1 -12  371.46    5.05   0
   6  -1 -11  151.37    4.10   0
   6  -1 -10  493.00    6.26   0
   6  -1  -9  332.83    5.77   0
   7  -2 -21   22.24    4.06   0
   7  -2  -3    2.20    4.24   0
   8  -3 -24    0.56    3.89   0
   8  -2 -17   11.86    3.71   0
   8  -2 -16  236.01    4.32   0
   8  -2  -7   94.66    4.75   0
   9  -7   7   35.65    8.97   0
   9  -3  -4   30.86    4.00   0
  10  -5   1  245.16    6.91   0
  10  -3 -16   12.47    3.74   0
  10  -3 -15   76.13    4.10   0
  10  -3 -14    4.55    3.81   0
  10  -3 -13   26.30    3.88   0
  10  -3 -12   19.40    3.86   0
  10  -3 -11   20.64    4.41   0
  10  -3 -10  508.25    6.46   0
  11  -4 -19   27.96    3.93   0
  11  -4 -18   10.21    3.06   0
  11  -4  -8    2.94    3.92   0
  11  -4  -7    7.50    4.54   0
  12  -6  -3    2.17    4.38   0
  12  -5  -8   -3.35    3.66   0
  12  -5  -7   57.99    4.69   0
 -17  -1   1   22.52    4.17   0
 -16  -1   4    4.14    3.86   0
 -15  -3  14    0.55    3.81   0
 -15  -1   6   31.58    4.06   0
 -14  -1   7   53.24    4.19   0
 -14   0  -9    0.30    5.75   0
 -14   0  -3   -1.29    4.57   0
 -14   0  -2   96.42    5.23   0
 -13  -3  15    4.38    3.51   0
 -13  -2  12    8.36    3.79   0
 -13  -1   8   29.08    4.14   0
 -13   0   1  381.27    6.17   0
 -11  -4  18   10.80    3.14   0
 -11  -2  13    2.04    3.74   0
 -10  -4  18    2.61    3.69   0
 -10  -3  16   11.32    3.31   0
 -10  -2  13   12.69    3.64   0
  -9  -4  18   13.19    3.93   0
  -9  -1  10   36.37    3.32   0
  -9   0   5    3.68    3.39   0
  -8  -4  18  179.06    4.89   0
  -8  -1  10    5.03    2.98   0
  -8   0   5    1.04    4.23   0
  -7  -2  13    5.98    4.06   0
  -7  -1  10   11.15    3.24   0
  -7   0   5   98.52    4.77   0
  -6  -5  19   -1.64    3.84   0
  -6  -2  13    3.27    4.29   0
  -6   0 -22    6.22    5.67   0
  -6   0   5    0.85    3.70   0
  -6   1 -13    9.35    9.36   0
  -5  -4  17    2.38    3.87   0
  -5   1 -13   25.40    7.33   0
  -4   0   4 7171.94   25.64   0
  -3  -6  19   14.96    3.91   0
  -3   1 -11   -1.07    6.13   0
  -3   1 -10   -1.38    6.67   0
  -3   1  -9  280.63   10.65   0
  -3   1  -8  233.73   11.69   0
  -2  -2  11    1.18    4.37   0
  -2   0 -22  147.31    6.20   0
   0  -6  17   35.39    4.73   0
   0  -4  14   20.98    5.03   0
   0  -3  12   31.56    4.91   0
   0  -1 -26    3.20    3.96   0
   1  -6  16    3.37    4.79   0
   1  -3  11   18.05    5.36   0
   2  -7  16   33.53    5.94   0
   2  -2   7  408.18   12.11   0
   2  -1 -25   82.11    4.46   0
   2   0 -18    1.65    4.42   0
   3  -7  15   25.00    6.30   0
   3  -4  11   17.36    6.79   0
   3  -1 -24   51.45    4.28   0
   3   0 -15    6.95    4.08   0
   3   0 -13  756.61    7.82   0
   3   0  -9  918.45    8.52   0
   4  -1 -22    0.09    4.06   0
   5  -2 -26   16.31    3.93   0
   5  -1 -20   61.48    4.27   0
   6  -2 -24    1.06    3.14   0
   6  -1 -17   83.39    4.18   0
   6  -1 -16    6.85    3.85   0
   6  -1  -8    1.57    3.40   0
   7  -2 -22   16.33    3.88   0
   8  -5   6  104.49    9.13   0
   8  -3   0   35.56    4.84   0
   8  -2 -19   69.04    4.08   0
   8  -2 -18    2.99    3.09   0
   8  -2  -6  108.64    4.80   0
   9  -4   1   99.13    5.89   0
   9  -3 -23    2.21    3.93   0
   9  -3 -22   34.73    3.28   0
   9  -3  -3   -0.99    4.33   0
  10  -7   5   75.93    7.32   0
  10  -4  -2    2.93    4.55   0
  10  -3 -19    2.69    3.61   0
  10  -3 -18   47.59    3.93   0
  10  -3 -17    2.66    2.98   0
  10  -3  -9   11.50    4.33   0
  10  -3  -8  322.02    5.64   0
  11  -6   1    6.49    5.08   0
  11  -5  -2    2.90    4.49   0
  11  -4 -20   13.14    3.22   0
  11  -4  -6    9.28    4.37   0
  12  -5  -6   20.60    4.99   0
  13  -6  -8    3.23    4.03   0
  13  -6  -7   19.52    4.67   0
 -17  -2   7    4.65    3.93   0
 -17  -1  -1    0.70    3.89   0
 -17  -1   0   -1.04    4.04   0
 -16  -2   9    1.76    3.20   0
 -16  -1   3   20.65    4.14   0
 -15  -3  13    7.22    3.87   0
 -15  -2  10    5.93    3.91   0
 -14  -3  14   -2.00    3.64   0
 -14  -2  11   20.86    3.20   0
 -14  -1   6   43.86    4.14   0
 -14   0  -8   75.84    5.89   0
 -14   0  -7    3.66    5.29   0
 -14   0  -6   33.50    5.33   0
 -14   0  -5    2.32    4.67   0
 -14   0  -4   68.29    4.98   0
 -13   0 -12   -1.76    6.91   0
 -13   0   0    4.35    4.07   0
 -12  -4  17    5.76    3.89   0
 -12  -3  15   23.96    3.84   0
 -12  -2  12    6.68    3.69   0
 -12  -1   8   16.55    4.11   0
 -11  -3  15    5.14    3.57   0
 -11  -1   9    1.76    3.03   0
 -11   0   3   93.33    4.83   0
 -10  -5  19    9.04    4.08   0
 -10  -1   9   58.55    4.24   0
 -10   0   4   17.02    4.31   0
  -9  -5  19   11.66    3.86   0
  -9  -2  13    4.86    3.20   0
  -8  -5  19   30.54    4.05   0
  -8  -2  13   70.75    3.65   0
  -7  -5  19   17.13    4.11   0
  -7   0 -22    1.28    6.05   0
  -6  -4  17    6.84    3.93   0
  -6  -3  15  113.75    4.77   0
  -4  -6  19   12.81    4.76   0
  -4  -5  18    2.71    4.03   0
  -4   0 -23    2.43    5.06   0
  -4   1 -13    2.15    5.90   0
  -3  -4  16    7.73    3.83   0
  -3  -3  14   43.11    4.33   0
  -3  -1   8    8.81    4.55   0
  -3   1 -12  271.58    8.32   0
  -2  -6  18   11.23    4.68   0
  -2  -5  17   12.26    3.87   0
  -1  -2  10  556.25    7.84   0
  -1   0 -22    6.52    4.79   0
   0   0 -21    4.19    4.15   0
   1  -4  13  236.22    6.73   0
   1  -1 -26   11.71    4.07   0
   1   0 -20    3.33    4.06   0
   2  -6  15   29.05    5.65   0
   2  -4  12   28.21    5.98   0
   2   0 -19    2.82    4.80   0
   3  -6  14   10.00    5.72   0
   3   0 -16    0.14    4.14   0
   3   0  -7  263.39    6.70   0
   5  -1 -21    2.01    3.96   0
   5  -1  -3  165.15    6.22   0
   6  -1 -19  134.37    4.68   0
   6  -1 -18   -2.21    3.68   0
   7  -2 -23    5.18    3.26   0
   7  -2  -2    9.52    4.32   0
   8  -2 -21   19.22    3.91   0
   8  -2 -20   35.98    3.30   0
   9  -6   6   19.94    8.15   0
   9  -5   4   11.49    5.69   0
   9  -2 -14   29.49    3.97   0
   9  -2 -13    3.79    4.07   0
  10  -3 -21    6.18    3.63   0
  10  -3 -20    5.90    3.69   0
  10  -3  -7    3.52    4.22   0
  12  -6  -2   11.77    4.59   0
  12  -5  -5   76.69    5.04   0
  12  -4 -17    9.32    3.86   0
  12  -4 -16    4.61    4.00   0
  12  -4 -15   27.10    3.89   0
  12  -4 -14   -2.03    4.01   0
  12  -4 -13    2.90    4.01   0
  12  -4 -12    4.20    3.90   0
  13  -6  -6    1.58    4.49   0
  13  -5 -14    5.52    3.98   0
  13  -5 -13    8.55    4.04   0
 -17  -2   6    2.80    3.82   0
 -16  -1   2   15.88    3.99   0
 -15  -2   9   16.51    3.95   0
 -15  -1   4   38.33    4.08   0
 -14  -2  10   59.46    4.27   0
 -13  -4  16   43.80    4.02   0
 -13  -2  11    0.44    3.70   0
 -13   0  -1   40.75    4.34   0
 -12   0   1   -2.50    4.16   0
 -11  -4  17    0.48    3.04   0
 -11  -1   8  130.80    4.61   0
 -11   0   2   -0.11    4.82   0
 -10  -4  17    1.32    3.83   0
 -10  -3  15   77.44    4.14   0
 -10   0   3    0.45    4.25   0
  -9  -4  17    8.87    3.94   0
  -9   0   4    4.26    3.57   0
  -8  -4  17    1.04    3.97   0
  -8  -3  15    0.68    3.87   0
  -8  -1   9  101.95    4.29   0
  -7  -4  17    0.05    4.01   0
  -7  -3  15  202.82    5.21   0
  -7  -1   9  102.78    4.34   0
  -6   0   4 1610.48   11.32   0
  -5  -5  18    2.53    3.52   0
  -5  -2  12   33.64    4.31   0
  -5   0 -23    6.50    5.21   0
  -5   0   4    0.86    4.04   0
  -5   1 -14  309.53   10.49   0
  -4  -4  16   -2.48    4.65   0
  -4   1 -14    1.20    6.06   0
  -3  -2  11  478.97    7.21   0
  -3   0 -23    2.29    4.39   0
  -3   1 -13   91.83    6.85   0
  -3   1  -7   12.26   10.68   0
  -2  -4  15   22.71    4.77   0
  -2  -3  13   23.02    4.70   0
  -2   0 -23    4.87    4.71   0
  -1  -5  16    2.48    4.54   0
   0  -2   9   54.11    5.33   0
   0   0 -22  126.17    5.42   0
   1  -2   8   32.54    6.03   0
   1   0 -21  108.05    4.70   0
   2  -1 -26   11.23    4.28   0
   2   0 -20   50.23    4.96   0
   3  -1 -25    7.54    4.01   0
   3   0 -18   -6.04    4.45   0
   3   0 -17    4.44    4.03   0
   4  -1 -24    3.20    4.13   0
   6  -1 -20   14.22    3.87   0
   6  -1  -6  407.88    6.06   0
   7  -2 -24   22.89    3.26   0
   7  -1 -15   35.92    3.78   0
   7  -1 -14   22.19    3.50   0
   7  -1 -13   22.26    3.59   0
   7  -1 -12   14.09    3.59   0
   8  -2 -22   -2.81    3.82   0
   9  -3  -2  181.92    5.61   0
   9  -2 -18  114.70    4.31   0
   9  -2 -17   13.31    3.79   0
   9  -2 -16   36.55    3.22   0
   9  -2 -11   53.44    3.87   0
  10  -6   4   31.23    6.59   0
  10  -5   2   57.50    5.78   0
  10  -4  -1   20.79    4.53   0
  10  -3 -22    1.16    3.77   0
  10  -3  -6  315.58    5.76   0
  11  -5  -1    3.70    4.41   0
  11  -3 -16   -0.75    3.83   0
  11  -3 -15    1.86    3.87   0
  11  -3 -14   -1.45    3.88   0
  11  -3 -13    2.92    3.78   0
  12  -5  -4    3.93    4.64   0
  12  -4 -18    4.43    3.91   0
  12  -4 -11   37.96    4.13   0
  12  -4 -10   79.44    4.33   0
  13  -6  -5   56.42    4.97   0
  13  -5 -11   36.82    4.22   0
  13  -5 -10    9.09    4.06   0
 -17  -2   5   -0.02    3.87   0
 -16  -2   7   16.91    3.97   0
 -16  -1   0    6.85    4.44   0
 -16  -1   1    1.76    4.06   0
 -15  -1   3   73.93    4.02   0
 -14  -4  15    5.74    3.83   0
 -14  -3  13   -2.69    3.00   0
 -14  -1   5   -1.99    3.84   0
 -13  -1   6  147.63    4.88   0
 -13   0 -11    4.07    6.30   0
 -13   0  -3  193.59    6.16   0
 -13   0  -2   -0.11    4.34   0
 -12  -4  16    4.99    3.70   0
 -12  -3  14   62.49    3.97   0
 -12  -2  11    6.54    3.62   0
 -12   0   0    5.87    4.73   0
 -11  -5  18   22.74    4.17   0
 -10  -5  18    5.64    3.82   0
 -10  -2  12    2.19    3.20   0
 -10  -1   8  109.15    4.90   0
  -9  -2  12  803.06    7.01   0
  -9   0   3  373.50    6.74   0
  -7  -5  18   61.31    4.45   0
  -7  -2  12  349.58    5.71   0
  -7   0   4    1.82    3.39   0
  -6  -6  19    0.65    4.89   0
  -6  -2  12    1.59    4.02   0
  -6   1 -14  168.01   11.11   0
  -5  -6  19    2.22    4.14   0
  -5  -4  16   10.16    4.82   0
  -4  -1   8   46.32    4.81   0
  -3  -6  18   -1.65    4.73   0
  -3  -5  17    4.36    3.78   0
  -3   1 -14   14.68    5.69   0
  -2   1 -12   42.90    6.16   0
  -2   1 -11  435.96    9.54   0
  -1   0 -23  190.70    5.43   0
   0  -5  15    4.85    5.23   0
   1   0 -22    0.68    4.68   0
   3  -1 -26   28.38    4.33   0
   3   0  -6    5.93    4.33   0
   4  -1 -25    1.64    3.92   0
   4   0 -15   -2.72    4.29   0
   4   0 -14  313.79    5.78   0
   4   0 -12  520.25    7.07   0
   5  -2   3   11.05    7.62   0
   5  -1 -23  132.29    4.77   0
   6  -1 -21    7.49    4.15   0
   6  -1  -5  177.92    5.72   0
   7  -3   3  149.38    7.39   0
   7  -2 -25   13.31    3.31   0
   7  -1 -17  305.64    5.12   0
   7  -1 -16   -0.46    3.01   0
   7  -1 -11    1.77    3.05   0
   7  -1 -10   14.76    3.87   0
   8  -4   4  168.51    7.84   0
   8  -2 -23   -0.04    3.80   0
   8  -2  -4  160.89    5.13   0
   9  -4   2   50.42    6.17   0
   9  -2 -20   94.19    4.33   0
   9  -2 -19    0.29    3.67   0
   9  -2  -9    9.68    3.51   0
   9  -2  -8    2.21    4.46   0
  10  -3  -5   30.17    4.50   0
  11  -6   2   19.46    5.95   0
  11  -4  -4    4.78    3.82   0
  11  -3 -19   20.63    3.72   0
  11  -3 -18    5.26    3.79   0
  11  -3 -17   20.15    3.16   0
  11  -3 -12   15.69    3.13   0
  11  -3 -11    1.15    3.91   0
  11  -3 -10   19.28    4.19   0
  12  -6  -1   15.53    4.64   0
  12  -4  -9    5.81    3.99   0
  12  -4  -8    4.69    3.76   0
  13  -5  -8   21.64    4.05   0
 -17  -2   4    6.60    3.88   0
 -16  -3  10   53.52    4.39   0
 -16  -2   6   18.53    3.89   0
 -16  -1  -2   16.86    4.88   0
 -16  -1  -1   -3.97    3.99   0
 -15  -3  11   15.30    3.78   0
 -15  -2   8    3.05    3.14   0
 -15  -1   2   14.74    3.92   0
 -14  -2   9    7.10    4.09   0
 -14  -1   4   50.46    4.23   0
 -13  -4  15    0.90    3.79   0
 -13  -3  13    8.29    3.11   0
 -13  -2  10   22.19    3.24   0
 -13  -1   5   -0.62    4.18   0
 -13   0 -10    1.33    5.54   0
 -13   0  -5   32.58    5.46   0
 -13   0  -4   -2.22    4.74   0
 -12   0 -14    9.97    8.04   0
 -12   0  -1    3.55    4.65   0
 -11  -3  14    1.19    3.03   0
 -11  -2  11   10.18    3.74   0
 -11  -1   7  105.64    4.68   0
 -11   0   1    4.75    3.86   0
 -10  -3  14    2.26    3.53   0
  -9  -1   8  574.75    6.51   0
  -8  -5  18   -4.66    4.02   0
  -8   0   3    9.90    4.60   0
  -7  -6  19   75.50    4.72   0
  -6  -4  16    8.01    4.08   0
  -6  -3  14   13.09    4.21   0
  -5  -3  14    1.04    4.19   0
  -5   1 -15    8.53    7.21   0
  -4  -5  17   39.53    4.65   0
  -4  -2  11    9.85    4.21   0
  -4   0 -24   10.82    5.12   0
  -4   0   3    2.47    5.81   0
  -4   1 -15  175.20    7.79   0
  -3  -4  15   14.08    4.64   0
  -3   0 -24    2.89    4.56   0
  -3   1 -15  131.00    6.89   0
  -2  -2  10   73.65    5.63   0
  -2   0 -24   10.03    4.64   0
  -2   1 -14    0.43    5.30   0
  -2   1 -13   64.15    5.95   0
  -1  -3  12  252.80    6.29   0
  -1  -1   6  317.54    8.24   0
  -1   0 -24    2.56    4.68   0
   0  -7  17    5.29    4.81   0
   0  -6  16   -0.66    4.99   0
   0   0 -23   -1.43    4.62   0
   2   0 -21    2.66    3.86   0
   2   0  -3   10.38    6.83   0
   3   0 -20    3.65    4.15   0
   4  -1 -26   -1.87    4.20   0
   4   0 -16  190.46    5.19   0
   4   0  -9   -3.09    4.40   0
   5  -1 -24    4.79    4.14   0
   5  -1  -2  993.26   10.72   0
   6  -1 -22    8.39    3.95   0
   7  -2  -1  493.02    7.53   0
   7  -1 -19   -4.94    3.59   0
   7  -1  -8  215.63    5.13   0
   8  -3   1   66.77    5.38   0
   9  -2 -22   11.53    3.66   0
   9  -2 -21    2.76    3.82   0
  11  -5   0   93.60    5.81   0
  11  -4  -3  137.97    5.55   0
  11  -3 -21    2.97    3.87   0
  12  -5  -3    7.67    4.64   0
  12  -4  -7    5.12    3.78   0
  13  -6  -4   17.88    4.11   0
  13  -5  -7   14.56    3.96   0
 -17  -2   3    0.83    4.04   0
 -16  -2   5    6.90    3.92   0
 -16  -1  -4    1.30    4.61   0
 -16  -1  -3   30.57    4.99   0
 -15  -2   7    2.76    3.92   0
 -15  -1   1   13.22    4.16   0
 -14  -1   3    4.95    3.84   0
 -13  -3  12   24.79    3.89   0
 -13  -2   9   21.15    3.91   0
 -13   0  -9    4.05    5.06   0
 -13   0  -8   -2.02    4.96   0
 -13   0  -7  397.91    8.09   0
 -13   0  -6    2.08    4.68   0
 -12   0  -2  142.37    5.62   0
 -11  -5  17   33.62    4.14   0
 -11   0   0    0.12    4.36   0
 -10  -2  11   12.82    3.28   0
  -9  -4  16   10.13    3.30   0
  -9  -3  14   11.67    2.91   0
  -9  -2  11   53.46    4.29   0
  -9   0   2    0.95    4.94   0
  -8  -4  16   32.88    4.31   0
  -8  -3  14  168.29    4.84   0
  -8  -1   8    2.98    3.19   0
  -7  -4  16    6.93    4.05   0
  -7  -3  14   45.26    4.39   0
  -7  -1   8  208.59    5.06   0
  -7   0   3  296.20    6.33   0
  -6  -1   8    3.09    3.18   0
  -6   0   3    7.46    4.94   0
  -5  -2  11  133.34    4.94   0
  -5   0   3    2.05    5.07   0
  -4  -6  18   29.88    4.28   0
  -4   1 -16  132.13    7.58   0
  -3  -3  13   98.72    4.78   0
  -3  -1   7    2.57    4.93   0
  -2  -6  17   21.95    4.87   0
  -2  -5  16   20.87    4.22   0
  -2   1  -8   90.82    8.30   0
  -1   1 -12  213.64    7.06   0
   0   0 -24    3.15    4.89   0
   1  -7  16    2.44    5.30   0
   1  -5  14   14.47    4.74   0
   1   0 -23    1.05    4.20   0
   2   0 -22    4.38    3.89   0
   3   0 -21    6.06    4.11   0
   3   0  -5  204.43    6.22   0
   4   0 -19    1.56    4.20   0
   4   0  -8  118.50    5.36   0
   5  -5  10   39.27    9.28   0
   5  -1 -25   54.03    4.26   0
   6  -3   5   47.38    9.24   0
   6  -1 -23   40.72    4.38   0
   6  -1  -4  430.84    7.35   0
   7  -4   6    6.28    9.73   0
   7  -1 -20  170.10    4.11   0
   8  -2 -25    5.22    3.28   0
   8  -2  -3  156.05    5.51   0
   8  -1 -15    3.41    3.73   0
   9  -3  -1   71.21    4.99   0
   9  -2  -6   -0.09    5.15   0
  10  -3  -4  272.05    5.61   0
  10  -2 -18   48.99    3.85   0
  10  -2 -17    1.04    3.78   0
  10  -2 -16   -0.36    3.69   0
  10  -2 -15   19.31    3.20   0
  10  -2 -14  136.55    4.41   0
  10  -2 -13   13.70    3.93   0
  11  -3 -22    9.59    3.37   0
  11  -3  -8   18.78    4.36   0
  12  -6   0    4.03    5.27   0
  12  -4  -6   42.35    4.68   0
  13  -5  -6    1.02    4.54   0
  13  -4 -16   46.09    3.50   0
  13  -4 -15    6.60    3.87   0
  13  -4 -14   40.40    4.12   0
  13  -4 -13   -1.00    4.09   0
 -17  -2   2    2.16    4.27   0
 -16  -3   9    7.43    3.29   0
 -16  -1  -6   -1.86    4.81   0
 -16  -1  -5   17.16    4.80   0
 -15  -3  10    7.80    3.88   0
 -15  -2   6    5.63    4.00   0
 -15  -1   0    7.53    3.55   0
 -14  -3  11   14.90    3.85   0
 -14  -1   2    0.49    4.33   0
 -13  -4  14   37.54    4.04   0
 -13  -1   4    0.55    4.13   0
 -12  -1   5   65.60    4.63   0
 -12   0  -3    1.52    4.69   0
 -11  -4  15    5.34    3.76   0
 -11  -2  10   47.73    3.99   0
 -11  -1   6   17.69    4.23   0
 -10   0   1    3.92    4.20   0
  -9  -5  17   14.49    4.15   0
  -9  -1   7  150.46    4.95   0
  -8  -5  17    8.23    4.19   0
  -7  -5  17   75.39    4.51   0
  -7  -2  11  139.69    4.57   0
  -6  -6  18    3.43    4.20   0
  -6  -2  11  295.40    5.55   0
  -6   1 -15    2.63    8.46   0
  -5  -6  18    8.62    3.99   0
  -5   1 -16    1.13    6.55   0
  -4  -4  15   10.56    4.25   0
  -3  -5  16    3.58    4.67   0
  -3   1 -16   78.01    6.12   0
  -2   0 -25   -1.42    4.90   0
  -2   1 -16   -1.10    5.02   0
  -1  -2   9  391.52    7.62   0
  -1   0 -25    2.78    4.71   0
  -1   1 -14   77.06    5.31   0
  -1   1 -13   17.22    4.93   0
  -1   1 -11  161.19    6.68   0
  -1   1 -10  945.98   11.59   0
   0  -4  13   24.65    4.53   0
   0  -3  11   57.00    5.15   0
   1  -6  15    1.86    4.97   0
   1  -1   4  622.07   16.98   0
   1   0 -24    3.92    4.11   0
   2  -5  13    1.90    5.21   0
   2   0 -23    1.39    3.96   0
   3   0 -22    1.46    3.95   0
   4   0 -20   33.07    4.34   0
   4   0  -7   -0.95    4.79   0
   5  -1 -26    6.47    3.98   0
   5   0 -16   -1.12    4.25   0
   5   0 -15    4.25    4.26   0
   5   0 -13  424.63    6.21   0
   5   0 -12   -8.19    4.08   0
   6  -1 -24   33.32    3.54   0
   7  -1 -22   17.10    3.99   0
   8  -1 -19   10.90    3.75   0
   8  -1 -18   -1.08    3.70   0
   8  -1 -17   51.68    3.95   0
   8  -1 -16  126.52    3.89   0
   8  -1 -13    6.33    2.82   0
   8  -1 -12   22.98    3.92   0
   8  -1 -11  415.62    5.76   0
   9  -2 -24   24.93    4.11   0
  10  -5   3   11.60    6.23   0
  10  -2 -21    1.45    3.72   0
  10  -2 -20    9.99    3.76   0
  10  -2 -19    3.28    2.83   0
  10  -2 -11    9.29    3.64   0
  11  -4  -2   15.91    4.76   0
  12  -3 -20   -0.57    3.89   0
  12  -3 -19   13.00    3.93   0
  12  -3 -18    3.68    3.90   0
  12  -3 -17   10.69    4.00   0
  12  -3 -16   58.32    4.29   0
  12  -3 -15   26.76    4.16   0
  12  -3 -14   67.16    4.31   0
  13  -5  -5   15.88    4.82   0
  13  -4 -11    9.38    4.05   0
  13  -4 -10   -0.71    4.07   0
  14  -5 -11    1.68    4.30   0
  14  -5 -10   31.63    4.46   0
 -17  -2   1    9.20    4.21   0
 -16  -3   8   55.75    4.58   0
 -16  -2   4   14.62    4.06   0
 -15  -4  12   17.00    4.11   0
 -15  -3   9    2.63    3.82   0
 -15  -1  -1   11.94    4.01   0
 -14  -4  13   41.59    3.47   0
 -14  -2   7    2.73    4.04   0
 -13  -3  11    8.30    3.63   0
 -13  -2   8    9.17    3.94   0
 -13  -1   3   34.97    4.47   0
 -12  -5  16   -1.11    3.31   0
 -12  -4  14    4.26    3.67   0
 -12  -3  12    1.05    2.92   0
 -12  -2   9   88.20    3.65   0
 -12   0 -13    0.02    7.34   0
 -12   0  -4  240.45    6.24   0
 -11  -5  16   20.69    4.07   0
 -11   0 -16    0.41    9.19   0
 -11   0  -1    8.90    3.82   0
 -10  -4  15   -3.17    3.21   0
 -10  -1   6   19.41    4.42   0
 -10   0   0   18.03    4.61   0
  -9  -4  15   23.26    4.06   0
  -9  -3  13   45.87    3.94   0
  -9   0   1    6.29    4.79   0
  -8  -6  18   44.46    4.29   0
  -8  -4  15   22.63    4.09   0
  -8  -3  13    2.08    3.95   0
  -8  -1   7   82.13    4.36   0
  -8   0   2 1835.03   11.72   0
  -7  -6  18    5.59    3.99   0
  -6  -4  15   74.21    4.66   0
  -6  -3  13   30.56    4.41   0
  -5  -4  15   47.13    4.47   0
  -5  -3  13  295.07    5.81   0
  -4  -1   7 3266.45   15.50   0
  -4   1 -17    1.73    5.59   0
  -3  -6  17   58.13    4.34   0
  -3   0   2   -0.25    6.87   0
  -3   1 -17   28.03    5.44   0
  -2  -4  14  273.96    5.75   0
  -2  -3  12  361.58    6.32   0
  -2   1 -17   42.24    5.43   0
  -1  -7  17   32.68    5.10   0
  -1  -6  16    3.55    4.81   0
  -1  -5  15    5.50    4.14   0
  -1   1 -16  365.53    6.93   0
  -1   1 -15   92.54    5.38   0
  -1   1  -9  104.50    7.03   0
   1  -3  10  178.85    6.90   0
   1   0 -25    0.50    4.56   0
   2  -7  15    0.27    5.10   0
   2  -6  14   17.58    5.54   0
   2   0 -24   17.85    4.11   0
   3  -5  12   -0.09    5.62   0
   3  -1   2   47.32   10.94   0
   3   0 -23    6.56    3.92   0
   4  -5  11   -0.31    6.57   0
   4   0 -21   -2.75    4.24   0
   5   0 -19   11.22    4.15   0
   5   0 -18   -0.86    4.06   0
   6  -7  11    7.28    8.34   0
   6  -1 -26    5.95    3.94   0
   6  -1 -25   14.20    3.39   0
   7  -2   0   19.93    4.91   0
   7  -1 -24    6.51    3.88   0
   7  -1 -23    8.72    3.38   0
   7  -1  -6   26.15    4.32   0
   8  -1 -21    1.77    3.97   0
   8  -1 -20    3.57    3.76   0
   8  -1 -10    0.87    4.10   0
   9  -5   5   25.43    7.61   0
   9  -2  -5   95.40    4.74   0
  10  -2 -22    3.07    3.79   0
  10  -2  -9  177.57    5.37   0
  11  -6   3   15.41    6.52   0
  11  -5   1   17.31    5.13   0
  11  -3  -6    3.53    4.33   0
  12  -4  -5    2.33    3.92   0
  12  -3 -11   22.44    4.07   0
  12  -3 -10    3.54    3.91   0
  13  -6  -2   13.10    4.96   0
  13  -4  -9    2.71    3.87   0
 -16  -2   3    2.36    3.96   0
 -15  -2   5    2.52    4.00   0
 -15  -1  -3    0.34    4.80   0
 -15  -1  -2   -0.77    4.07   0
 -14  -4  12    4.88    3.84   0
 -14  -3  10   22.90    3.36   0
 -14  -2   6   73.27    4.39   0
 -13  -4  13   -0.54    3.63   0
 -12  -1   4   80.19    4.48   0
 -12   0 -12   19.39    7.17   0
 -12   0  -5    2.86    4.78   0
 -11  -4  14    8.97    3.95   0
 -11  -3  12   13.50    3.15   0
 -11  -2   9  125.92    4.49   0
 -11  -1   5   28.21    4.31   0
 -11   0  -2    1.79    4.27   0
 -10  -5  16   33.74    4.00   0
  -9  -2  10   31.54    3.27   0
  -8  -2  10   76.27    4.17   0
  -7  -3  13    1.77    3.45   0
  -7   0   2    6.66    4.84   0
  -6  -1   7  267.63    5.62   0
  -6   1 -16   -1.12    8.04   0
  -5  -1   7   -2.33    3.53   0
  -5   1 -17    0.95    6.20   0
  -4  -6  17    2.96    4.07   0
  -4  -5  16    3.73    3.87   0
  -4  -2  10  157.83    5.21   0
  -3   1 -18   32.46    5.80   0
  -2  -7  17   13.93    4.79   0
  -2  -1   6   13.21    5.54   0
  -2   1 -18   -1.39    5.21   0
  -2   1  -7   33.74    8.11   0
  -1   0 -26    4.08    5.12   0
   0  -7  16    1.72    5.36   0
   0   0 -26    7.25    4.80   0
   0   1 -14   18.19    4.76   0
   0   1 -13    0.80    4.09   0
   0   1 -12   17.17    4.33   0
   2   0 -25    1.65    4.79   0
   3  -7  14    2.97    5.68   0
   3  -6  13  106.85    6.70   0
   3   0 -24    0.56    4.02   0
   3   0  -4    0.22    4.90   0
   4  -7  13   -1.25    6.87   0
   4   0  -6   60.39    4.61   0
   5  -7  12    4.25    7.11   0
   5  -1  -1  130.46    6.22   0
   5   0 -20    1.60    4.10   0
   5   0  -9   10.22    4.28   0
   6  -6  10    5.16    9.31   0
   7  -1 -25    8.21    3.92   0
   7  -1  -5   14.68    4.52   0
   8  -3   2    6.83    5.85   0
   8  -2  -2    2.39    3.94   0
   8  -1 -22    2.96    3.90   0
   8  -1  -9  102.60    4.02   0
   9  -4   3    1.47    5.65   0
   9  -3   0   83.32    5.15   0
   9  -1 -16   14.59    3.93   0
   9  -1 -15    1.56    3.86   0
  10  -6   5    0.25    7.41   0
  10  -4   1   -0.09    5.22   0
  10  -2 -24   10.92    4.03   0
  10  -2  -8  254.70    5.78   0
  11  -3  -5  207.19    5.95   0
  11  -2 -19   25.94    3.86   0
  11  -2 -18   19.49    4.02   0
  11  -2 -17   11.72    3.84   0
  11  -2 -16   24.84    3.84   0
  11  -2 -14   63.50    4.10   0
  11  -2 -13    5.30    4.08   0
  12  -6   1   26.80    5.54   0
  12  -5  -1   30.77    5.39   0
  12  -4  -4  116.86    5.35   0
  12  -3  -9    5.32    4.01   0
  13  -5  -4    9.82    4.61   0
  14  -4 -15    2.72    4.13   0
  14  -4 -14   42.62    4.20   0
 -15  -4  11   13.96    3.33   0
 -15  -3   8    3.40    3.74   0
 -15  -2   4   25.30    4.04   0
 -15  -1  -5    5.44    4.68   0
 -15  -1  -4    5.38    4.79   0
 -14  -3   9   35.33    4.13   0
 -14  -1   0    0.37    3.74   0
 -13  -5  14    2.97    3.98   0
 -13  -1   2   43.52    4.50   0
 -12  -5  15    4.68    3.20   0
 -12  -4  13    0.86    3.62   0
 -12  -3  11   19.83    3.10   0
 -12   0 -11   -0.32    6.12   0
 -12   0  -7   -1.03    5.25   0
 -12   0  -6   83.11    5.48   0
 -11   0  -3   89.81    4.98   0
 -10  -3  12   17.22    3.08   0
 -10  -1   5   93.97    4.74   0
 -10   0  -1    1.01    4.43   0
  -9  -6  17   29.09    4.17   0
  -9  -5  16  102.40    3.89   0
  -9  -3  12   30.80    3.96   0
  -9  -1   6    0.95    3.27   0
  -8  -6  17    7.15    3.86   0
  -8  -5  16   42.53    4.24   0
  -8   0   1    3.89    4.68   0
  -7  -6  17    2.59    3.99   0
  -7  -5  16   29.97    4.27   0
  -7  -2  10   74.95    3.65   0
  -6  -6  17   16.83    4.09   0
  -6  -5  16   63.91    4.29   0
  -6  -2  10    9.31    3.86   0
  -6   0   2 1234.51   11.06   0
  -5  -6  17   25.60    3.90   0
  -5  -2  10   13.81    3.77   0
  -5   0   2    3.74    5.35   0
  -4   0   2 1467.46   13.78   0
  -4   1 -18    6.05    5.83   0
  -3  -3  12   31.46    4.21   0
  -2  -6  16   18.03    4.94   0
  -2  -5  15    3.83    4.16   0
  -2  -2   9   63.90    5.09   0
  -1  -4  13   30.82    4.71   0
  -1  -3  11    8.30    4.76   0
  -1   1  -8    2.84    6.09   0
   0  -6  15    8.44    5.38   0
   0  -5  14   78.86    5.28   0
   0  -2   8   47.36    5.69   0
   0   1 -17   17.76    4.77   0
   0   1 -16   -3.24    4.15   0
   1   0 -26    0.18    4.14   0
   2  -4  11   91.97    6.48   0
   2  -3   9    4.88    6.11   0
   3   0 -25  208.06    5.72   0
   4  -6  12   12.55    6.48   0
   4   0 -23    1.99    4.08   0
   5  -6  11   11.78    7.67   0
   5   0 -22   -2.96    4.28   0
   5   0 -21   79.57    4.48   0
   5   0  -8   -0.96    4.25   0
   6  -2   2  562.64   10.54   0
   6   0 -19    3.41    3.80   0
   6   0 -18    5.14    4.03   0
   6   0 -16  186.81    4.46   0
   6   0 -15   -1.93    3.49   0
   6   0 -14   82.22    3.83   0
   6   0 -13    4.82    3.85   0
   6   0 -12    6.98    3.77   0
   7  -1 -26    1.83    4.05   0
   8  -1 -23    1.66    3.29   0
   8  -1  -8    0.05    3.40   0
   9  -2  -4   -1.48    4.09   0
   9  -1 -20  108.71    4.48   0
   9  -1 -19   28.12    3.96   0
   9  -1 -18  115.21    3.73   0
   9  -1 -14    8.82    3.10   0
   9  -1 -13    1.99    3.57   0
   9  -1 -12    8.89    4.13   0
  10  -2  -7  103.37    5.05   0
  11  -4  -1    5.13    4.69   0
  11  -2 -22   24.06    4.05   0
  11  -2 -20    1.23    2.91   0
  11  -2 -12  109.83    4.50   0
  11  -2 -11    8.91    4.21   0
  12  -3  -8    5.86    4.01   0
  13  -4  -7    4.58    3.94   0
  13  -3 -19    8.78    4.08   0
  13  -3 -18    2.51    3.94   0
  13  -3 -17    5.46    4.03   0
  13  -3 -15   11.16    4.00   0
  13  -3 -14   21.83    4.15   0
  14  -5  -7   45.72    4.48   0
  14  -4 -13   39.01    4.21   0
  14  -4 -12    4.33    3.99   0
 -16  -3   6   -1.05    3.08   0
 -15  -4  10    3.64    4.07   0
 -15  -3   7    1.16    3.88   0
 -15  -2   3    4.79    3.93   0
 -15  -1  -8   12.37    5.69   0
 -15  -1  -7    6.71    4.97   0
 -15  -1  -6   22.78    4.94   0
 -14  -4  11   18.70    3.87   0
 -14  -2   5   14.75    4.10   0
 -14  -1  -1    7.46    4.28   0
 -13  -2   6   25.86    4.14   0
 -13  -1   1   37.28    4.43   0
 -12  -2   7   14.50    4.05   0
 -12   0 -10   81.51    6.60   0
 -12   0  -9   -3.65    5.56   0
 -12   0  -8    2.07    5.22   0
 -11  -5  15    3.23    3.23   0
 -11  -4  13   17.27    3.76   0
 -11  -3  11    1.98    2.93   0
 -11  -2   8   92.16    4.36   0
 -11  -1   4   26.73    4.47   0
 -10  -5  15   25.60    3.95   0
  -9  -4  14   19.46    3.28   0
  -9  -2   9   13.73    3.80   0
  -9   0   0    5.11    4.19   0
  -8  -4  14   73.72    4.52   0
  -8  -3  12  308.12    5.48   0
  -7  -4  14  412.58    6.18   0
  -7  -3  12    0.87    4.26   0
  -6  -4  14    9.11    4.34   0
  -6  -3  12   70.63    4.72   0
  -5  -4  14   38.29    4.48   0
  -5  -3  12  192.95    5.45   0
  -5   1 -18    6.37    6.62   0
  -4  -3  12   16.36    4.41   0
  -4   1 -19   19.64    5.64   0
  -3  -7  17   -1.29    4.05   0
  -3  -1   6    9.40    5.19   0
  -3   1 -19    9.98    5.27   0
  -2   1 -19    8.47    4.80   0
  -1   1 -19    4.40    4.93   0
   1  -7  15   52.57    5.60   0
   1   1 -17   55.67    4.73   0
   1   1 -15   26.41    4.30   0
   1   1 -13   48.42    4.58   0
   1   1 -12   52.43    4.75   0
   1   1 -11  214.77    6.43   0
   2   0 -26   15.38    4.33   0
   3  -3   8    5.85    7.15   0
   4   0 -24   41.34    4.19   0
   4   0  -5    1.41    5.56   0
   5   0 -23  106.51    4.74   0
   5   0  -7  299.86    6.11   0
   6   0 -21    3.47    3.99   0
   6   0 -11   -1.76    3.12   0
   6   0 -10   16.33    3.92   0
   8  -1 -25   27.46    4.30   0
   8  -1  -7   79.31    4.87   0
   9  -1 -22    1.04    3.89   0
  10  -2  -6   15.06    4.55   0
  11  -3  -4    3.62    4.91   0
  11  -2 -23    5.28    3.21   0
  11  -2 -10   45.25    4.57   0
  12  -4  -3  133.63    5.56   0
  12  -3  -7   10.01    4.69   0
  13  -6  -1   18.14    5.15   0
  13  -5  -3    5.17    4.89   0
  13  -4  -6    5.48    4.80   0
  13  -3 -13   10.87    4.05   0
  13  -3 -12   22.45    4.32   0
  14  -5  -6    4.35    4.62   0
  14  -4 -11   17.89    4.30   0
 -16  -3   5    3.63    3.82   0
 -16  -2   0    5.66    4.05   0
 -15  -2   2   35.21    4.12   0
 -14  -3   8    5.06    3.92   0
 -14  -2   4   20.89    4.27   0
 -14  -1  -2   -2.62    4.01   0
 -13  -5  13    6.97    3.97   0
 -13  -3   9    2.34    3.78   0
 -13  -1   0   14.47    4.90   0
 -12  -5  14   -1.10    3.17   0
 -12  -4  12    6.75    3.62   0
 -12  -1   2  169.98    5.17   0
 -11   0  -4    1.81    4.27   0
 -10  -6  16    2.72    4.10   0
 -10  -4  13   15.08    3.85   0
 -10  -3  11   21.47    4.03   0
 -10   0  -2   20.56    4.60   0
  -9  -6  16    6.08    4.00   0
  -9  -5  15   23.08    4.11   0
  -9  -1   5    0.91    4.21   0
  -8  -5  15   10.95    3.92   0
  -7  -1   6   28.93    3.48   0
  -7   0   1  571.72    7.97   0
  -6   1 -17   62.43    8.87   0
  -5  -7  17    5.83    4.73   0
  -5  -1   6  360.07    6.51   0
  -4  -6  16   17.07    4.73   0
  -4  -5  15   11.83    3.89   0
  -4  -1   6   13.24    5.00   0
  -3  -6  16    5.97    4.05   0
  -3  -2   9   36.31    4.83   0
  -3   1 -20    4.01    5.02   0
  -2  -4  13   12.56    4.12   0
  -2  -3  11   -0.09    4.79   0
  -2   1 -20   10.22    4.53   0
  -1  -7  16   24.04    4.92   0
  -1  -5  14   43.24    5.22   0
  -1  -1   5    1.79    7.09   0
  -1   1 -20   47.66    4.99   0
   0  -4  12   72.50    4.86   0
   0   1 -19    3.29    4.73   0
   1  -6  14    7.93    5.02   0
   1  -5  13   -0.42    4.77   0
   1   1 -10   39.96    5.59   0
   2   1 -15  186.38    5.80   0
   2   1 -14  111.14    5.49   0
   3  -4  10   60.53    7.05   0
   3   0 -26    1.29    4.50   0
   3   0  -3 1314.10   14.27   0
   4  -3   7   12.16    9.45   0
   4  -1   1  325.10   10.35   0
   4   0 -25   -1.87    4.27   0
   5   0 -24   -0.05    4.12   0
   6  -1  -2  116.40    5.83   0
   6   0 -22    9.98    4.13   0
   6   0  -9   -1.16    3.77   0
   7  -1  -4  675.15    7.93   0
   7   0 -18    0.49    3.67   0
   7   0 -17   75.20    4.32   0
   7   0 -16   -1.53    3.96   0
   7   0 -15  146.68    4.82   0
   7   0 -14   -0.12    3.84   0
   8  -4   5    6.16    7.94   0
   8  -2  -1   84.14    5.24   0
   9  -2  -3   33.26    4.29   0
   9  -1 -24   22.47    4.27   0
   9  -1 -23    5.24    3.04   0
   9  -1 -10   37.88    4.00   0
   9  -1  -9  100.64    4.96   0
  10  -1 -19   22.31    3.95   0
  10  -1 -18  118.68    4.47   0
  10  -1 -15   10.68    3.58   0
  11  -5   2   24.54    5.56   0
  11  -2  -9  122.34    4.74   0
  12  -5   0   35.53    5.49   0
  12  -2 -21    1.43    3.89   0
  12  -2 -20   32.44    4.11   0
  12  -2 -19    0.03    3.70   0
  12  -2 -18   19.18    4.01   0
  12  -2 -17   -1.22    3.87   0
  12  -2 -16    2.88    3.91   0
  12  -2 -15   10.30    4.07   0
  12  -2 -14   -0.61    3.92   0
  13  -3 -11    5.15    4.02   0
  13  -3 -10    3.33    3.87   0
  14  -4  -9   -1.23    4.24   0
 -16  -3   4    0.33    3.92   0
 -16  -2  -2   32.14    4.83   0
 -16  -2  -1   12.72    4.20   0
 -15  -3   6   -0.04    4.10   0
 -15  -2   1   11.60    4.34   0
 -14  -3   7    3.67    3.90   0
 -14  -1  -4  193.67    6.60   0
 -14  -1  -3   51.87    4.74   0
 -13  -4  11   14.54    3.08   0
 -13  -2   5   20.24    4.19   0
 -12  -3   9    3.09    3.71   0
 -12  -2   6   16.79    4.31   0
 -11  -5  14   59.49    3.43   0
 -11  -4  12   16.74    3.86   0
 -11  -3  10   15.95    3.86   0
 -11  -2   7    4.16    3.97   0
 -11   0 -15    2.37    8.34   0
 -11   0  -5    4.51    4.57   0
 -10   0  -3   -1.40    4.44   0
  -9  -4  13   49.04    4.11   0
  -9  -3  11    0.39    3.96   0
  -9   0  -1   33.30    4.36   0
  -8  -6  16    6.15    3.93   0
  -8  -1   5   77.24    5.08   0
  -8   0   0  235.82    6.01   0
  -7  -6  16    4.88    3.81   0
  -7  -5  15   94.26    4.52   0
  -7  -2   9   19.49    3.25   0
  -6  -6  16   29.84    4.17   0
  -6  -5  15    5.69    4.03   0
  -6  -2   9    3.40    3.88   0
  -6   0   1    4.80    5.00   0
  -5  -5  15   38.48    4.27   0
  -5  -2   9   -2.19    4.04   0
  -5   1 -19   36.16    6.67   0
  -4  -2   9   17.04    4.27   0
  -4   1 -20   12.67    5.49   0
  -3  -4  13   90.08    4.64   0
  -2  -7  16    3.55    4.74   0
  -2   1 -21    9.56    5.11   0
  -1  -6  15    4.67    4.17   0
  -1  -2   8    2.22    5.50   0
  -1   1 -21    3.28    4.62   0
  -1   1  -7  138.90    8.17   0
   0   1 -20   17.26    4.08   0
   0   1  -8   18.12    5.68   0
   1   1 -20   32.40    4.86   0
   1   1 -19   13.83    4.28   0
   2  -7  14    2.75    5.22   0
   2   1 -18   20.59    4.71   0
   2   1 -17    4.59    4.07   0
   2   1 -16   40.63    4.45   0
   2   1 -12   88.80    4.91   0
   4  -4   9   12.18    7.78   0
   4   0 -26   21.19    4.33   0
   5   0 -25   89.29    4.76   0
   5   0  -6    0.51    4.80   0
   6   0 -24   31.54    4.36   0
   6   0 -23    1.24    4.19   0
   7  -2   1  558.34    9.47   0
   7   0 -21   34.43    4.21   0
   7   0 -20    0.04    3.88   0
   7   0 -19    3.36    3.12   0
   7   0 -13   13.92    3.14   0
   7   0 -12    1.86    3.72   0
   9  -3   1  316.18    7.44   0
   9  -1 -25    0.09    4.17   0
  10  -5   4    8.24    6.65   0
  10  -4   2   68.29    6.35   0
  10  -3  -1   23.37    4.58   0
  10  -2  -5  402.05    6.16   0
  10  -1 -21   15.66    3.95   0
  10  -1 -20   13.74    3.09   0
  10  -1 -14    9.30    3.06   0
  10  -1 -13   13.07    3.80   0
  11  -4   0   58.44    5.17   0
  11  -3  -3  106.26    5.24   0
  12  -6   2    1.16    5.91   0
  12  -3  -6  118.39    4.68   0
  12  -2 -22   -1.48    3.10   0
  12  -2 -13   20.65    3.96   0
  12  -2 -12   -0.83    3.93   0
  13  -6   0   11.44    5.47   0
  13  -5  -2   12.59    4.66   0
  13  -4  -5   12.72    4.24   0
  13  -3  -9    1.47    3.86   0
  14  -5  -5   21.02    4.25   0
  14  -4  -8   22.71    4.69   0
  14  -3 -17    3.27    4.15   0
  14  -3 -16    8.57    4.16   0
  14  -3 -15    8.25    4.03   0
 -16  -3   3    3.58    3.88   0
 -15  -4   8   -1.97    4.01   0
 -15  -3   5   28.92    4.23   0
 -15  -2   0    0.04    4.44   0
 -14  -5  11   -1.42    3.86   0
 -14  -4   9    1.26    3.73   0
 -14  -2   3   79.36    4.64   0
 -14  -1  -5    5.49    5.28   0
 -13  -5  12   -0.21    3.96   0
 -13  -4  10    3.80    3.78   0
 -13  -3   8    2.89    3.14   0
 -13  -2   4  117.58    4.64   0
 -13  -1  -1  181.07    5.36   0
 -12  -5  13   29.32    3.31   0
 -12  -4  11   39.64    3.96   0
 -12  -1   1   60.46    4.63   0
 -11  -1   2  125.05    5.04   0
 -11   0  -6    0.20    4.60   0
 -10  -6  15   10.86    4.11   0
 -10  -5  14    5.36    3.28   0
 -10  -4  12    8.95    3.68   0
 -10  -3  10  534.49    6.20   0
  -9  -5  14   28.00    4.15   0
  -9  -2   8    1.03    3.15   0
  -9  -1   4   15.35    4.29   0
  -8  -4  13   -0.26    2.99   0
  -7  -4  13  293.14    5.52   0
  -7  -3  11   52.85    4.68   0
  -6   1 -18   10.22    7.93   0
  -5  -4  13   46.49    4.32   0
  -5   0   1 1512.25   13.21   0
  -4  -3  11   65.55    4.64   0
  -3  -7  16    4.65    4.73   0
  -3  -3  11   34.17    4.32   0
  -3   1 -21   30.36    5.21   0
  -2  -5  14  416.33    6.42   0
   0  -7  15    9.60    4.74   0
   0   1 -21    3.76    4.08   0
   1   1 -21    3.98    4.73   0
   1   1  -9   13.97    4.82   0
   2  -5  12   70.37    5.85   0
   2   1 -20    7.00    4.90   0
   2   1 -19  163.58    5.21   0
   2   1 -11   -1.49    4.48   0
   3   1 -17    7.90    4.36   0
   3   1 -15  122.25    5.02   0
   4   0  -4 7264.91   26.11   0
   5  -4   8   23.67    9.98   0
   5  -1   0  918.45   11.96   0
   6   0 -25    2.33    4.09   0
   6   0  -8  127.59    4.24   0
   7  -1  -3    8.58    4.74   0
   7   0 -23  320.75    5.74   0
   7   0 -22   -1.61    4.22   0
   7   0 -11  212.92    4.91   0
   8  -1  -5   74.00    4.90   0
   9  -1  -8  571.29    6.28   0
  10  -1 -24    5.88    4.08   0
  10  -1 -23   17.44    4.06   0
  10  -1 -12    5.53    3.20   0
  10  -1 -11   84.60    4.43   0
  11  -6   4    1.39    7.12   0
  11  -2  -7   12.32    4.19   0
  12  -3  -5   44.33    4.98   0
  12  -2 -11    2.10    4.00   0
  13  -3  -8    2.51    4.42   0
  14  -5  -4    6.55    4.65   0
  14  -3 -14    5.24    4.01   0
  14  -3 -13    1.11    4.12   0
  15  -4 -12   18.51    4.33   0
 -16  -3   2    9.73    3.91   0
 -16  -2  -4    9.20    4.19   0
 -15  -3   4   72.76    4.66   0
 -14  -3   6   -0.44    4.03   0
 -14  -2   2    8.31    3.97   0
 -14  -1  -6    6.76    5.07   0
 -13  -1  -2    5.42    4.15   0
 -12  -3   8    5.45    3.76   0
 -12  -2   5   55.05    4.54   0
 -12  -1   0   71.87    4.67   0
 -11  -6  14   22.67    4.35   0
 -11  -3   9  107.54    4.16   0
 -11  -2   6   18.90    4.16   0
 -11   0 -14    0.40    7.56   0
 -11   0  -7    4.61    5.19   0
 -10  -2   7  102.18    3.95   0
 -10  -1   3   98.01    4.83   0
 -10   0  -4   47.42    4.71   0
  -9  -6  15    8.44    4.06   0
  -9  -4  12  154.64    4.59   0
  -9  -3  10   65.27    4.32   0
  -9   0  -2    0.02    4.04   0
  -8  -6  15    7.37    4.05   0
  -8   0  -1   -3.05    4.77   0
  -7   0   0    9.19    4.70   0
  -6  -7  16    5.56    4.58   0
  -5  -3  11   36.11    4.41   0
  -5   1 -20   25.17    7.17   0
  -4  -7  16   28.12    4.30   0
  -4   0   1   -4.30    6.42   0
  -4   1 -21    4.75    5.58   0
  -3  -5  14   75.86    4.60   0
  -3   0   1 3175.33   23.07   0
  -3   1 -22    4.35    5.42   0
  -2  -1   5  102.07    7.00   0
  -2   1 -22    6.93    4.26   0
  -2   1  -6   17.07    9.98   0
  -1  -4  12   22.36    3.88   0
  -1   1 -22   61.98    5.13   0
   0  -6  14  210.12    6.29   0
   0  -5  13  122.05    5.56   0
   0   1 -22    2.31    4.67   0
   1  -4  11   15.40    5.20   0
   2  -6  13   11.63    5.15   0
   2   1 -10   13.79    4.76   0
   3  -7  13    4.21    5.65   0
   3   1 -19   -0.94    4.29   0
   3   1 -18   57.12    4.34   0
   3   1 -13  156.79    5.45   0
   6   0  -7    1.75    4.32   0
   7   0 -24   -4.66    4.25   0
   8  -3   3    1.98    6.26   0
   8   0 -20   21.25    3.98   0
   8   0 -19   -0.68    3.86   0
   8   0 -18   17.87    3.21   0
   8   0 -17    2.17    3.00   0
   8   0 -16   26.12    3.30   0
   8   0 -15    2.04    3.09   0
   8   0 -14  288.56    5.27   0
   8   0 -13    0.17    3.75   0
   9  -2  -2    3.06    3.90   0
   9  -1  -7  151.95    5.20   0
  10  -2  -4  200.34    5.47   0
  10  -1 -10   46.72    4.53   0
  11  -1 -21   22.49    3.83   0
  11  -1 -20   17.32    3.87   0
  11  -1 -19    1.78    3.67   0
  11  -1 -18  122.43    4.45   0
  11  -1 -17   24.38    4.09   0
  11  -1 -16   15.91    3.88   0
  12  -2 -10   25.35    4.42   0
  13  -2 -20   -1.06    3.90   0
  13  -2 -19   18.08    3.26   0
  13  -2 -18    5.07    3.24   0
  13  -2 -17    1.28    3.78   0
  13  -2 -16    5.76    3.90   0
  13  -2 -15   41.95    4.13   0
  14  -4  -7   46.57    4.62   0
  14  -3 -12   60.03    4.42   0
  15  -4 -11    9.46    4.44   0
  15  -4 -10    9.67    4.87   0
 -16  -3   1    8.17    4.06   0
 -15  -4   7    7.83    3.21   0
 -14  -5  10   28.27    4.17   0
 -14  -4   8   23.76    4.33   0
 -14  -3   5    6.23    3.90   0
 -14  -2   1   10.56    3.96   0
 -14  -1 -11    4.88    5.53   0
 -14  -1 -10    1.74    5.53   0
 -14  -1  -9   78.11    6.16   0
 -14  -1  -8    2.42    4.84   0
 -13  -5  11   32.19    4.03   0
 -13  -4   9   -0.71    3.93   0
 -13  -1  -3    1.23    4.79   0
 -12  -5  12    6.00    3.03   0
 -12  -4  10   74.19    4.35   0
 -11  -1   1    9.07    4.42   0
 -11   0  -9  113.73    6.84   0
 -11   0  -8   -0.12    5.54   0
 -10  -6  14   14.35    4.12   0
 -10  -5  13   10.53    3.99   0
 -10  -3   9   12.20    4.12   0
  -9  -2   7  369.01    5.83   0
  -8  -4  12  184.08    4.90   0
  -8  -3  10   33.35    4.33   0
  -8  -1   4   41.58    4.64   0
  -7  -5  14   -0.63    3.47   0
  -7  -2   8   -1.11    3.14   0
  -6  -6  15   27.69    4.23   0
  -6  -5  14   20.67    4.24   0
  -6  -2   8   64.83    4.45   0
  -6  -1   5  174.93    4.81   0
  -6   1 -19    5.93    8.27   0
  -5  -6  15    1.84    3.86   0
  -4  -6  15   10.42    4.05   0
  -4  -5  14   14.29    4.30   0
  -3  -1   5   98.95    6.30   0
  -2  -4  12    4.82    4.78   0
  -2  -2   8  176.77    6.09   0
  -2   1 -23   19.21    5.24   0
  -1  -7  15    9.89    4.80   0
  -1  -3  10   14.80    4.39   0
  -1   1 -23    1.11    4.67   0
   0   1 -23    0.67    4.81   0
   1   1 -23   13.72    5.29   0
   2  -2   6 1545.12   21.06   0
   2   1 -22   12.78    4.42   0
   3  -5  11    3.96    6.35   0
   3   1 -11   24.96    4.60   0
   4   1 -18    1.42    4.06   0
   4   1 -17   -0.76    4.08   0
   4   1 -16   21.05    4.40   0
   4   1 -15    8.95    4.29   0
   4   1 -14    7.47    4.19   0
   5   0  -5 2779.40   14.86   0
   6  -1  -1  363.83    7.46   0
   7   0 -25    2.32    3.93   0
   7   0  -9    0.13    3.23   0
   8  -2   0   69.53    5.50   0
   8  -1  -4   41.08    5.27   0
   8   0 -23    5.89    4.20   0
   8   0 -12   15.38    3.82   0
   9  -4   4   14.54    6.96   0
  10  -3   0   15.89    5.02   0
  10  -1  -9   64.40    4.75   0
  11  -3  -2   12.73    4.77   0
  11  -2  -6   18.87    4.26   0
  11  -1 -23   13.85    4.13   0
  11  -1 -14   21.37    3.10   0
  11  -1 -13    9.78    3.82   0
  12  -5   1   14.17    5.40   0
  12  -4  -1   54.25    5.69   0
  12  -3  -4   24.88    4.83   0
  12  -2  -9   87.64    4.67   0
  13  -5  -1    6.62    4.70   0
  13  -2 -14    4.61    3.28   0
  13  -2 -13   -1.79    4.08   0
  14  -5  -3    2.45    5.44   0
  14  -4  -6   15.67    4.71   0
  14  -3 -10   19.57    4.33   0
  15  -4  -9    5.33    4.96   0
 -16  -3   0    1.10    4.44   0
 -15  -4   6    3.91    4.04   0
 -15  -3   3   15.38    4.35   0
 -15  -2  -3   -0.56    4.74   0
 -15  -2  -2   24.86    4.48   0
 -14  -2   0   20.41    4.69   0
 -13  -3   6    1.90    4.15   0
 -13  -1  -4    2.26    5.06   0
 -12  -5  11    6.28    3.72   0
 -12  -3   7    9.99    3.98   0
 -12  -2   4   28.31    4.50   0
 -12  -1  -1   61.85    4.69   0
 -11  -6  13   61.40    4.50   0
 -11  -5  12    2.05    3.79   0
 -11  -3   8   20.74    3.85   0
 -11  -2   5  170.56    5.06   0
 -11   0 -13    4.32    6.84   0
 -11   0 -12    0.80    6.23   0
 -11   0 -11   21.10    5.93   0
 -11   0 -10   -1.46    5.91   0
 -10  -4  11    4.42    3.16   0
 -10  -2   6   16.30    4.62   0
 -10  -1   2   50.93    4.65   0
 -10   0  -5    4.75    4.46   0
  -9  -6  14   16.45    4.03   0
  -9  -5  13   12.52    4.17   0
  -9  -1   3   15.19    4.35   0
  -9   0  -3  262.31    6.78   0
  -8  -2   7   95.92    4.46   0
  -7  -4  12   17.45    4.48   0
  -7  -3  10    2.74    4.14   0
  -6  -4  12   11.10    4.27   0
  -6   0   0  203.46    6.50   0
  -5  -2   8  616.07    7.15   0
  -5   1 -21   31.89    7.28   0
  -4  -2   8   17.34    4.39   0
  -4  -1   5   67.46    4.71   0
  -4   1 -22    0.43    5.85   0
  -3  -4  12    2.08    4.24   0
  -3  -2   8  610.28    7.87   0
  -3   1 -23    3.02    5.33   0
  -2  -7  15    4.99    4.63   0
  -2  -3  10  163.81    5.88   0
  -1  -6  14    3.36    4.84   0
  -1  -5  13    6.33    4.23   0
  -1   1 -24   29.26    4.90   0
   0  -2   7   60.77    6.05   0
   0   1 -24    3.59    4.67   0
   1  -7  14    2.79    4.66   0
   1   1 -24   21.70    5.11   0
   2   1 -23   24.65    4.56   0
   3  -6  12    7.62    5.51   0
   3   1 -23    2.07    4.98   0
   3   1 -22   76.72    4.50   0
   3   1 -10  509.13    7.35   0
   4   1 -20   -2.76    4.27   0
   4   1 -13    2.61    4.35   0
   4   1 -12    6.85    4.64   0
   6   0  -6  778.55    8.49   0
   7   0  -8   -0.48    4.09   0
   8   0 -25   -0.68    4.09   0
   8   0 -11   -1.04    3.74   0
   9  -1  -6    5.64    4.41   0
   9   0 -21   27.48    4.22   0
   9   0 -20    3.46    4.03   0
   9   0 -19   61.81    4.25   0
   9   0 -18    0.47    3.86   0
   9   0 -17   87.53    4.20   0
   9   0 -16   -1.14    3.80   0
   9   0 -15   41.10    4.06   0
  10  -2  -3  302.69    6.64   0
  11  -5   3   58.55    7.09   0
  11  -4   1   40.49    5.77   0
  11  -1 -12  202.00    5.02   0
  12  -2  -8    4.89    4.22   0
  12  -1 -20    4.93    3.76   0
  12  -1 -19   10.82    3.78   0
  12  -1 -18    4.23    3.69   0
  13  -4  -3    3.91    4.86   0
  13  -3  -6    1.37    4.50   0
  13  -2 -12    5.63    4.16   0
  13  -2 -11   -0.40    4.11   0
  14  -3  -9   39.13    5.04   0
  14  -2 -19    5.71    4.17   0
  14  -2 -18   41.22    4.36   0
  15  -3 -15    3.72    4.09   0
  15  -3 -14    1.33    3.98   0
 -16  -3  -1    3.04    4.45   0
 -15  -4   5    2.90    4.16   0
 -15  -3   2   11.70    4.14   0
 -15  -2  -4   45.21    5.05   0
 -14  -5   9    3.54    3.26   0
 -14  -4   7   45.66    3.52   0
 -14  -3   4   15.33    4.11   0
 -13  -5  10    8.80    3.31   0
 -13  -4   8    0.47    3.99   0
 -13  -1  -5   11.03    4.93   0
 -12  -6  12    4.61    4.17   0
 -11  -4  10   52.91    3.53   0
 -11  -1   0  180.50    5.20   0
 -10  -5  12   17.37    4.09   0
 -10   0 -18    0.46    9.33   0
 -10   0  -6   17.39    5.14   0
  -9  -4  11   25.85    3.91   0
  -9  -3   9  176.48    4.28   0
  -8  -6  14    4.87    4.16   0
  -8  -5  13   46.83    3.70   0
  -8   0  -2  122.80    5.96   0
  -7  -7  15    9.59    4.22   0
  -7  -5  13   27.75    4.08   0
  -7   0  -1   78.92    5.11   0
  -6  -7  15   24.05    4.37   0
  -5  -7  15   12.80    4.95   0
  -5  -4  12  182.25    5.25   0
  -5  -3  10    8.19    4.24   0
  -4  -7  15    7.85    4.70   0
  -4  -3  10   29.49    4.52   0
  -3  -7  15    4.80    4.15   0
  -2  -6  14    5.59    4.73   0
  -2  -5  13   28.19    4.90   0
  -2   1 -24    0.23    4.86   0
   0  -4  11   28.54    4.78   0
   0   1 -25    4.21    4.76   0
   1  -6  13   18.04    4.86   0
   1  -5  12  195.10    6.20   0
   1   1 -25   19.52    4.95   0
   1   1  -7   17.47    6.39   0
   2  -4  10   11.50    5.79   0
   2   1 -24    1.27    4.34   0
   2   1  -8   54.52    5.52   0
   3   0  -2    0.57    6.96   0
   3   1 -24   49.64    5.34   0
   4  -7  12    8.75    6.04   0
   4   0  -3    2.22    6.25   0
   4   1 -23    6.50    4.75   0
   4   1 -22    6.63    4.14   0
   4   1 -11   16.48    4.65   0
   5   1 -21    3.44    4.90   0
   5   1 -20   65.85    4.68   0
   5   1 -19   36.09    4.60   0
   5   1 -18   39.40    4.31   0
   5   1 -17    1.56    4.29   0
   5   1 -16    0.46    4.29   0
   5   1 -15    1.72    4.36   0
   7  -1  -2   97.08    5.26   0
   8   0 -10  266.07    5.31   0
   9  -2  -1    7.66    4.65   0
   9   0 -23   49.19    4.25   0
   9   0 -22    2.47    3.25   0
  11  -2  -5  168.59    5.18   0
  11  -1 -11   10.75    3.41   0
  11  -1 -10    4.57    4.16   0
  12  -6   3   33.98    6.80   0
  12  -2  -7   12.22    4.37   0
  12  -1 -22    4.83    3.96   0
  12  -1 -21   20.92    3.38   0
  12  -1 -17    3.01    3.03   0
  12  -1 -16    4.34    4.26   0
  13  -2 -10   24.90    4.21   0
  14  -4  -5   15.17    4.50   0
  14  -2 -17    1.94    3.39   0
  14  -2 -15    5.68    4.06   0
  15  -4  -8    2.45    4.20   0
  15  -3 -13   11.08    4.13   0
 -16  -3  -2   21.34    4.39   0
 -15  -3   1    3.24    4.17   0
 -15  -2  -5   11.59    5.06   0
 -14  -5   8    4.54    4.11   0
 -14  -4   6   13.28    4.10   0
 -14  -3   3    8.94    4.16   0
 -14  -2  -1   40.67    4.36   0
 -13  -3   5   10.13    3.41   0
 -13  -2   1   13.25    4.31   0
 -13  -1  -6    4.04    5.19   0
 -12  -5  10   36.76    3.98   0
 -12  -1  -3   68.26    5.27   0
 -11  -6  12    0.58    4.02   0
 -11  -5  11    8.74    3.99   0
 -11  -3   7  138.76    4.65   0
 -11  -2   4    1.09    4.43   0
 -10  -6  13    5.04    3.41   0
 -10  -4  10   53.20    4.28   0
 -10  -2   5  406.81    6.37   0
 -10  -1   1   14.24    4.60   0
  -9  -5  12   44.15    4.45   0
  -9   0  -4   -2.20    4.96   0
  -8  -4  11    6.00    3.98   0
  -8  -3   9    5.51    4.17   0
  -8  -1   3   98.72    5.29   0
  -7  -6  14    9.35    3.57   0
  -6  -6  14    3.61    4.22   0
  -6  -5  13   33.37    4.30   0
  -6   1 -20    2.74    8.39   0
  -5  -6  14   -4.51    4.04   0
  -5  -5  13   56.58    4.67   0
  -5   0   0    5.21    5.42   0
  -5   1 -22   -1.04    7.55   0
  -4  -6  14   10.17    4.15   0
  -4  -5  13    5.14    4.35   0
  -4   1 -23   15.51    5.92   0
  -3  -6  14   19.31    4.12   0
  -3  -5  13  107.36    5.02   0
  -3   1 -24   18.90    5.60   0
  -2   1 -25   24.38    5.61   0
  -1   1 -25    2.30    4.96   0
   0  -7  14   14.35    5.07   0
   0  -3   9    1.66    5.44   0
   2  -7  13   11.14    5.31   0
   2   1 -25   85.91    4.83   0
   3   1 -25   10.67    5.12   0
   3   1  -9   26.55    4.04   0
   4  -5  10   87.33    7.90   0
   4   1 -24    5.49    4.11   0
   5  -2   4  208.09   13.28   0
   5   0  -4   -0.87    4.31   0
   5   1 -23  132.84    5.52   0
   5   1 -22  176.03    5.09   0
   5   1 -13    0.87    4.29   0
   6  -2   3   87.25    8.21   0
   6   1 -19  134.73    5.14   0
   6   1 -18    3.31    4.38   0
   6   1 -16    5.73    4.22   0
   8  -1  -3  101.49    4.95   0
   8   0  -9   -0.81    4.03   0
   9  -1  -5   -1.10    4.38   0
   9   0 -25    0.86    4.26   0
   9   0 -12    2.85    4.04   0
  10  -4   3   75.67    7.10   0
  10  -1  -7   38.25    4.72   0
  10   0 -22   38.69    4.38   0
  10   0 -21    2.17    3.97   0
  10   0 -19    1.75    3.92   0
  10   0 -18   63.58    4.21   0
  10   0 -17    1.10    3.95   0
  10   0 -16    3.92    3.85   0
  11  -3  -1   57.71    5.16   0
  12  -3  -3   77.30    4.76   0
  12  -1 -14    4.07    3.19   0
  12  -1 -13   44.17    4.29   0
  13  -5   0   22.77    5.50   0
  13  -4  -2    0.81    4.80   0
  13  -3  -5    6.86    4.14   0
  14  -5  -2    4.93    5.01   0
  14  -3  -8    1.58    4.04   0
  14  -2 -14    7.46    4.29   0
  14  -2 -13   24.37    4.26   0
  15  -4  -7    6.55    4.19   0
  15  -3 -11   12.51    4.13   0
 -15  -4   4   18.52    4.16   0
 -15  -3   0   28.08    4.46   0
 -15  -2  -7    6.72    4.98   0
 -15  -2  -6   17.94    4.27   0
 -14  -2  -2    7.88    4.31   0
 -13  -5   9    2.22    3.25   0
 -13  -4   7    1.41    3.22   0
 -13  -3   4   24.16    4.17   0
 -13  -2   0   -3.23    4.70   0
 -13  -1  -8   81.61    6.12   0
 -13  -1  -7   16.32    4.88   0
 -12  -4   8    9.58    3.91   0
 -12  -2   2   56.95    4.85   0
 -11  -4   9    2.32    3.30   0
 -11  -1  -1   21.12    4.46   0
 -10  -5  11   17.18    4.18   0
 -10   0  -7    2.95    5.35   0
  -9  -6  13   11.15    3.33   0
  -9  -3   8   45.53    4.34   0
  -8  -7  14   14.54    4.30   0
  -8  -5  12   19.93    4.16   0
  -8  -2   6  109.99    4.58   0
  -8   0  -3    0.66    5.65   0
  -7  -4  11  116.64    4.83   0
  -7  -3   9   22.87    4.27   0
  -6  -2   7   75.63    4.05   0
  -1  -7  14   10.84    4.82   0
  -1  -4  11   44.94    4.26   0
  -1  -2   7   63.43    6.26   0
   0  -6  13   16.67    5.11   0
   0  -5  12  152.41    5.91   0
   0   1 -26    3.87    5.09   0
   1   1 -26    9.75    4.39   0
   2  -3   8  372.53    9.43   0
   2   1 -26   11.91    4.34   0
   3   1 -26   32.29    5.09   0
   3   1  -8    6.15    4.92   0
   4  -6  11    4.92    5.67   0
   4   1 -25   -2.89    4.20   0
   5  -7  11    5.87    6.83   0
   5   1 -24    2.38    4.25   0
   5   1 -11   57.54    4.71   0
   6   0  -5    2.99    3.85   0
   6   1 -22    5.42    4.13   0
   6   1 -21   11.50    4.21   0
   6   1 -20    8.44    3.58   0
   6   1 -15    6.62    4.28   0
   6   1 -14   22.35    4.38   0
   7  -2   2   80.11    6.37   0
   8   0  -8  121.80    4.84   0
   9   0 -11   35.71    3.56   0
  10  -3   1    1.43    5.57   0
  10  -2  -2   85.54    5.24   0
  10   0 -24   43.81    4.54   0
  10   0 -23    1.49    4.10   0
  10   0 -15   -3.43    4.13   0
  11  -2  -4    0.13    4.29   0
  11  -1  -9    2.79    3.68   0
  12  -5   2  117.03    6.88   0
  12  -4   0  110.69    5.80   0
  12  -1 -12   33.52    4.39   0
  13  -2  -9   20.52    4.27   0
  13  -1 -21    9.05    4.02   0
  13  -1 -20    6.77    3.98   0
  13  -1 -19   21.47    4.01   0
  13  -1 -18    0.44    3.94   0
  14  -4  -4    9.79    4.20   0
  14  -3  -7    8.12    4.13   0
  14  -2 -12    7.27    4.27   0
  15  -3 -10    4.83    4.17   0
 -15  -4   3   18.53    4.22   0
 -15  -3  -1    1.59    4.85   0
 -14  -5   7   44.36    4.30   0
 -14  -4   5   16.37    4.21   0
 -14  -3   2    1.86    4.23   0
 -14  -2  -3   44.96    4.70   0
 -13  -1 -10    5.21    5.33   0
 -13  -1  -9    3.12    5.39   0
 -12  -5   9    1.04    3.72   0
 -12  -3   5   44.63    4.42   0
 -12  -1  -4   11.77    4.98   0
 -11  -6  11   20.89    4.10   0
 -11  -5  10   12.36    3.98   0
 -11  -3   6    4.26    4.06   0
 -11  -2   3    5.05    4.34   0
 -11  -1  -2   63.74    5.29   0
 -10  -6  12   19.21    3.92   0
 -10  -3   7    4.20    4.19   0
 -10   0  -8   15.34    5.48   0
  -9   0  -5  100.09    6.13   0
  -7  -7  14    1.85    4.12   0
  -7  -6  13    6.97    4.23   0
  -7  -1   3   10.68    4.48   0
  -7   0  -2   -1.36    4.82   0
  -6  -7  14    9.64    4.07   0
  -6  -4  11    5.16    3.51   0
  -6  -3   9   19.72    4.24   0
  -6   0  -1    1.82    4.76   0
  -5  -7  14   32.65    5.00   0
  -5  -2   7  539.80    6.52   0
  -4  -4  11   30.75    4.70   0
  -4  -1   4  104.79    6.06   0
  -4   0   0  343.87    9.06   0
  -4   1 -24    2.52    5.82   0
  -3  -4  11  347.66    6.65   0
  -2  -7  14    2.19    4.21   0
  -2  -4  11    1.19    4.08   0
  -2  -2   7   43.99    5.29   0
  -1  -6  13    6.78    4.91   0
  -1  -3   9  351.68    7.37   0
   2  -6  12   28.42    5.35   0
   2  -5  11    9.93    5.47   0
   4   1 -26    7.44    4.47   0
   5  -1   1    5.76    6.51   0
   5   1 -25   61.92    4.51   0
   6  -1   0   45.15    5.78   0
   6   1 -24   33.18    4.51   0
   6   1 -23   44.07    4.31   0
   6   1 -13    7.68    4.31   0
   7   0  -6    3.75    4.31   0
   7   1 -21   27.08    4.48   0
   7   1 -20  175.63    5.00   0
   7   1 -19    4.25    4.15   0
   7   1 -18   82.35    4.62   0
   7   1 -16   -2.17    4.09   0
   8  -2   1   99.05    5.84   0
   9  -1  -4   19.08    4.34   0
   9   0 -10    2.33    4.05   0
  10  -1  -6   22.19    4.61   0
  11  -1  -8  132.21    5.06   0
  11   0 -21   42.07    4.11   0
  11   0 -20    1.86    3.75   0
  11   0 -19    1.11    3.97   0
  11   0 -18    3.61    3.96   0
  12  -3  -2   15.38    4.76   0
  13  -3  -4   27.38    4.97   0
  13  -2  -8   10.05    4.19   0
  13  -1 -16    6.06    3.36   0
  14  -2 -11   18.93    4.28   0
  15  -4  -6    0.17    4.19   0
  15  -3  -9    0.07    4.24   0
  15  -2 -16   10.36    4.31   0
  15  -2 -15   14.62    4.22   0
 -15  -4   2    4.16    4.13   0
 -14  -5   6    6.21    4.19   0
 -14  -4   4   14.20    4.28   0
 -14  -3   1   55.17    4.54   0
 -14  -2  -4   -0.72    4.32   0
 -13  -6   9   17.88    4.02   0
 -13  -3   3   77.96    4.65   0
 -13  -2  -1   -0.97    4.14   0
 -13  -1 -13    7.71    5.44   0
 -13  -1 -12   15.17    5.55   0
 -13  -1 -11   21.69    5.48   0
 -12  -6  10   33.30    4.18   0
 -12  -4   7    7.27    3.14   0
 -12  -2   1  348.26    6.22   0
 -12  -1  -5   58.45    5.49   0
 -11  -4   8    0.54    3.16   0
 -10   0 -17   -0.09    8.69   0
 -10   0  -9   -1.26    5.68   0
  -9  -6  12    0.32    4.13   0
  -9  -5  11   10.74    3.45   0
  -9  -1   1    5.44    4.39   0
  -8  -7  13   68.93    4.59   0
  -8  -1   2    2.23    4.50   0
  -7  -2   6    8.66    3.40   0
  -6  -5  12   15.58    4.31   0
  -6   1 -21    2.53    8.44   0
  -5  -6  13   18.05    4.09   0
  -5  -5  12   21.42    4.44   0
  -5  -3   9    3.77    4.15   0
  -5   1 -23   24.60    6.84   0
  -4  -7  14    0.93    4.04   0
  -4  -3   9    3.72    4.68   0
  -3  -2   7    9.18    3.95   0
  -2  -6  13   22.32    4.96   0
  -2  -5  12   14.95    5.06   0
  -2  -3   9    7.06    5.27   0
  -2  -1   4   69.55    7.05   0
   1  -7  13   14.34    4.83   0
   1  -4  10    1.23    4.80   0
   1   1  -6  314.87    8.49   0
   3  -7  12   10.37    5.39   0
   5   0  -3    0.92    5.26   0
   5   1 -26    1.57    4.54   0
   5   1 -10    0.56    3.57   0
   6  -7  10    2.68    7.65   0
   6   1 -26   11.75    4.46   0
   6   1 -25   15.04    4.25   0
   7  -1  -1  353.39    7.01   0
   7   1 -24    2.19    4.22   0
   7   1 -23    9.29    4.32   0
   7   1 -22   18.64    4.09   0
   7   1 -14   25.08    4.15   0
   8   0  -7   -0.78    3.97   0
   9  -2   0  217.66    6.52   0
   9   0  -9   63.16    4.54   0
  10  -5   5   67.44    9.80   0
  10   0 -12  308.68    5.02   0
  11  -6   5    5.69    9.93   0
  11  -4   2    5.06    5.44   0
  11  -2  -3    5.92    4.80   0
  11  -1  -7  100.86    5.61   0
  11   0 -23   24.27    3.71   0
  11   0 -15  283.28    5.44   0
  12  -1 -10   55.90    4.83   0
  13  -4  -1   16.56    5.50   0
  13  -2  -7   49.15    4.38   0
  13  -1 -13   32.90    4.40   0
  14  -5  -1    5.45    5.73   0
  14  -4  -3   27.72    4.87   0
  14  -3  -6    0.65    4.03   0
  14  -2 -10   61.07    4.48   0
  14  -1 -19    5.58    4.07   0
  15  -4  -5    2.44    5.00   0
  15  -2 -14    5.71    4.14   0
 -15  -3  -2   10.49    4.26   0
 -14  -3   0   -0.73    4.20   0
 -14  -2  -5    2.78    4.32   0
 -13  -4   5   17.70    4.15   0
 -13  -3   2    1.86    4.18   0
 -13  -2  -2    3.09    4.23   0
 -12  -5   8   -1.09    3.86   0
 -12  -3   4   24.64    4.37   0
 -12  -1  -6   98.95    5.66   0
 -11  -5   9    5.76    4.04   0
 -11  -3   5  213.47    5.09   0
 -11  -1  -3   93.20    5.49   0
 -10  -6  11    2.56    3.83   0
 -10  -5  10   39.92    3.41   0
 -10  -4   8   21.03    4.11   0
 -10  -2   3  296.70    6.08   0
 -10   0 -10    2.73    5.95   0
  -9  -4   9  119.70    3.89   0
  -9  -2   4    4.49    4.30   0
  -9   0  -6   -1.19    5.52   0
  -8  -5  11   30.43    4.13   0
  -8  -2   5   61.94    4.40   0
  -8   0  -4  182.75    6.56   0
  -7  -7  13    1.84    4.03   0
  -7  -3   8   14.02    4.01   0
  -4  -6  13   25.35    4.10   0
  -4  -5  12  156.26    5.28   0
  -3  -6  13   16.60    4.34   0
  -3  -5  12   54.84    4.69   0
  -3  -3   9  284.57    6.12   0
  -3   0   0    9.94    7.55   0
   0  -7  13   45.62    5.24   0
   1  -6  12    2.29    5.22   0
   3   1  -7    4.28    5.04   0
   4   0  -2 1439.56   13.90   0
   5  -6  10   24.12    6.53   0
   5  -5   9   15.92    7.74   0
   6   0  -4 1604.60   11.35   0
   7   0  -5  104.32    5.08   0
   7   1 -25    7.75    4.37   0
   7   1 -13   18.68    4.19   0
   8  -1  -2    4.57    4.26   0
   8   1 -23   -1.00    4.17   0
   8   1 -21    4.72    4.26   0
   8   1 -20    2.35    4.17   0
   8   1 -19    6.37    3.37   0
   8   1 -18    0.88    3.91   0
   8   1 -17   55.80    4.47   0
  10  -1  -5   92.64    4.93   0
  10   0 -11   -5.41    3.44   0
  11   0 -14    2.67    4.01   0
  12   0 -22    0.81    4.02   0
  12   0 -21    2.57    3.92   0
  13  -5   1    3.15    5.96   0
  13  -1 -12   88.90    4.70   0
  14  -2  -9    2.07    4.21   0
  14  -1 -18    7.37    3.39   0
  14  -1 -17    3.37    3.99   0
  14  -1 -16    3.35    3.91   0
  15  -3  -8    3.69    3.97   0
  15  -2 -13    0.53    3.45   0
  16  -3 -11    7.23    4.06   0
 -15  -4   1   13.04    3.34   0
 -15  -3  -4   14.00    5.14   0
 -15  -3  -3   -0.69    4.33   0
 -14  -5   5   21.19    4.22   0
 -14  -2  -6   49.84    4.77   0
 -13  -6   8    6.26    3.40   0
 -13  -2  -3  272.38    6.44   0
 -12  -6   9   -0.93    3.40   0
 -12  -4   6   38.97    3.44   0
 -12  -3   3   78.21    4.61   0
 -12  -1  -7  143.20    5.98   0
 -10  -7  11    5.31    4.30   0
 -10   0 -16  105.07    9.15   0
 -10   0 -11    1.05    6.49   0
  -9  -7  12   13.95    3.61   0
  -9  -6  11    4.24    4.11   0
  -9  -1   0   30.07    4.30   0
  -8  -4   9   79.31    4.52   0
  -8  -3   7    4.09    4.01   0
  -8  -1   1   16.41    4.41   0
  -7  -6  12   17.62    4.28   0
  -7  -5  11    6.75    4.27   0
  -6  -7  13   21.15    4.30   0
  -6  -4  10   21.98    4.54   0
  -6  -3   8  229.27    5.24   0
  -6   1 -22   14.47    8.72   0
  -5  -7  13    5.16    4.20   0
  -5   0  -1   13.81    6.17   0
  -1  -7  13    2.77    5.03   0
   0  -4  10  142.81    5.86   0
   1  -5  11   26.09    5.21   0
   1  -2   6  500.51   11.02   0
   2   1  -6   15.80    5.77   0
   3  -6  11    0.46    5.72   0
   4  -1   2  262.60   11.01   0
   6   1 -10  484.56    6.58   0
   7   1 -26    5.84    3.39   0
   7   1 -12   15.45    3.28   0
   8   0  -6    4.56    4.12   0
   8   1 -25   25.59    4.25   0
   8   1 -24    8.76    4.24   0
   8   1 -15    0.77    3.23   0
   8   1 -14    7.52    4.21   0
   9  -1  -3   20.56    4.37   0
   9   0  -8    1.41    3.39   0
   9   1 -21   46.88    4.44   0
   9   1 -20  109.17    4.71   0
  10  -2  -1  131.97    5.57   0
  10   0 -10  151.78    4.32   0
  11  -5   4    3.03    7.90   0
  11  -1  -6   12.54    4.52   0
  11   0 -13   25.75    3.32   0
  11   0 -12   -6.22    4.19   0
  12  -4   1  135.78    6.54   0
  12  -3  -1   11.02    5.55   0
  12  -2  -4   33.67    5.26   0
  12  -1  -8   16.01    4.48   0
  12   0 -18   75.88    3.65   0
  12   0 -17    2.61    4.14   0
  12   0 -16   37.92    4.39   0
  13  -3  -3   77.65    4.80   0
  13  -1 -11   15.61    4.41   0
  14  -3  -5    8.37    4.36   0
  14  -1 -15   48.89    4.36   0
  14  -1 -14    0.59    4.16   0
  15  -3  -7    4.05    4.19   0
  15  -2 -11    5.70    4.18   0
  16  -3 -10   52.95    4.85   0
 -15  -4   0    1.12    4.23   0
 -15  -3  -5   33.04    5.12   0
 -14  -4   2    3.88    4.29   0
 -14  -3  -1   10.54    4.04   0
 -14  -2  -8   31.68    5.10   0
 -14  -2  -7    0.55    4.38   0
 -13  -6   7   16.44    4.20   0
 -13  -5   6    0.79    3.10   0
 -13  -4   4   16.65    3.46   0
 -13  -3   1   29.67    4.40   0
 -12  -6   8    5.40    4.02   0
 -12  -5   7   53.79    4.27   0
 -12  -4   5    7.31    4.05   0
 -12  -2  -1   38.89    4.75   0
 -12  -1  -8   -0.61    5.06   0
 -11  -6   9    5.46    4.01   0
 -11  -5   8    1.05    3.71   0
 -11  -3   4   11.39    4.34   0
 -11  -2   1   28.92    4.53   0
 -11  -1  -4   76.31    4.57   0
 -10  -5   9   38.85    3.29   0
 -10  -3   5   30.04    4.32   0
 -10  -1  -2    4.87    4.32   0
 -10   0 -15   -0.97    8.01   0
 -10   0 -13   -3.64    6.64   0
 -10   0 -12   93.45    7.53   0
  -9  -4   8   -1.20    4.03   0
  -9   0  -7  565.86    9.52   0
  -8  -7  12    9.89    4.22   0
  -8  -6  11    8.52    4.06   0
  -8  -5  10    5.69    4.18   0
  -7   0  -3   10.96    4.89   0
  -6  -5  11  179.85    5.24   0
  -6   0  -2  158.50    6.75   0
  -5  -6  12   28.81    4.20   0
  -5  -2   6   41.18    3.91   0
  -5  -1   3  174.73    6.22   0
  -4  -7  13    2.30    4.09   0
  -3  -7  13    5.92    4.28   0
  -3  -4  10  266.53    6.69   0
  -2  -7  13   -1.81    4.26   0
  -2  -4  10    7.09    5.06   0
  -1  -8  13    6.22    5.07   0
  -1  -4  10  117.80    5.61   0
   0  -8  13   16.18    4.40   0
   0  -6  12   50.67    5.34   0
   0  -5  11   50.84    5.33   0
   2  -7  12    3.13    4.57   0
   3  -5  10   42.47    6.54   0
   3   0  -1 3320.15   23.81   0
   4  -7  11    2.32    5.90   0
   4   1  -7 3305.30   15.87   0
   5   1  -8 1637.87   10.84   0
   7  -7   9    3.73    7.83   0
   7   1 -11   -0.59    3.24   0
   8  -3   4    1.01    6.99   0
   8   1 -13    3.56    3.95   0
   9  -3   3    7.17    6.15   0
   9   0  -7  532.04    6.83   0
   9   1 -25    0.95    4.19   0
   9   1 -24   21.05    4.23   0
   9   1 -23    2.73    4.01   0
   9   1 -18  112.15    4.03   0
   9   1 -17   23.99    3.94   0
   9   1 -16   18.53    3.90   0
  10  -1  -4   60.51    4.86   0
  10   0  -9    2.06    4.65   0
  11  -2  -2   79.66    5.16   0
  11   0 -11  773.66    7.22   0
  12  -6   4    2.50    8.78   0
  12   0 -15   -0.74    3.27   0
  12   0 -14    9.99    4.15   0
  13  -1 -10   12.77    4.27   0
  13   0 -22    2.58    3.99   0
  13   0 -21    1.15    4.01   0
  13   0 -20    4.42    3.90   0
  14  -4  -2   -0.52    4.78   0
  14  -2  -8    8.12    4.05   0
  14  -1 -13    3.65    4.18   0
  15  -4  -4   23.97    4.93   0
  15  -2 -10    3.88    5.01   0
  15  -1 -18   -5.02    4.30   0
  16  -3  -9    7.38    4.54   0
  16  -2 -14    2.64    4.07   0
 -15  -4  -1   12.11    4.27   0
 -15  -3  -6   14.76    4.34   0
 -14  -4   1   33.67    4.23   0
 -14  -3  -2   32.11    4.33   0
 -14  -2 -10    7.44    5.14   0
 -14  -2  -9    5.19    4.98   0
 -13  -4   3    7.07    4.16   0
 -13  -3   0   59.12    4.53   0
 -13  -2  -4   80.85    4.97   0
 -12  -3   2   12.68    4.42   0
 -12  -1  -9   17.63    5.67   0
 -11  -4   6   11.11    3.18   0
 -11  -1  -5   14.65    4.79   0
 -10  -4   7   19.59    3.22   0
 -10   0 -14  301.63   10.26   0
  -9  -7  11   11.97    4.29   0
  -9  -6  10   49.03    4.32   0
  -9  -5   9    3.44    3.94   0
  -9  -2   3   32.39    4.48   0
  -9  -1  -1   24.94    5.23   0
  -8   0  -5    0.20    5.69   0
  -7  -3   7  321.05    5.52   0
  -5  -5  11   -0.85    4.38   0
  -4  -6  12    5.97    4.10   0
  -4  -5  11   34.54    4.31   0
  -4  -3   8    2.03    4.63   0
  -4  -2   6  142.43    5.45   0
  -3  -6  12    1.16    4.03   0
  -3  -5  11  153.81    5.84   0
  -2  -8  13    4.97    4.36   0
  -2  -6  12    7.88    4.31   0
  -1  -6  12    3.07    4.39   0
  -1  -5  11  109.93    5.72   0
  -1   1  -5 2400.67   26.35   0
   0  -2   6   43.74    6.33   0
   1  -7  12   21.42    5.65   0
   1   2 -19  111.81    5.51   0
   1   2 -18   39.28    5.13   0
   1   2 -17  218.07    5.95   0
   2  -8  12   -0.28    5.74   0
   2   2 -20   51.74    5.40   0
   2   2 -18   13.95    4.99   0
   2   2 -17   35.51    4.97   0
   3   1  -6    6.31    5.58   0
   6   0  -3    3.59    5.11   0
   7  -3   5   48.53   10.03   0
   7   0  -4   -0.07    4.39   0
   7   1 -10    9.77    4.14   0
   8   1 -12   20.84    4.07   0
   9   1 -15   -1.01    3.21   0
   9   1 -14    7.39    4.04   0
  10   1 -23   20.89    4.27   0
  10   1 -22    0.10    4.14   0
  10   1 -21   11.33    4.22   0
  10   1 -20   14.09    4.17   0
  10   1 -19   20.67    4.20   0
  10   1 -18  117.98    4.55   0
  11  -1  -5   22.10    5.23   0
  11   0 -10   -3.74    4.39   0
  12  -5   3   17.73    7.47   0
  12  -1  -7  117.74    4.98   0
  12   0 -13    3.22    4.03   0
  13  -4   0    9.50    5.13   0
  13  -3  -2    1.71    4.89   0
  13  -2  -5   27.75    4.97   0
  13  -1  -9   39.10    4.52   0
  13   0 -18    2.63    3.73   0
  13   0 -17    5.31    3.87   0
  14  -5   0    5.72    5.50   0
  14  -3  -4    9.59    5.06   0
  14  -2  -7    0.06    3.98   0
  15  -3  -6    2.03    4.18   0
  15  -1 -17   14.22    3.67   0
  15  -1 -16    3.83    4.09   0
  16  -2 -13    5.64    4.12   0
 -15  -4  -2   46.47    4.79   0
 -14  -5   3   -1.36    3.40   0
 -14  -3  -3    3.75    4.10   0
 -13  -6   6    0.27    3.37   0
 -13  -2  -5    3.01    4.01   0
 -12  -6   7   43.11    4.29   0
 -12  -5   6   22.73    3.28   0
 -12  -4   4  122.65    4.76   0
 -12  -2  -2    6.47    4.40   0
 -12  -1 -10    3.19    5.24   0
 -11  -6   8    6.76    3.79   0
 -11  -2   0   28.58    4.58   0
 -10  -7  10   25.93    3.47   0
 -10  -6   9    4.01    4.00   0
 -10  -1  -3  232.92    6.18   0
  -9   0  -8   -2.00    5.52   0
  -8  -7  11   25.33    4.25   0
  -8  -4   8  107.54    4.64   0
  -8  -1   0   17.90    4.53   0
  -7  -1   1  341.36    6.63   0
  -6  -7  12   27.30    3.40   0
  -6  -4   9   19.45    4.52   0
  -6  -2   5   83.15    4.21   0
  -6  -1   2  114.13    4.90   0
  -5  -7  12   52.50    4.44   0
  -4  -1   3  306.59    6.89   0
  -3  -3   8   38.84    4.95   0
  -3  -2   6  941.04    9.60   0
  -2  -5  11   85.92    4.84   0
  -2  -3   8  765.14    9.16   0
  -1  -3   8  286.36    7.15   0
   0  -7  12   10.54    5.02   0
   0   2 -20   27.00    5.07   0
   0   2 -17   21.41    4.93   0
   0   2 -16   50.53    4.85   0
   0   2 -15    5.62    5.34   0
   1   1  -5   -1.19    6.82   0
   1   2 -22   38.11    5.21   0
   1   2 -21    1.79    4.82   0
   1   2 -20   25.46    4.56   0
   1   2 -16   45.76    4.35   0
   2  -6  11    4.03    5.12   0
   2  -4   9    6.68    5.63   0
   2   2 -22   42.44    5.33   0
   2   2 -21   13.55    4.30   0
   2   2 -15   10.05    4.83   0
   3  -3   7  245.93    9.85   0
   3  -2   5  552.40   19.81   0
   3   2 -22   41.40    5.18   0
   3   2 -21   12.22    4.31   0
   3   2 -20   14.94    4.22   0
   3   2 -19   18.90    4.41   0
   3   2 -18    2.00    4.29   0
   3   2 -17   16.81    4.27   0
   3   2 -16   27.78    4.57   0
   4   2 -21   27.96    4.79   0
   4   2 -20   48.70    4.41   0
   4   2 -19    0.66    4.37   0
   4   2 -18   44.47    4.55   0
   4   2 -17   24.70    4.95   0
   5   0  -2    7.21    5.75   0
   5   1  -7    0.69    4.54   0
   6  -6   9    3.79    7.31   0
   6   1  -8    3.44    4.33   0
   7  -1   0  118.53    5.98   0
   8  -2   2   37.27    6.41   0
   8  -1  -1   22.12    4.40   0
   8   0  -5    2.13    3.53   0
   8   1 -11  404.92    5.76   0
   9  -4   5  147.41   10.95   0
   9  -2   1    4.91    5.55   0
   9  -1  -2  171.42    5.96   0
   9   0  -6    3.70    4.57   0
   9   1 -13    3.14    3.91   0
  10  -4   4   87.51    8.28   0
  10   0  -8  270.93    5.07   0
  10   1 -24    3.28    3.58   0
  10   1 -17   32.94    3.38   0
  10   1 -16   19.77    4.09   0
  11  -3   1    4.92    5.44   0
  12  -2  -3   67.78    4.73   0
  12   0 -12   17.68    4.10   0
  13   0 -16   -1.94    3.56   0
  13   0 -15   50.73    4.34   0
  14  -1 -11    1.63    4.16   0
  15  -4  -3   20.14    5.06   0
  15  -2  -9   15.60    4.30   0
  15  -1 -14    8.57    4.16   0
  16  -2 -12   -1.49    4.05   0
 -15  -4  -3    4.92    4.19   0
 -14  -5   2    0.80    4.36   0
 -14  -4   0    8.57    4.23   0
 -14  -3  -4    2.28    4.17   0
 -13  -6   5   53.84    4.36   0
 -13  -4   2    0.87    4.16   0
 -13  -3  -1    7.11    4.11   0
 -13  -2  -6   22.63    4.29   0
 -12  -5   5   69.42    4.42   0
 -12  -3   1    6.45    4.30   0
 -12  -2  -3   35.01    4.42   0
 -12  -1 -15    5.46    5.89   0
 -12  -1 -14    6.79    5.75   0
 -12  -1 -13    9.16    6.12   0
 -12  -1 -12    5.32    5.22   0
 -12  -1 -11   10.02    4.76   0
 -11  -2  -1  232.06    6.07   0
 -11  -1  -6   10.53    4.74   0
 -10  -7   9    6.33    4.25   0
 -10  -4   6  129.08    4.50   0
 -10  -3   4  276.11    5.05   0
 -10  -2   1  127.65    5.25   0
  -9  -7  10    3.80    4.09   0
  -9  -4   7   88.74    3.96   0
  -9  -3   5   16.41    3.45   0
  -9  -2   2    1.79    4.21   0
  -8  -6  10    5.79    3.87   0
  -8  -5   9  120.36    4.45   0
  -7  -7  11    2.68    4.24   0
  -7  -4   8    3.08    4.40   0
  -7  -2   4  305.80    5.96   0
  -7   0  -4    1.82    5.34   0
  -6  -6  11   14.79    3.55   0
  -6  -5  10   16.55    4.13   0
  -6  -3   7  335.61    5.24   0
  -5  -8  12    2.82    4.07   0
  -5  -6  11    5.18    4.10   0
  -5  -4   9   67.28    4.72   0
  -4  -7  12    1.01    4.12   0
  -4   0  -1    1.02    5.66   0
  -3  -7  12   35.65    4.34   0
  -2  -7  12    5.37    4.75   0
  -1  -7  12   25.88    5.28   0
  -1   2 -20    1.41    5.13   0
  -1   2 -19    9.95    4.81   0
  -1   2 -18   34.44    5.06   0
  -1   2 -17   28.99    5.10   0
  -1   2 -16   23.59    5.37   0
  -1   2 -15   -0.49    5.14   0
   0   2 -14    2.47    4.85   0
   1   2 -23    3.38    4.97   0
   2  -5  10  190.12    6.91   0
   2   1  -5  101.89    7.00   0
   2   2 -24    0.84    5.06   0
   2   2 -23   11.32    4.49   0
   2   2 -14   28.17    4.52   0
   3  -7  11   17.44    5.37   0
   3   2 -24    1.49    4.99   0
   3   2 -23   57.62    4.81   0
   3   2 -15    1.31    4.29   0
   3   2 -14   19.74    5.10   0
   4  -6  10   37.50    6.12   0
   4  -4   8   37.87    7.40   0
   4   1  -6    6.66    5.23   0
   4   2 -24    7.11    5.18   0
   4   2 -23   -3.85    4.09   0
   4   2 -16    1.84    4.42   0
   4   2 -15  292.51    5.95   0
   5   2 -21  144.03    4.83   0
   5   2 -20    9.83    4.53   0
   5   2 -19    4.50    4.65   0
   6  -1   1  641.37   10.25   0
   7  -2   3    1.72    6.61   0
   7   1  -9  101.97    4.00   0
   9   1 -12    7.62    3.91   0
  10  -2   0   74.22    5.23   0
  10   0  -7    5.34    4.54   0
  10   1 -15    6.15    3.12   0
  10   1 -14   11.36    4.01   0
  11  -4   3    4.02    6.47   0
  11   0  -9   92.61    4.82   0
  11   1 -23   17.19    4.26   0
  11   1 -22    0.34    4.11   0
  11   1 -21   22.31    4.07   0
  11   1 -19   -1.81    4.26   0
  11   1 -18  128.76    4.82   0
  12  -3   0   53.60    5.84   0
  12  -1  -6  107.45    4.87   0
  12   0 -11   -2.15    3.85   0
  13  -5   2    1.02    6.55   0
  13  -2  -4  120.22    5.39   0
  13  -1  -8   31.17    4.72   0
  13   0 -14    8.01    4.12   0
  14  -4  -1   25.68    5.35   0
  14  -3  -3   11.60    4.99   0
  14  -2  -6   67.41    4.46   0
  14  -1 -10    7.01    4.27   0
  14   0 -20    0.89    3.25   0
  14   0 -19    3.90    4.15   0
  14   0 -18   -1.32    3.99   0
  15  -3  -5   19.95    5.38   0
  15  -2  -8    5.31    3.99   0
  15  -1 -13   16.43    4.46   0
  16  -3  -7    7.52    4.97   0
  16  -2 -11    4.85    3.99   0
 -14  -5   1   -0.14    4.23   0
 -14  -3  -5    3.90    4.15   0
 -13  -5   3    4.43    4.00   0
 -13  -4   1   15.41    4.14   0
 -13  -3  -2    3.30    4.00   0
 -13  -2  -7    7.27    5.22   0
 -12  -6   6   -0.55    4.04   0
 -12  -4   3  129.12    4.77   0
 -12  -3   0   50.73    5.14   0
 -11  -7   8   14.70    3.44   0
 -11  -6   7    0.50    3.70   0
 -11  -5   6    3.75    3.68   0
 -11  -3   2    7.58    4.28   0
 -11  -1  -7    6.82    4.88   0
 -10  -6   8  113.23    4.53   0
 -10  -5   7   40.59    4.21   0
 -10  -1  -4    5.14    4.47   0
  -9  -6   9   22.72    3.37   0
  -9  -5   8   -0.40    3.12   0
  -9   0  -9   91.87    6.99   0
  -8  -7  10    3.27    4.10   0
  -8   0  -6    2.44    5.58   0
  -7  -3   6   23.38    4.12   0
  -6  -7  11   27.55    4.41   0
  -6   0  -3   -0.75    5.70   0
  -5  -5  10   16.27    4.30   0
  -5  -3   7   22.75    4.22   0
  -5  -1   2 1003.19   10.31   0
  -5   0  -2   -0.29    5.64   0
  -4  -8  12    0.19    4.34   0
  -4  -6  11   18.60    4.16   0
  -4  -4   9   25.58    4.75   0
  -3  -8  12    5.37    4.42   0
  -3  -1   3    2.99    5.08   0
  -2  -8  12   19.10    5.26   0
  -2   2 -18  118.64    6.90   0
  -2   2 -17    5.61    5.92   0
  -1  -8  12    2.78    4.95   0
  -1   2 -22    1.70    5.17   0
  -1   2 -21    4.25    4.66   0
   0  -8  12    3.61    4.26   0
   0   2 -23   29.15    4.87   0
   0   2 -13   -0.62    5.72   0
   1  -6  11    0.01    4.85   0
   1  -4   9   15.13    5.02   0
   1   2 -24    2.62    4.83   0
   2   2 -25    3.65    4.93   0
   2   2 -13   -1.47    4.45   0
   3   2 -25   -0.91    4.27   0
   3   2 -13  243.53    6.21   0
   4   0  -1   -0.75    6.26   0
   4   2 -14    4.63    4.68   0
   5  -7  10   18.11    6.33   0
   5   2 -25    7.96    5.16   0
   5   2 -24   51.69    4.88   0
   5   2 -16    7.75    4.49   0
   5   2 -15    0.48    4.49   0
   6  -5   8   36.42    8.89   0
   6   2 -23   24.77    4.22   0
   6   2 -22    3.12    4.09   0
   6   2 -21    7.13    4.10   0
   6   2 -19   25.04    4.43   0
   7   0  -3  268.07    6.45   0
   8  -7   8    0.01    8.59   0
   8   0  -4   84.50    5.13   0
  10   1 -13   11.53    3.99   0
  11  -2  -1   23.54    4.70   0
  11  -1  -4   33.81    4.47   0
  11   0  -8    0.74    4.29   0
  11   1 -16   19.82    4.10   0
  12  -4   2    3.80    5.61   0
  12   0 -10   79.69    4.67   0
  13   0 -13  127.13    4.87   0
  14   0 -17    4.89    3.17   0
  14   0 -16   56.08    4.14   0
  16  -2 -10    4.02    4.17   0
  16  -1 -15   16.46    4.52   0
 -14  -4  -2    3.66    4.24   0
 -14  -3  -6    2.11    4.30   0
 -13  -3  -3   18.46    4.73   0
 -13  -2  -8    1.93    4.89   0
 -12  -5   4    2.09    4.06   0
 -12  -4   2    4.37    4.34   0
 -12  -2  -4   18.36    4.17   0
 -11  -7   7    4.32    3.89   0
 -11  -2  -2    4.14    4.33   0
 -10  -7   8   15.73    4.06   0
 -10  -3   3   39.42    4.44   0
 -10  -2   0   77.02    4.95   0
  -9  -4   6    9.68    4.10   0
  -9  -3   4   35.22    4.40   0
  -8  -6   9   16.99    4.13   0
  -8  -5   8   45.33    4.03   0
  -8  -1  -1  283.41    6.07   0
  -6  -8  11    7.29    4.07   0
  -6  -6  10   38.33    4.26   0
  -6  -4   8    7.29    4.35   0
  -6  -2   4 1761.99   11.04   0
  -5  -7  11    1.66    4.35   0
  -4  -5  10   27.92    4.34   0
  -3  -6  11    9.10    4.19   0
  -3  -5  10   11.37    4.91   0
  -3  -4   9  619.36    7.70   0
  -2  -6  11    7.37    4.13   0
  -2   2 -21   32.65    5.69   0
  -2   2 -20    2.63    5.13   0
  -2   2 -19    4.74    5.38   0
  -1  -4   9    8.79    4.94   0
  -1   2 -23   16.05    5.25   0
   0  -6  11   11.10    4.27   0
   0  -4   9  122.54    5.86   0
   0   2 -25    4.93    5.52   0
   0   2 -24    9.75    4.69   0
   1   2 -25   23.19    4.96   0
   2  -7  11    3.95    4.53   0
   2   2 -26    2.39    4.99   0
   3  -8  11   37.42    5.22   0
   3   1  -5   99.76    5.48   0
   3   2 -26   11.96    4.28   0
   4  -5   9  395.12    9.52   0
   4   2 -13  122.18    5.08   0
   5   2 -26   16.46    4.47   0
   5   2 -14   68.35    4.80   0
   6   0  -2 1256.27   11.45   0
   6   2 -25   15.33    4.36   0
   6   2 -24    0.95    4.16   0
   6   2 -15  135.78    5.12   0
   7   2 -24   24.90    4.22   0
   7   2 -23    3.05    4.16   0
   7   2 -22   13.69    4.22   0
   7   2 -21   22.46    4.33   0
   7   2 -20    7.68    4.21   0
   7   2 -19    7.69    4.14   0
   7   2 -18   10.68    4.45   0
   7   2 -17   17.90    4.32   0
   9   0  -5    6.84    4.49   0
   9   1 -10   40.97    4.35   0
  10   0  -6  567.26    7.14   0
  10   1 -12    5.76    3.92   0
  11   1 -15    7.82    3.34   0
  11   1 -14   16.13    4.04   0
  12  -2  -2   57.33    5.06   0
  12  -1  -5   67.39    4.66   0
  12   1 -22    6.09    3.45   0
  12   1 -21   18.73    3.39   0
  12   1 -20    3.51    3.20   0
  12   1 -19    9.12    3.74   0
  12   1 -18    5.18    3.94   0
  13  -3  -1   31.08    5.00   0
  13  -1  -7   35.50    4.57   0
  13   0 -12    3.04    3.27   0
  14  -5   1    3.19    5.92   0
  14  -1  -9   26.42    4.27   0
  14   0 -15    0.13    3.40   0
  14   0 -14   84.20    4.53   0
  15  -4  -2    1.16    5.41   0
  15  -3  -4   86.22    5.58   0
  15  -2  -7   -0.11    3.96   0
  15  -1 -11   10.65    4.44   0
  16  -3  -6    1.02    4.87   0
  16  -2  -9    6.84    4.17   0
  16  -1 -14    5.11    4.09   0
 -14  -5   0    5.71    4.01   0
 -14  -4  -3    8.40    4.33   0
 -14  -3  -7   -0.01    4.26   0
 -13  -6   3    0.50    4.18   0
 -13  -5   2   12.54    4.09   0
 -13  -4   0    5.11    4.22   0
 -13  -2 -10    2.51    4.77   0
 -13  -2  -9    3.07    4.32   0
 -12  -6   5   28.42    3.49   0
 -12  -3  -1   -3.54    4.35   0
 -12  -2  -5   17.79    4.43   0
 -11  -5   5   18.13    4.02   0
 -11  -4   3  136.53    4.86   0
 -11  -3   1   61.00    4.79   0
 -11  -1  -8   75.64    5.45   0
 -10  -6   7    4.06    3.93   0
 -10  -5   6    5.90    3.84   0
 -10  -1  -5   32.62    4.86   0
  -9  -6   8   24.21    4.04   0
  -9  -5   7   51.30    4.23   0
  -9  -2   1    9.50    4.26   0
  -9  -1  -3   16.60    4.86   0
  -9   0 -10    2.21    5.73   0
  -8  -2   2    2.03    4.37   0
  -8   0  -7    2.31    6.08   0
  -7  -8  10    3.85    4.12   0
  -7  -7  10   38.96    4.28   0
  -7  -4   7   35.93    4.08   0
  -7  -2   3    6.86    4.26   0
  -7  -1   0  117.70    5.27   0
  -6  -5   9   28.71    4.02   0
  -6  -3   6  131.15    4.92   0
  -5  -8  11    8.61    4.06   0
  -5  -6  10    0.12    4.07   0
  -5  -4   8   52.27    4.74   0
  -4  -7  11   21.52    4.35   0
  -4  -3   7  186.32    4.92   0
  -3  -7  11    8.90    4.80   0
  -2  -5  10  141.84    5.08   0
  -2   2 -22   18.22    5.74   0
  -2   2 -15  408.30    8.73   0
  -1  -5  10  228.50    5.64   0
  -1   2 -24    4.59    5.43   0
  -1   2 -13   -4.48    5.87   0
   0  -5  10  130.15    4.94   0
   0   2 -12   74.47    5.83   0
   1  -7  11   19.26    5.16   0
   2  -8  11   16.02    5.16   0
   2  -3   7  104.08    7.20   0
   3  -6  10    7.47    5.30   0
   3   2 -12   -0.79    4.36   0
   4   2 -12  178.46    5.45   0
   7   1  -7   53.78    4.45   0
   8  -1   0   17.79    4.83   0
   8   1  -8   -0.57    4.11   0
   8   2 -23    2.37    4.05   0
   8   2 -22   -2.38    4.29   0
   8   2 -21   17.57    4.18   0
   8   2 -18    5.37    4.01   0
   9  -1  -1    1.42    4.67   0
  10  -1  -2   54.21    4.98   0
  10   1 -11   77.05    4.33   0
  11   0  -7   33.27    4.45   0
  11   1 -13    9.43    3.90   0
  12   0  -9    1.67    4.12   0
  12   1 -17    6.58    3.15   0
  12   1 -16    3.02    3.75   0
  13  -4   1  104.95    6.24   0
  13  -2  -3    8.49    4.91   0
  13   0 -11   75.48    4.46   0
  13   1 -21    1.72    4.10   0
  14  -3  -2    0.63    4.90   0
  14  -1  -8    6.76    4.14   0
  14   0 -13    4.16    4.14   0
  15  -1 -10    7.71    4.18   0
  15   0 -18    1.85    3.42   0
  15   0 -17   10.45    4.12   0
  16  -1 -13    6.32    4.18   0
 -14  -5  -1    2.49    3.97   0
 -14  -4  -4   -2.63    4.11   0
 -14  -3  -9   -2.98    4.81   0
 -13  -5   1    6.42    3.94   0
 -13  -4  -1  105.50    4.75   0
 -13  -3  -4    1.63    3.76   0
 -13  -2 -12   14.00    5.03   0
 -13  -2 -11    2.01    4.85   0
 -12  -6   4   -1.27    3.87   0
 -12  -5   3    8.71    3.95   0
 -12  -4   1   48.23    4.50   0
 -12  -2  -6   52.57    5.22   0
 -11  -7   6    5.57    3.97   0
 -11  -2  -3   56.80    4.50   0
 -11  -1  -9    2.00    4.92   0
 -10  -7   7   22.34    4.08   0
 -10  -4   4  163.85    4.84   0
 -10  -3   2   51.31    4.60   0
  -9  -7   8    5.97    3.95   0
  -9  -4   5   52.05    4.25   0
  -9   0 -11   14.67    6.42   0
  -8  -7   9    2.30    3.46   0
  -8  -4   6  328.51    5.61   0
  -7  -5   8    7.52    3.80   0
  -7  -3   5  329.14    5.63   0
  -7   0  -5  323.65    7.82   0
  -6  -8  10    8.76    4.16   0
  -6  -7  10   33.80    4.44   0
  -5  -5   9   -0.47    4.20   0
  -4  -8  11    0.80    4.21   0
  -4  -6  10    5.40    4.91   0
  -4  -1   2  135.24    6.71   0
  -3  -8  11    1.87    4.28   0
  -3  -3   7   89.15    4.95   0
  -3  -2   5  387.60    7.34   0
  -2  -7  11  187.87    5.32   0
  -2   2 -23    0.56    5.25   0
  -2   2 -14    0.02    5.55   0
  -1  -7  11    7.07    5.01   0
  -1  -1   3 1084.60   15.28   0
  -1   2 -25    3.46    5.64   0
  -1   2 -12  378.56    8.61   0
   0  -7  11    6.27    5.28   0
   1  -8  11   10.45    4.89   0
   1  -1   3  219.21   14.46   0
   1   2 -11   63.57    5.67   0
   2   2 -11    1.38    4.64   0
   4  -7  10   18.44    5.28   0
   5  -1   2  949.96   14.47   0
   5   0  -1 1507.01   13.86   0
   5   2 -12   29.58    4.53   0
   6   1  -6  394.02    6.54   0
   6   2 -13    1.47    4.55   0
   7  -6   8    0.55    7.75   0
   7   2 -15   22.89    3.54   0
   7   2 -14   18.42    4.38   0
   8   2 -25    9.45    4.13   0
   8   2 -17    7.40    4.12   0
   8   2 -16  238.24    5.17   0
   9   0  -4    3.33    4.48   0
   9   2 -24   24.81    4.29   0
   9   2 -23    3.84    3.97   0
   9   2 -22    7.73    4.06   0
   9   2 -21   -0.04    4.05   0
   9   2 -20   96.81    4.48   0
   9   2 -19   -2.07    4.01   0
  11  -1  -3   92.18    4.64   0
  12   0  -8   45.47    4.41   0
  12   1 -15   75.43    4.28   0
  13   0 -10   -1.95    4.19   0
  13   1 -20    9.68    3.32   0
  13   1 -19   20.96    3.97   0
  13   1 -18   -3.77    3.73   0
  14  -4   0    5.24    5.33   0
  14   0 -12   11.63    4.03   0
  15  -2  -6    8.70    4.01   0
  15   0 -16   -0.66    3.33   0
  15   0 -15   37.54    4.24   0
  16  -2  -8   17.90    4.21   0
  16  -1 -12    0.51    3.93   0
 -14  -5  -2   26.99    4.38   0
 -14  -4  -5    4.76    4.32   0
 -13  -6   2    7.16    3.53   0
 -13  -4  -2    6.15    4.43   0
 -13  -3  -5   11.29    4.20   0
 -12  -5   2    7.45    4.15   0
 -12  -3  -2    4.99    4.26   0
 -12  -2  -7    0.25    4.82   0
 -11  -5   4   -1.06    3.12   0
 -11  -4   2   13.06    4.24   0
 -11  -3   0  197.05    5.26   0
 -11  -1 -10  113.78    5.66   0
 -10  -6   6   62.04    4.41   0
 -10  -5   5    2.58    3.97   0
 -10  -1  -6    5.23    4.52   0
  -9  -6   7   65.88    4.65   0
  -9  -5   6  211.14    4.91   0
  -9  -3   3    4.14    3.44   0
  -9  -2   0  219.21    5.60   0
  -8  -6   8   22.69    3.35   0
  -8  -5   7  151.48    4.56   0
  -8  -3   4   65.51    3.61   0
  -8  -1  -2    9.31    4.30   0
  -6  -6   9   29.08    4.21   0
  -6  -4   7    2.82    4.14   0
  -5  -7  10   13.66    4.31   0
  -4  -5   9   62.79    4.48   0
  -3  -6  10   -2.07    4.25   0
  -3   0  -1  556.59   12.64   0
  -3   2 -20    6.26    6.07   0
  -3   2 -19    0.66    5.91   0
  -3   2 -18    4.30    5.85   0
  -3   2 -17   15.85    6.66   0
  -3   2 -16  123.73    8.42   0
  -2  -8  11    5.12    4.36   0
  -2   2 -24    7.80    5.55   0
  -2   2 -13   89.34    6.83   0
  -1  -8  11   90.27    4.93   0
   0  -8  11   46.02    4.72   0
   0  -1   3    3.82    8.93   0
   0   2 -11 1137.01   11.49   0
   1  -3   7    0.84    5.55   0
   2  -6  10   40.03    5.67   0
   2   1  -4   80.73    7.38   0
   3  -5   9    1.86    6.14   0
   3  -4   8   24.37    6.38   0
   4  -8  10    2.53    5.57   0
   4   2 -11    8.26    4.86   0
   5  -6   9   53.35    6.78   0
   5   1  -5  136.08    5.68   0
   6  -7   9   59.36    7.23   0
   6  -2   4  320.23   12.98   0
   6   2 -12    0.34    4.32   0
   7  -1   1   36.34    5.30   0
   7   0  -2    9.61    5.75   0
   7   2 -13    7.48    4.48   0
   8   2 -15   11.97    4.08   0
   9  -2   2    8.86    6.03   0
   9   2 -17   10.89    4.14   0
  10  -3   3    1.36    6.23   0
  10  -2   1  106.83    5.51   0
  10   0  -5    3.79    4.53   0
  10   1 -10   49.30    3.65   0
  10   2 -23   -2.44    4.36   0
  10   2 -22    2.18    4.21   0
  10   2 -21   -1.33    4.26   0
  10   2 -20   10.19    4.07   0
  11  -3   2   14.30    5.37   0
  11  -2   0   30.82    4.90   0
  11   0  -6    0.14    4.37   0
  11   1 -11   13.50    4.08   0
  12  -3   1   -0.11    5.42   0
  12  -2  -1  337.72    7.11   0
  12  -1  -4   84.41    4.85   0
  12   1 -14    4.43    3.23   0
  12   1 -13   46.89    4.15   0
  13   0  -9   47.97    4.47   0
  13   1 -17    7.65    3.13   0
  13   1 -16    8.86    3.87   0
  14   0 -11   -4.92    4.25   0
  14   1 -20    3.90    4.00   0
  15  -3  -3   17.05    5.12   0
  15  -1  -9    5.09    4.35   0
  15   0 -14   -5.01    4.21   0
  16  -1 -11    0.90    4.05   0
 -14  -5  -3    5.52    4.27   0
 -14  -4  -6    6.10    4.40   0
 -13  -6   1   23.58    4.30   0
 -13  -5   0   16.95    3.36   0
 -13  -3  -6    8.35    4.23   0
 -12  -6   3    3.29    4.08   0
 -12  -4   0  104.64    4.97   0
 -12  -3  -3    8.92    4.22   0
 -12  -2  -8    3.53    4.86   0
 -11  -7   5    6.35    4.08   0
 -11  -5   3   76.70    4.43   0
 -11  -2  -4    3.94    4.21   0
 -11  -1 -11    4.30    4.82   0
 -10  -7   6   14.17    4.08   0
 -10  -4   3  662.22    6.78   0
 -10  -2  -2    3.22    4.43   0
 -10  -1  -7  149.00    6.23   0
  -9  -7   7    0.49    4.00   0
  -9  -1  -4    4.91    4.05   0
  -9   0 -12    1.74    5.89   0
  -8  -7   8   81.31    4.49   0
  -8  -2   1   82.94    4.92   0
  -8   0  -8   27.55    6.20   0
  -7  -8   9   45.84    3.76   0
  -7  -2   2   11.40    4.78   0
  -7  -1  -1   38.47    4.84   0
  -6  -7   9    6.38    4.14   0
  -6  -5   8   34.04    4.33   0
  -6  -3   5  133.16    4.98   0
  -6   0  -4   52.13    6.08   0
  -6   1 -12  104.51   12.78   0
  -5  -1   1  138.72    6.20   0
  -4  -8  10    3.22    4.81   0
  -4  -7  10   15.50    4.36   0
  -3  -5   9   25.15    4.39   0
  -3  -4   8  810.67    8.29   0
  -3   2 -22   44.31    6.99   0
  -3   2 -21   53.11    6.54   0
  -3   2 -15   10.76    7.40   0
  -2  -2   5   25.45    5.46   0
  -1  -6  10   -0.34    5.02   0
  -1  -3   7  159.39    5.96   0
   0  -6  10   13.82    4.93   0
   1  -6  10    7.75    4.88   0
   1   2 -10  547.18    8.56   0
   3  -7  10   42.72    5.71   0
   3   1  -4  905.58   11.06   0
   5   2 -11  131.02    4.47   0
   7   1  -6   29.48    4.60   0
   7   2 -12  355.55    5.99   0
   8   1  -7   81.56    3.92   0
   9  -7   7   33.35    9.59   0
   9   2 -15  339.44    5.37   0
  10   1  -9   62.67    4.71   0
  12   0  -7    1.48    4.31   0
  13  -3   0   61.98    5.26   0
  13  -2  -2  159.12    5.98   0
  13  -1  -5    0.82    4.30   0
  13   1 -15   15.85    4.12   0
  14   1 -19    1.74    3.99   0
  14   1 -18   11.19    4.08   0
  15  -4  -1   14.85    5.13   0
  15  -2  -5    6.57    3.97   0
  15  -1  -8    6.11    4.03   0
  15   0 -13   78.98    4.61   0
  16  -2  -7   15.61    4.20   0
  16  -1 -10    2.80    4.21   0
 -13  -6   0   10.80    4.48   0
 -13  -5  -1    1.89    4.16   0
 -13  -4  -3    7.21    4.50   0
 -13  -3  -7   75.71    4.77   0
 -12  -6   2   10.15    4.31   0
 -12  -5   1   37.74    4.34   0
 -12  -4  -1  128.55    5.08   0
 -12  -2  -9   19.28    5.19   0
 -11  -6   4   12.80    3.32   0
 -11  -4   1    7.53    4.14   0
 -11  -3  -1    8.19    3.74   0
 -11  -2  -5   17.90    4.77   0
 -11  -1 -13   -2.40    4.93   0
 -11  -1 -12    1.65    4.61   0
 -10  -6   5   19.24    4.02   0
 -10  -5   4   55.02    4.36   0
  -9  -6   6   30.65    4.27   0
  -9  -5   5   26.41    4.12   0
  -9  -4   4    8.69    3.35   0
  -9   0 -19    1.81    8.10   0
  -9   0 -13   32.93    6.72   0
  -8  -6   7    5.31    4.03   0
  -8  -5   6    5.16    4.06   0
  -8  -4   5    4.71    3.43   0
  -8  -3   3  205.00    5.23   0
  -7  -7   8    1.72    4.25   0
  -7  -3   4    3.09    4.07   0
  -7   0  -6   -1.02    5.78   0
  -6  -8   9    2.09    4.07   0
  -6  -1   0   47.54    5.35   0
  -5  -6   9   10.25    4.25   0
  -5  -5   8    4.96    4.15   0
  -5  -4   7   76.88    4.86   0
  -5   0  -3   26.95    6.52   0
  -4  -2   4 1041.98   10.00   0
  -4   0  -2  480.02   10.96   0
  -3  -8  10   13.64    4.34   0
  -3   2 -23    0.89    6.63   0
  -2  -7  10    2.45    4.76   0
  -2  -5   9    4.78    4.34   0
  -2  -4   8   71.05    4.92   0
  -1   2 -11    7.93    5.97   0
   2  -7  10    8.92    5.55   0
   2  -4   8   16.35    5.92   0
   2  -2   5  655.52   14.81   0
   3  -8  10   28.07    5.32   0
   3   0   0    5.98    8.67   0
   6   0  -1    4.00    6.13   0
   6   1  -5  172.90    5.73   0
   6   2 -11  284.91    5.14   0
   8   2 -13   71.09    3.81   0
   9  -3   4   59.44    7.84   0
   9   2 -14   29.42    4.26   0
  10  -1  -1   19.86    4.87   0
  10   0  -4   18.34    4.67   0
  10   2 -17    4.69    3.32   0
  10   2 -16   -1.45    3.99   0
  11  -1  -2  128.19    4.77   0
  11   1 -10   -2.05    4.13   0
  11   2 -23    8.17    3.54   0
  11   2 -22   19.72    3.63   0
  11   2 -21    4.69    3.45   0
  11   2 -20    4.23    3.94   0
  11   2 -19   27.07    4.24   0
  12  -5   4   15.54    8.65   0
  12  -1  -3  131.30    5.85   0
  13  -5   3   50.39    8.05   0
  13   0  -8    2.85    4.57   0
  13   1 -14   21.85    3.58   0
  14  -3  -1   58.44    5.30   0
  14  -1  -6   43.32    4.42   0
  14   0 -10   45.16    4.59   0
  14   1 -16    9.69    3.94   0
  15   0 -12    3.18    4.33   0
  16  -3  -4    1.53    4.28   0
  16   0 -15   -0.01    4.46   0
  17  -2  -8    2.23    5.23   0
 -13  -5  -2   -3.41    4.04   0
 -13  -4  -4   10.13    4.39   0
 -12  -5   0   32.88    4.41   0
 -12  -2 -10    1.96    5.04   0
 -11  -7   4   40.86    3.61   0
 -11  -6   3   22.55    4.09   0
 -11  -5   2   -1.58    4.18   0
 -11  -3  -2   10.45    4.49   0
 -11  -1 -16    9.03    6.26   0
 -11  -1 -15    3.61    5.39   0
 -11  -1 -14    0.97    5.26   0
 -10  -7   5   11.62    4.07   0
 -10  -4   2    2.52    4.11   0
 -10  -3   0   16.14    4.33   0
 -10  -2  -3    2.62    4.17   0
 -10  -1  -8    6.89    4.89   0
  -9  -7   6   41.59    4.16   0
  -9  -2  -1    9.21    4.61   0
  -9  -1  -5   15.37    4.73   0
  -9   0 -14   -0.63    6.60   0
  -8  -8   7   47.67    4.54   0
  -8  -7   7   12.96    4.05   0
  -8  -1  -3   91.65    5.05   0
  -7  -8   8    0.13    4.42   0
  -6  -6   8   34.07    4.14   0
  -6  -4   6  170.73    5.14   0
  -5  -8   9   82.36    4.60   0
  -5  -7   9   33.42    4.35   0
  -4  -6   9    5.80    4.55   0
  -3   2 -14    2.54    7.14   0
  -2   2 -12   78.99    7.08   0
  -1  -8  10    7.39    5.08   0
  -1  -7  10   29.26    4.62   0
  -1  -5   9   25.83    4.07   0
  -1  -4   8  343.92    6.72   0
   0  -8  10   -0.21    5.04   0
   0  -7  10    4.00    5.19   0
   0  -5   9    3.41    4.65   0
   0  -4   8  425.88    7.76   0
   0  -2   5  292.71    8.81   0
   1  -8  10    7.23    5.04   0
   1  -7  10   85.63    5.68   0
   1  -5   9   -0.15    4.70   0
   1  -2   5    1.76    6.91   0
   2  -8  10   15.94    5.21   0
   4  -6   9    8.54    5.78   0
   4   2  -9   14.70    4.44   0
   5  -7   9   31.52    6.14   0
   5  -5   8  224.00    9.39   0
   6   2 -10    9.06    4.02   0
   8  -2   3    5.45    6.08   0
   8   0  -2 1761.43   12.30   0
   8   1  -6  450.22    6.43   0
   9  -1   0   27.38    4.43   0
   9   0  -3  388.99    6.57   0
   9   2 -13    6.32    4.28   0
  10   1  -8  103.61    5.27   0
  10   2 -15   19.08    4.02   0
  11   0  -5   46.71    4.77   0
  11   1  -9    3.85    4.06   0
  11   2 -18   19.22    3.41   0
  11   2 -17   14.89    4.23   0
  12  -4   3    7.66    6.25   0
  12   0  -6   45.73    4.54   0
  12   1 -11   26.13    3.30   0
  12   2 -22   -2.25    4.37   0
  12   2 -21    0.02    4.26   0
  13  -4   2    6.87    5.80   0
  13  -1  -4    4.84    4.32   0
  13   1 -13   33.46    3.57   0
  14  -5   2   29.35    6.80   0
  14   0  -9   -0.58    4.32   0
  14   1 -15   49.19    4.25   0
  15  -3  -2   18.32    4.96   0
  15  -2  -4   22.80    5.23   0
  15  -1  -7   21.28    4.40   0
  15   0 -11   14.72    4.34   0
  15   1 -18    1.72    4.21   0
  16  -2  -6   17.90    4.60   0
  16  -1  -9    9.16    4.15   0
  16   0 -14   53.42    3.99   0
  16   0 -13   -2.39    4.22   0
 -13  -6  -1    8.11    3.51   0
 -13  -4  -5    2.79    4.10   0
 -13  -3 -10   -0.85    4.88   0
 -13  -3  -9    5.77    4.15   0
 -12  -3  -5   33.45    4.18   0
 -12  -2 -11    9.64    4.68   0
 -11  -7   3   11.15    4.09   0
 -11  -4   0   55.64    4.36   0
 -11  -2  -6    1.52    4.13   0
 -10  -6   4    3.04    3.83   0
 -10  -5   3   30.44    4.05   0
  -9  -6   5   11.15    4.23   0
  -9  -4   3    1.66    3.94   0
  -9  -3   1   72.32    4.75   0
  -9   0 -18    1.59    7.57   0
  -9   0 -17   26.12    7.88   0
  -9   0 -16    2.21    7.11   0
  -9   0 -15   61.19    7.55   0
  -8  -6   6   -0.08    3.96   0
  -8  -4   4   61.93    4.25   0
  -8  -2   0   76.53    4.96   0
  -8   0  -9    0.44    5.33   0
  -7  -6   7    6.65    3.94   0
  -7  -4   5  120.73    4.45   0
  -6  -8   8    3.75    4.09   0
  -6  -7   8    6.82    4.14   0
  -6  -5   7    7.11    4.09   0
  -5  -2   3  250.00    6.19   0
  -4  -8   9    4.21    4.14   0
  -4  -7   9   60.97    4.53   0
  -4  -5   8   23.14    4.47   0
  -4  -4   7    3.09    4.41   0
  -3  -6   9   14.55    4.48   0
  -3  -3   6    2.50    4.43   0
  -3   2 -24    3.64    6.02   0
   4   0   0  316.46    9.56   0
   5  -8   9    7.33    5.53   0
   5   2  -9   -1.07    4.30   0
   6  -1   2    0.59    5.83   0
   7  -7   8   11.94    7.03   0
   7   1  -5   15.25    3.73   0
   7   2 -10   75.15    4.57   0
   8   2 -11   15.91    4.23   0
  10   2 -14  142.66    4.02   0
  11  -4   4   18.46    7.44   0
  11   2 -16   23.21    3.34   0
  11   2 -15   19.45    4.22   0
  12  -2   0   77.86    6.02   0
  12   2 -19    6.22    3.37   0
  12   2 -18   19.55    4.00   0
  13   0  -7  127.07    5.00   0
  14  -4   1    5.04    5.37   0
  14  -1  -5   -1.96    4.16   0
  14   1 -14    4.00    4.04   0
  15   0 -10    3.99    4.22   0
  15   1 -17   17.20    3.43   0
  15   1 -16    2.45    4.18   0
  16  -3  -3    6.66    4.87   0
  16  -1  -8    3.84    4.71   0
  17  -2  -7   -0.47    4.53   0
  17  -1 -10   -0.10    4.22   0
 -13  -5  -4    9.47    4.15   0
 -13  -4  -6   18.40    4.27   0
 -13  -3 -11    5.95    5.14   0
 -12  -6   0    3.97    4.04   0
 -12  -5  -1   14.44    4.35   0
 -12  -4  -3    5.45    4.22   0
 -12  -3  -6    1.25    3.90   0
 -12  -2 -13   -1.00    4.98   0
 -12  -2 -12   64.36    5.37   0
 -11  -6   2   18.26    4.13   0
 -11  -2  -7   70.83    5.19   0
 -10  -7   4   10.45    4.06   0
 -10  -4   1   21.96    4.19   0
 -10  -3  -1    7.59    4.36   0
 -10  -2  -4   14.50    4.25   0
 -10  -1  -9    5.00    4.70   0
  -9  -7   5    5.24    3.79   0
  -9  -5   4    6.99    3.20   0
  -9  -2  -2   10.46    4.39   0
  -9  -1  -6    4.17    4.57   0
  -8  -8   6    0.80    4.23   0
  -8  -7   6    6.33    3.97   0
  -8  -5   5   14.06    3.22   0
  -8  -3   2   54.43    4.43   0
  -7  -8   7    8.42    4.16   0
  -7  -7   7   25.87    4.31   0
  -7  -3   3   42.22    4.27   0
  -7  -2   1  499.03    7.04   0
  -6  -2   2  367.10    6.55   0
  -5  -6   8   23.02    3.49   0
  -4  -1   1   73.64    6.42   0
  -4   2 -19    0.46    7.42   0
  -4   2 -18   42.85    8.19   0
  -3  -8   9   10.51    4.17   0
  -3  -5   8    1.10    4.33   0
  -3  -4   7   36.21    4.74   0
  -3  -2   4   44.45    5.51   0
  -2  -6   9  156.66    5.33   0
   3  -6   9    5.54    5.27   0
   3   3 -22   12.61    5.11   0
   3   3 -20    9.63    4.96   0
   4   3 -24    1.26    4.99   0
   4   3 -22    4.05    4.70   0
   4   3 -21   68.23    4.67   0
   4   3 -20    4.38    4.17   0
   4   3 -19    6.56    4.71   0
   5  -4   7    3.71    7.77   0
   5   3 -24    4.91    4.87   0
   5   3 -23    1.69    4.16   0
   5   3 -22    6.26    4.17   0
   5   3 -20   19.09    4.29   0
   6   1  -4  438.75    7.09   0
   6   2  -9    4.51    4.10   0
   6   3 -24   28.59    5.08   0
   6   3 -23   18.43    4.32   0
   6   3 -20    3.33    4.27   0
   7   0  -1  556.49    8.23   0
   7   3 -23    4.45    4.75   0
   7   3 -22    6.19    4.30   0
   8   1  -5   70.70    5.23   0
   9   1  -6    3.45    4.37   0
   9   2 -11   48.01    4.50   0
  10   0  -3    1.74    5.22   0
  10   1  -7   40.25    4.86   0
  10   2 -13   11.42    3.35   0
  11   0  -4    3.64    4.59   0
  11   2 -14   67.30    4.33   0
  12   0  -5    1.82    4.21   0
  12   1  -9  270.96    5.52   0
  12   2 -17    0.41    3.33   0
  12   2 -16    1.87    4.00   0
  13  -2  -1   14.06    4.98   0
  13   1 -11   12.25    4.13   0
  13   2 -20    6.35    4.13   0
  13   2 -19   23.33    4.21   0
  14  -2  -2    6.69    4.87   0
  14   0  -8   20.68    4.26   0
  14   1 -13    5.35    4.09   0
  15  -4   0    6.34    5.58   0
  15  -1  -6   34.40    4.16   0
  15   1 -15    0.90    4.29   0
  16  -2  -5    3.24    4.14   0
  16   0 -12   16.41    3.45   0
 -13  -5  -5    4.11    4.10   0
 -13  -4  -7   17.00    4.32   0
 -12  -5  -2  111.89    4.97   0
 -12  -4  -4   26.80    4.29   0
 -12  -3  -7   29.42    4.11   0
 -12  -2 -14    3.42    5.02   0
 -11  -6   1   85.48    4.36   0
 -11  -4  -1   39.46    3.62   0
 -11  -3  -4    5.55    4.95   0
 -11  -2  -8    1.93    4.88   0
 -10  -6   3    9.06    3.34   0
 -10  -1 -10   47.61    5.38   0
  -9  -6   4   -0.34    3.74   0
  -9  -4   2   25.82    4.10   0
  -8   0 -10  396.10    9.39   0
  -7  -6   6    5.34    3.98   0
  -7   0  -7  380.98    8.86   0
  -6  -6   7   41.85    3.74   0
  -6  -4   5   81.43    4.42   0
  -6   0  -5   -0.67    5.38   0
  -5  -8   8   13.54    3.44   0
  -5  -5   7    3.82    3.34   0
  -5  -1   0  900.18   10.21   0
  -4  -6   8  150.59    5.11   0
  -4  -3   5  236.79    5.77   0
  -4   2 -21    4.04    7.63   0
  -4   2 -20    3.40    7.55   0
  -4   2 -17    1.40    7.60   0
  -3   2 -13  136.57    8.52   0
  -2  -7   9   11.14    4.21   0
  -2   2 -11    0.65    6.12   0
  -1  -6   9  200.65    5.54   0
   0  -6   9   -0.77    4.85   0
   0   2  -9   48.23    5.63   0
   1  -6   9   44.34    5.06   0
   2  -6   9  126.66    5.85   0
   2   2  -8  179.79    6.27   0
   2   3 -23    2.00    4.93   0
   2   3 -22    1.87    4.89   0
   2   3 -21    0.96    4.94   0
   2   3 -20  100.13    5.59   0
   2   3 -19    0.55    4.74   0
   3   3 -25   13.52    5.16   0
   3   3 -24    8.72    4.99   0
   3   3 -23   73.15    4.88   0
   3   3 -18    9.63    4.19   0
   4  -8   9    6.74    4.83   0
   4  -7   9   56.81    5.38   0
   4   2  -8   12.23    4.51   0
   4   3 -25    2.14    4.29   0
   4   3 -18   10.12    4.39   0
   4   3 -17   36.39    4.48   0
   5   0   0   11.57    6.55   0
   5   2  -8  609.38    7.27   0
   5   3 -25   12.07    4.51   0
   5   3 -18   60.57    4.78   0
   5   3 -17  133.37    5.18   0
   6  -6   8   31.34    6.45   0
   6   3 -25   10.53    4.47   0
   6   3 -17   12.21    4.60   0
   7  -5   7   26.17    9.00   0
   7   2  -9   23.44    4.05   0
   7   3 -24   13.80    4.38   0
   7   3 -21   28.54    4.48   0
   7   3 -20    9.54    4.22   0
   7   3 -19    8.51    4.10   0
   7   3 -18   14.84    4.18   0
   8   2 -10   75.07    3.80   0
   8   3 -24    0.21    4.01   0
   8   3 -21   14.99    4.34   0
   9   0  -2    9.47    4.49   0
  10  -2   2    3.29    5.05   0
  10  -1   0   78.53    5.32   0
  10   2 -12    5.74    3.39   0
  11  -1  -1   14.02    4.07   0
  11   2 -13    0.65    4.05   0
  12  -3   2    4.34    5.38   0
  12   2 -15   11.76    3.90   0
  13  -1  -3   38.44    4.49   0
  13   0  -6    0.28    4.54   0
  13   1 -10    8.85    4.26   0
  14  -3   0    1.36    4.82   0
  14  -1  -4   47.72    4.81   0
  14   1 -12    3.54    4.08   0
  15  -2  -3    2.97    5.19   0
  15   0  -9   48.71    4.55   0
  16  -1  -7    2.81    4.16   0
  16   0 -11    2.67    4.07   0
  17  -2  -6    3.49    4.96   0
  17  -1  -9    4.50    4.29   0
 -13  -4  -8   41.17    4.62   0
 -12  -6  -1   24.26    3.40   0
 -12  -3  -8   36.34    5.09   0
 -11  -7   1   -1.29    4.02   0
 -11  -4  -2    8.25    4.19   0
 -10  -7   3    3.47    3.09   0
 -10  -6   2   25.62    4.17   0
 -10  -4   0  250.58    5.46   0
 -10  -3  -2  355.85    5.97   0
 -10  -2  -5   11.31    4.16   0
 -10  -1 -11   53.46    5.65   0
  -9  -7   4   18.94    3.84   0
  -9  -5   3   33.03    3.42   0
  -9  -3   0   81.33    4.19   0
  -9  -2  -3   25.44    4.49   0
  -9  -1  -7    6.38    4.59   0
  -8  -7   5   20.76    4.17   0
  -8  -6   5   27.73    3.39   0
  -8  -5   4   20.56    4.13   0
  -8  -2  -1  102.51    5.06   0
  -7  -8   6    5.26    4.02   0
  -7  -7   6   97.03    4.52   0
  -7  -5   5    5.58    3.95   0
  -7  -4   4   -0.68    3.76   0
  -6  -8   7    0.49    3.25   0
  -6  -7   7    9.45    3.30   0
  -6  -5   6   83.69    3.86   0
  -5  -6   7    6.12    3.99   0
  -4  -8   8   13.30    4.27   0
  -4  -7   8   43.76    4.46   0
  -4  -5   7    8.70    4.35   0
  -4  -2   3  708.84    8.80   0
  -4   2 -22    7.06    7.62   0
  -2  -4   7    4.86    4.40   0
  -1  -8   9    5.37    4.30   0
  -1  -7   9   44.66    4.54   0
  -1  -5   8   11.48    5.11   0
  -1  -3   6   56.02    5.25   0
   0  -8   9   48.46    5.13   0
   0  -7   9   62.03    5.29   0
   1  -8   9    3.62    4.83   0
   1  -7   9   30.35    5.19   0
   1   2  -8    4.94    5.66   0
   1   3 -21    4.74    4.86   0
   1   3 -20    3.27    4.83   0
   2  -8   9   56.95    5.38   0
   2  -7   9    5.68    4.99   0
   2   1  -3  512.98   10.65   0
   2   3 -25    0.21    5.10   0
   2   3 -24   28.35    4.80   0
   2   3 -18   16.10    4.38   0
   2   3 -17   16.60    4.80   0
   3  -8   9   18.07    5.09   0
   3  -7   9    9.72    5.10   0
   3   1  -3    3.62    5.15   0
   3   3 -17   73.93    4.71   0
   3   3 -16  119.12    5.58   0
   4  -5   8  142.68    7.55   0
   4  -3   6   25.73    8.21   0
   4   3 -16    7.37    4.29   0
   6   2  -8   66.68    4.58   0
   6   3 -16   65.09    4.87   0
   7   1  -4  698.82    7.81   0
   7   3 -17   26.51    4.50   0
   8  -6   7   -0.75    8.54   0
   8  -3   5   99.97   12.12   0
   8   2  -9   94.98    4.48   0
   8   3 -19    6.64    4.15   0
   9   1  -5    1.28    4.42   0
   9   2 -10   30.68    4.30   0
   9   3 -23   -1.62    4.01   0
   9   3 -21   39.53    4.54   0
   9   3 -20   77.87    4.69   0
   9   3 -19    4.96    4.09   0
  10  -4   5   21.23   11.01   0
  10   1  -6   20.58    4.57   0
  10   2 -11    8.29    4.14   0
  11  -3   3   32.80    6.10   0
  11   1  -7   98.21    4.99   0
  11   2 -12  114.97    4.44   0
  12   1  -8   17.16    4.58   0
  14   0  -7    2.75    4.11   0
  14   2 -19    6.43    4.17   0
  14   2 -18   37.26    4.23   0
  15  -3  -1    4.22    4.70   0
  15  -1  -5    1.61    4.85   0
  15   0  -8    3.69    4.26   0
  16  -2  -4   15.92    4.94   0
  16   0 -10    0.75    4.10   0
  17   0 -12   -3.47    4.36   0
 -13  -4  -9    2.49    4.49   0
 -12  -6  -2    9.67    4.25   0
 -12  -5  -3   20.77    3.54   0
 -12  -4  -5   13.90    3.93   0
 -12  -3  -9    2.60    4.83   0
 -11  -6   0   26.51    4.25   0
 -11  -5  -1   14.07    4.30   0
 -11  -3  -5    7.26    4.21   0
 -11  -2  -9    1.90    4.24   0
 -10  -7   2   26.43    4.09   0
 -10  -5   1   47.67    4.29   0
 -10  -2  -6    0.81    4.83   0
 -10  -1 -12   -0.21    5.19   0
  -9  -6   3    4.43    3.86   0
  -8  -3   1   12.72    3.43   0
  -8  -1  -5   47.95    5.24   0
  -8   0 -11   -2.43    6.62   0
  -7  -3   2   11.90    4.08   0
  -7  -2   0   26.00    4.85   0
  -7  -1  -3   34.44    4.97   0
  -6  -3   3  137.94    4.90   0
  -6  -2   1  168.89    5.53   0
  -5  -8   7   14.51    4.07   0
  -5  -7   7   29.00    4.36   0
  -5  -3   4    7.93    3.73   0
  -5  -2   2    5.21    4.58   0
  -4  -4   6    1.67    3.28   0
  -4   2 -23    0.62    7.26   0
  -4   2 -16    7.02    8.74   0
  -3  -8   8    7.00    4.29   0
  -3  -7   8   10.59    4.17   0
  -2  -6   8   17.93    5.18   0
  -2  -2   4   84.32    5.21   0
  -1  -4   7  119.84    5.85   0
   0  -5   8   32.22    4.91   0
   0  -3   6  484.22    8.54   0
   1   3 -23   22.36    4.80   0
   1   3 -22    1.12    4.86   0
   1   3 -19    7.67    4.97   0
   1   3 -18   20.79    4.82   0
   2   3 -16   65.20    5.24   0
   3  -5   8   19.10    5.62   0
   3   3 -15   -0.40    4.23   0
   4   3 -15   35.90    4.62   0
   5   1  -3  168.19    6.27   0
   6  -7   8    4.56    6.02   0
   6   0   0  185.41    7.08   0
   7  -2   4    5.57    7.55   0
   7  -1   2  681.84   10.35   0
   7   2  -8   -3.58    3.96   0
   7   3 -16  247.52    5.07   0
   7   3 -15  204.43    5.21   0
   8   0  -1    9.81    4.67   0
   8   1  -4   39.31    4.82   0
   8   3 -17   -0.16    3.31   0
   8   3 -16   11.00    3.97   0
   9  -2   3   27.76    6.03   0
   9  -1   1   20.98    5.04   0
   9   3 -18   18.67    4.19   0
  10   2 -10  336.79    5.65   0
  10   3 -22   -1.83    3.37   0
  10   3 -20    2.09    4.01   0
  10   3 -19    6.93    4.13   0
  11   0  -3   90.25    5.08   0
  12   0  -4   53.94    4.58   0
  12   2 -13   19.89    4.02   0
  13   0  -5    7.44    4.41   0
  13   1  -9   40.03    4.38   0
  13   2 -15   38.42    3.51   0
  14   1 -10    5.16    4.25   0
  14   2 -17   -0.45    4.04   0
  15   1 -12   45.61    4.38   0
  16  -3  -2    7.79    5.09   0
  16  -1  -6    7.72    4.14   0
  16   1 -14    4.68    4.42   0
  17  -2  -5    2.56    4.96   0
  17   0 -11    8.07    4.26   0
 -12  -6  -3   33.67    4.39   0
 -12  -5  -4   12.43    4.41   0
 -12  -4  -6    6.58    4.11   0
 -12  -3 -10   48.84    5.08   0
 -11  -7   0   12.48    3.38   0
 -11  -6  -1   -0.82    3.93   0
 -11  -5  -2   32.55    4.38   0
 -11  -4  -3    9.44    4.06   0
 -11  -3  -6   31.94    4.79   0
 -11  -2 -10   51.74    5.16   0
 -10  -6   1    8.49    4.02   0
 -10  -5   0    0.49    4.16   0
 -10  -4  -1   -1.96    4.20   0
 -10  -3  -3    0.90    4.08   0
 -10  -1 -13   25.10    5.13   0
  -9  -7   3   19.38    3.90   0
  -9  -5   2   44.32    3.36   0
  -9  -3  -1  322.49    6.06   0
  -9  -2  -4   28.00    5.07   0
  -8  -8   4    8.84    4.22   0
  -8  -7   4   15.29    4.16   0
  -8  -6   4   76.92    3.67   0
  -8  -5   3  401.33    5.86   0
  -8  -4   2   81.54    4.37   0
  -8  -2  -2   39.49    4.60   0
  -7  -8   5    3.70    4.11   0
  -7  -7   5   11.61    4.14   0
  -7  -6   5   34.71    3.46   0
  -6  -8   6   23.77    4.21   0
  -6  -7   6   34.66    4.34   0
  -6  -5   5   67.63    4.39   0
  -6  -4   4   75.71    4.15   0
  -5  -5   6    6.05    3.48   0
  -5  -4   5   46.37    4.47   0
  -5   0  -4    1.77    5.43   0
  -4  -8   7   16.62    4.13   0
  -4  -6   7    5.28    4.24   0
  -3  -5   7   13.22    4.35   0
  -3  -3   5  232.20    5.33   0
  -3   2 -12   -1.10    7.43   0
  -2  -8   8    4.81    4.25   0
  -1   2  -9  680.11   11.23   0
   0  -4   7   -0.80    5.05   0
   0   3 -22   70.90    5.72   0
   0   3 -21    7.27    5.44   0
   0   3 -20    8.72    5.27   0
   1  -5   8  152.86    5.83   0
   1   1  -3 1062.67   15.17   0
   1   3 -25    6.64    5.08   0
   1   3 -17    3.88    4.22   0
   1   3 -16   52.19    5.17   0
   2  -5   8  356.31    7.17   0
   2   3 -15   36.24    4.34   0
   3   2  -7    4.87    4.82   0
   3   3 -14   40.33    4.32   0
   4  -4   7   -1.22    6.60   0
   4   2  -7  116.61    4.60   0
   4   3 -14  381.86    6.35   0
   5  -6   8   13.85    5.90   0
   5   3 -14    6.58    4.60   0
   6   1  -3  166.34    5.94   0
   6   2  -7   71.36    4.81   0
   7   3 -14   45.38    4.76   0
   8   2  -8  447.20    6.15   0
   8   3 -15    5.41    4.17   0
   9   2  -9   12.66    3.28   0
   9   3 -16  110.81    4.67   0
  10  -3   4   42.00    7.75   0
  10   0  -2  272.03    5.90   0
  10   1  -5   97.98    4.95   0
  10   3 -18   44.71    4.20   0
  11   1  -6   18.87    4.49   0
  11   2 -11    5.15    3.24   0
  11   3 -22   12.58    3.42   0
  11   3 -21    1.40    4.16   0
  11   3 -20    4.17    4.10   0
  11   3 -19   25.85    4.01   0
  12  -2   1   39.31    5.72   0
  12   1  -7  119.75    5.01   0
  12   2 -12    1.36    3.81   0
  13  -2   0    5.59    4.71   0
  13  -1  -2   44.03    4.36   0
  13   2 -14    6.73    3.46   0
  14  -2  -1   16.07    4.90   0
  14  -1  -3   10.11    4.82   0
  14   0  -6    0.37    4.06   0
  14   2 -16   11.89    3.39   0
  14   2 -15    6.63    3.94   0
  15  -2  -2   36.97    5.40   0
  15   0  -7   94.83    4.42   0
  16   0  -9   -5.68    4.22   0
  16   1 -13    2.16    4.27   0
  17  -1  -7   -2.63    4.96   0
 -12  -6  -4    3.69    4.26   0
 -12  -5  -5   94.54    4.67   0
 -12  -3 -12    6.80    4.79   0
 -12  -3 -11    8.65    4.24   0
 -11  -7  -1   -1.93    4.23   0
 -11  -4  -4   21.39    4.25   0
 -11  -2 -12    5.45    5.74   0
 -11  -2 -11   29.72    5.27   0
 -10  -7   1   -0.60    3.19   0
 -10  -2  -7  108.10    5.62   0
 -10  -1 -14    1.26    4.91   0
  -9  -6   2    5.41    4.00   0
  -9  -4   0    1.16    3.97   0
  -8  -3   0   37.99    4.81   0
  -7  -4   3    7.97    3.09   0
  -7   0  -8    0.75    5.58   0
  -6   1 -13   12.61   10.05   0
  -5  -8   6   12.20    4.28   0
  -5  -6   6   45.42    4.38   0
  -4  -7   7   22.36    4.24   0
  -4   2 -15  424.61   14.85   0
  -3  -4   6   18.01    4.71   0
  -3  -1   1   21.32    6.65   0
  -2   2 -10   48.21    7.75   0
  -1  -8   8   41.00    4.44   0
  -1  -7   8   20.49    4.98   0
  -1  -6   8    2.50    4.48   0
  -1  -2   4   59.39    7.04   0
   0  -6   8   93.29    5.38   0
   0   3 -24   43.46    5.85   0
   0   3 -19   60.40    5.39   0
   0   3 -18   69.17    5.31   0
   1  -4   7   18.39    5.11   0
   1  -3   6   20.24    5.15   0
   1   3 -15   30.73    4.64   0
   2  -3   6   -1.73    5.54   0
   2   2  -7   43.52    5.39   0
   2   3 -14    9.26    4.79   0
   3  -4   7  176.38    7.85   0
   3  -3   6  572.44   12.28   0
   4   3 -13   39.53    4.95   0
   5  -8   8    4.90    5.51   0
   5  -7   8   13.59    5.60   0
   6   3 -13   33.42    4.68   0
   7   0   0    4.98    5.38   0
   7   1  -3    6.24    4.48   0
   7   2  -7   77.36    4.56   0
   7   3 -13    5.11    4.37   0
   8  -7   7    0.83    7.26   0
   9   0  -1    5.10    4.28   0
   9   1  -4   13.02    4.44   0
   9   2  -8    4.27    4.18   0
  10   2  -9  177.27    5.08   0
  10   3 -16   12.71    4.22   0
  11  -2   2    5.23    5.29   0
  11  -1   0  173.75    5.88   0
  11   3 -18    5.68    4.12   0
  11   3 -17   12.74    4.14   0
  12   3 -20   -0.21    4.09   0
  13  -4   3   13.80    7.00   0
  13   2 -13    3.32    3.15   0
  14  -4   2    3.44    6.25   0
  14   1  -9   30.54    4.52   0
  14   2 -14   10.17    3.97   0
  15  -4   1   16.42    5.97   0
  15  -1  -4   40.46    4.23   0
  15   2 -17   -0.53    3.24   0
  15   2 -16   11.19    4.06   0
  16  -2  -3    5.39    4.73   0
  16  -1  -5    8.35    4.79   0
  16   0  -8   13.29    4.32   0
  16   1 -12    1.07    4.00   0
  17   0 -10    4.31    4.12   0
 -12  -5  -6    7.35    4.20   0
 -12  -4  -8    3.80    4.17   0
 -12  -3 -13    6.61    5.03   0
 -11  -6  -2   23.13    4.02   0
 -11  -5  -3   58.47    4.53   0
 -11  -4  -5    8.85    4.15   0
 -11  -3  -7    5.18    3.90   0
 -11  -2 -13    0.37    4.71   0
 -10  -7   0   26.34    4.12   0
 -10  -6   0   38.29    4.40   0
 -10  -5  -1  244.77    5.27   0
 -10  -4  -2   60.25    4.75   0
 -10  -3  -4   35.51    4.49   0
 -10  -1 -18    4.98    5.96   0
 -10  -1 -17    4.23    5.67   0
 -10  -1 -15   13.25    5.17   0
  -9  -7   2   12.69    3.21   0
  -9  -1  -9    2.29    4.73   0
  -8  -8   3   19.87    4.16   0
  -8  -7   3  100.56    4.51   0
  -8  -6   3    9.63    3.35   0
  -8  -4   1  164.25    4.96   0
  -8  -1  -6  119.95    5.77   0
  -8   0 -12    6.16    5.96   0
  -7  -8   4   23.55    4.16   0
  -7  -7   4    7.64    3.99   0
  -7  -3   1  185.19    5.09   0
  -7  -1  -4  671.67    9.06   0
  -6  -8   5   19.08    4.15   0
  -6  -7   5   17.89    4.11   0
  -6  -6   5   22.67    3.93   0
  -6   0  -6    3.84    5.46   0
  -5  -3   3 1076.06    8.77   0
  -5  -1  -1    3.70    5.19   0
  -4  -5   6    3.94    4.38   0
  -4  -4   5  131.47    5.13   0
  -4  -1   0  224.07    7.49   0
  -4   0  -3    0.76    6.23   0
  -3  -8   7   12.42    4.24   0
  -3  -7   7    7.91    4.14   0
  -3  -6   7   32.38    4.47   0
  -3  -2   3  433.31    7.41   0
  -3   0  -2    1.26    8.57   0
  -2  -3   5  115.76    5.60   0
   0  -8   8   77.07    4.89   0
   0  -7   8    2.22    4.99   0
   0   3 -25    3.93    4.84   0
   0   3 -17    6.88    4.83   0
   1  -8   8   10.30    5.00   0
   1  -6   8   24.40    5.07   0
   2  -8   8   -1.39    4.87   0
   2  -6   8  108.71    6.24   0
   3  -8   8   14.87    4.94   0
   4  -8   8   -0.75    4.96   0
   4  -6   8    1.95    5.41   0
   4  -1   3   42.84   10.28   0
   4   3 -12   16.71    4.58   0
   5   3 -12  190.99    5.60   0
   6   3 -12   73.41    4.94   0
   8  -1   2   10.13    5.74   0
   8   2  -7   92.17    4.63   0
   8   3 -13    3.30    4.25   0
   9   3 -14   10.21    3.80   0
  10  -1   1  214.13    6.66   0
  10   3 -15   88.37    4.36   0
  11   0  -2    3.42    5.05   0
  11   1  -5   24.98    4.57   0
  11   3 -16   -0.04    4.02   0
  12   0  -3    3.69    4.34   0
  12   1  -6   99.73    4.74   0
  12   3 -19   11.23    3.30   0
  12   3 -18    5.86    3.91   0
  13  -3   2    5.36    5.51   0
  13   0  -4    4.77    4.38   0
  13   1  -7   37.36    4.54   0
  13   2 -12   10.78    3.44   0
  14  -3   1    5.74    5.06   0
  14   0  -5    3.19    4.04   0
  14   2 -13   28.64    4.18   0
  15  -3   0   24.84    4.80   0
  15   0  -6   -1.55    4.13   0
  15   1 -10    7.69    3.50   0
  15   2 -15   14.29    4.12   0
  17   0  -9   76.72    4.63   0
 -12  -5  -7   21.08    4.37   0
 -11  -6  -3   13.52    4.16   0
 -11  -5  -4    1.84    4.18   0
 -11  -3  -8    1.69    3.76   0
 -11  -2 -15   17.25    5.67   0
 -11  -2 -14    9.30    4.74   0
 -10  -6  -1    7.20    4.11   0
 -10  -3  -5   16.78    4.43   0
 -10  -2  -8   11.86    4.27   0
  -9  -7   1    9.93    3.79   0
  -9  -6   1  139.49    4.80   0
  -9  -2  -5   22.78    4.48   0
  -8  -5   2    5.12    3.22   0
  -8  -2  -3    4.54    4.44   0
  -7  -5   3    6.62    3.93   0
  -7  -4   2  100.35    4.46   0
  -6  -5   4    0.33    3.92   0
  -6  -4   3    1.43    3.83   0
  -5  -5   5  289.52    5.09   0
  -5  -4   4  105.84    4.72   0
  -4  -8   6   68.45    4.68   0
  -4  -7   6   38.81    4.28   0
  -4  -6   6   95.00    4.86   0
  -4  -2   2  460.89    7.71   0
  -2  -8   7    5.56    4.15   0
  -2  -6   7    0.51    4.21   0
  -2  -4   6   10.54    4.42   0
  -1  -5   7   21.79    4.45   0
  -1   3 -22    0.63    5.04   0
  -1   3 -21   53.50    5.68   0
  -1   3 -19  110.88    6.80   0
   0   3 -16    6.29    4.70   0
   1  -7   8   75.09    4.94   0
   1   3 -14    8.23    3.97   0
   2  -7   8    3.94    4.80   0
   2   3 -13   22.43    4.39   0
   3  -7   8   18.88    4.89   0
   3   2  -6  909.79    9.59   0
   3   3 -12   28.05    4.50   0
   4  -7   8    4.08    5.01   0
   5   2  -6   39.34    3.81   0
   7   3 -12    5.19    3.40   0
   8   3 -12  310.01    5.76   0
   9   2  -7  365.91    6.03   0
   9   3 -13   48.54    4.22   0
  10   1  -4   65.04    5.03   0
  10   2  -8  254.64    5.60   0
  10   3 -14    4.60    3.18   0
  11   2  -9  122.61    4.04   0
  12  -4   4   27.00    8.70   0
  12  -3   3    9.40    6.41   0
  12   2 -10   21.18    3.37   0
  12   3 -16   57.75    4.07   0
  13  -1  -1   36.71    5.04   0
  13   2 -11    0.86    3.99   0
  13   3 -19    2.19    3.35   0
  13   3 -18    1.05    3.99   0
  14  -1  -2    3.38    4.75   0
  14   1  -8    3.49    3.46   0
  14   2 -12    1.23    4.07   0
  15  -1  -3   71.53    5.44   0
  15   1  -9    8.24    4.17   0
  15   2 -14    8.17    4.14   0
  16   0  -7    6.87    4.25   0
 -12  -5  -8   -0.66    4.15   0
 -12  -4 -10   31.81    4.54   0
 -11  -6  -4    1.91    4.15   0
 -11  -5  -5   23.66    4.45   0
 -11  -4  -6    7.56    4.13   0
 -11  -3  -9    7.99    4.19   0
 -11  -2 -16    5.39    5.24   0
 -10  -5  -2   57.37    4.55   0
 -10  -2  -9    5.43    4.75   0
  -9  -5   0  106.59    3.91   0
  -9  -3  -3    6.55    4.34   0
  -8  -8   2    9.97    3.32   0
  -8  -6   2   31.27    3.37   0
  -8   0 -13    1.65    6.02   0
  -7  -8   3   -1.15    4.08   0
  -7  -7   3   11.49    4.16   0
  -7  -6   3    7.28    3.82   0
  -7   0  -9    0.41    6.10   0
  -6  -8   4   -0.90    4.17   0
  -6  -6   4   30.91    3.86   0
  -5  -8   5    0.83    4.13   0
  -5  -7   5   -0.33    4.17   0
  -5  -2   1  660.78    7.65   0
  -4   2 -14  348.81   16.54   0
  -3  -8   6   20.11    4.14   0
  -3  -5   6   -2.27    4.11   0
  -2  -7   7   46.21    4.39   0
  -1  -8   7   65.24    4.49   0
  -1   3 -24    1.94    5.90   0
  -1   3 -23   35.86    5.77   0
  -1   3 -18   37.05    5.85   0
   0  -5   7  322.65    6.75   0
   0   3 -15   45.62    4.94   0
   1   3 -13  113.86    5.74   0
   2   2  -6  119.84    6.20   0
   2   3 -12  364.68    7.07   0
   3   1  -2  219.50    8.03   0
   4   1  -2  136.71    5.98   0
   4   3 -11   69.93    4.92   0
   5  -1   3  172.11   10.17   0
   5   1  -2 1010.06   10.31   0
   5   3 -11   36.95    4.66   0
   6  -5   7   30.11    6.92   0
   6   1  -2  119.52    5.80   0
   6   3 -11  473.11    6.80   0
   7  -6   7   37.73    7.17   0
   7   2  -6    8.85    3.47   0
   7   3 -11   51.21    4.82   0
   8   0   0  226.69    6.17   0
   9   1  -3   16.54    4.52   0
   9   3 -12   34.63    4.22   0
  10  -2   3    0.27    5.91   0
  10   0  -1    2.57    4.27   0
  10   3 -13   30.93    4.00   0
  11   2  -8   77.96    4.52   0
  11   3 -14    0.02    3.95   0
  12  -1   0   72.28    5.32   0
  12   1  -5   67.92    4.77   0
  12   2  -9   86.00    4.29   0
  13  -5   4   11.77   10.54   0
  13  -2   1    2.75    5.08   0
  13   0  -3  166.41    6.03   0
  13   1  -6  146.83    5.04   0
  13   2 -10   23.51    4.17   0
  13   3 -17    2.15    3.94   0
  14  -2   0   23.34    4.92   0
  14   0  -4   32.14    4.94   0
  14   1  -7   54.26    4.46   0
  15  -2  -1    6.43    4.90   0
  15   0  -5   15.47    4.91   0
  16  -2  -2   12.08    4.90   0
  16  -1  -4    6.61    4.33   0
  16   1 -10    4.85    4.16   0
  17   0  -8    2.82    4.37   0
 -12  -5  -9   -0.66    4.27   0
 -11  -6  -5    9.27    4.06   0
 -11  -4  -7   -1.48    4.18   0
 -11  -3 -10    0.21    4.32   0
 -10  -5  -3   14.60    4.27   0
 -10  -4  -4   89.29    4.63   0
 -10  -3  -6   49.65    4.55   0
 -10  -2 -10   20.38    5.01   0
  -9  -7   0    5.53    3.83   0
  -9  -6   0   18.14    3.23   0
  -9  -5  -1   16.26    4.27   0
  -9  -4  -2   49.32    4.70   0
  -9  -2  -6    0.68    4.40   0
  -9  -1 -11    6.80    5.50   0
  -8  -8   1    9.61    4.24   0
  -8  -5   1   40.03    3.36   0
  -8  -4   0   69.55    4.52   0
  -8  -2  -4    0.98    5.08   0
  -8  -1  -7   15.40    4.74   0
  -8   0 -14  135.63    7.82   0
  -7  -5   2    9.32    3.99   0
  -7  -3   0   12.56    4.32   0
  -7  -2  -2   83.95    5.35   0
  -6  -7   4   26.53    3.64   0
  -6  -1  -3    1.81    4.68   0
  -4  -8   5   18.03    4.36   0
  -4  -5   5   -2.61    4.50   0
  -3  -7   6   -1.02    4.23   0
  -3  -6   6    5.74    4.22   0
  -3  -4   5   77.51    4.93   0
  -1  -7   7    6.05    4.19   0
  -1  -6   7   80.42    4.78   0
  -1  -4   6   23.10    4.44   0
  -1  -3   5   39.35    5.34   0
  -1   2  -8   36.70    6.57   0
  -1   3 -17   29.59    5.48   0
   0  -2   4  797.97   11.78   0
   0   1  -3    1.32    8.59   0
   0   2  -7   61.04    6.70   0
   0   3 -14   13.59    4.61   0
   1  -5   7    1.99    4.54   0
   4   0   1    0.34    6.77   0
   5   0   1   15.57    6.26   0
   6  -8   7   13.35    5.49   0
   6   4 -23    8.08    4.59   0
   6   4 -22    5.93    4.35   0
   7  -7   7    3.91    6.33   0
   7   1  -2   92.66    4.99   0
   7   4 -23   11.70    4.59   0
   7   4 -22   -0.83    4.19   0
   7   4 -21   50.76    4.74   0
   8  -2   4    3.68    6.97   0
   8   2  -6   95.67    3.95   0
   8   4 -23   10.29    4.27   0
   8   4 -22   19.78    4.11   0
   8   4 -21    4.29    4.22   0
   9  -1   2  193.70    7.04   0
   9   3 -11   -0.84    4.04   0
   9   4 -22   11.25    4.27   0
  10   2  -7   99.69    4.88   0
  10   3 -12   18.77    3.81   0
  11   1  -4   31.18    4.62   0
  11   3 -13   -0.08    3.97   0
  12   0  -2  140.51    5.14   0
  13   3 -16    1.90    3.28   0
  13   3 -15    1.94    3.82   0
  14   2 -11   23.00    3.74   0
  14   3 -17    1.34    3.95   0
  15   1  -8    3.37    4.24   0
  15   2 -12    4.07    4.03   0
  16   0  -6    4.83    4.13   0
  16   1  -9    3.16    4.15   0
  16   2 -14    1.96    4.40   0
  17  -2  -3    7.56    5.01   0
  17   1 -11   11.17    4.09   0
 -11  -5  -6   12.75    4.47   0
 -11  -4  -8    7.42    4.04   0
 -11  -3 -11   11.55    4.22   0
 -10  -7  -3    7.03    4.26   0
 -10  -6  -3    1.47    4.10   0
 -10  -3  -7   -0.94    4.17   0
  -9  -6  -1    7.21    4.27   0
  -9  -3  -4   57.85    4.64   0
  -9  -2  -7  444.17    7.25   0
  -8  -7   1   14.72    3.20   0
  -8  -6   1    7.93    3.18   0
  -8  -3  -2    6.74    4.35   0
  -7  -7   2    7.82    4.13   0
  -7  -4   1  280.80    4.93   0
  -7  -1  -5    1.02    4.42   0
  -6  -8   3   43.10    4.11   0
  -6  -5   3  106.95    3.89   0
  -6  -4   2  154.19    4.77   0
  -6  -3   1   54.27    3.77   0
  -5  -5   4    4.67    3.43   0
  -5  -4   3   77.78    4.41   0
  -5  -3   2  243.30    5.48   0
  -5   0  -5  457.23   10.05   0
  -5   1 -10   30.38    9.82   0
  -4  -7   5  110.02    4.90   0
  -4  -6   5   36.53    4.20   0
  -4  -4   4 1050.99    8.73   0
  -4  -3   3  375.23    6.04   0
  -3   2 -11 1204.96   19.47   0
  -2  -8   6    6.92    4.10   0
  -2  -5   6   31.45    4.72   0
  -1   3 -16   -0.31    5.35   0
   0  -7   7   84.39    4.60   0
   0  -6   7   12.36    4.24   0
   0  -4   6   53.40    5.35   0
   1  -8   7   51.93    4.80   0
   1   3 -12  258.45    6.67   0
   2  -8   7   11.80    5.04   0
   2  -5   7  181.31    6.08   0
   2   1  -2  398.87   10.23   0
   2   3 -11    0.12    5.03   0
   4   2  -5  167.75    5.81   0
   4   3 -10   38.75    4.63   0
   4   4 -24   16.80    5.17   0
   4   4 -23    9.29    5.01   0
   4   4 -22   15.35    4.93   0
   4   4 -21   27.22    5.03   0
   5  -8   7    7.61    5.53   0
   5  -5   7  114.22    7.65   0
   5   2  -5  233.99    5.93   0
   5   3 -10    7.05    3.59   0
   5   4 -24    4.37    4.41   0
   5   4 -23   -0.37    4.40   0
   5   4 -22   15.77    4.33   0
   5   4 -21   15.16    4.16   0
   5   4 -20   11.10    4.06   0
   5   4 -19    2.78    4.57   0
   6  -1   3    1.05    6.50   0
   6   0   1    0.79    5.50   0
   6   2  -5   82.84    4.85   0
   6   4 -20   16.61    4.13   0
   6   4 -19   17.22    4.42   0
   7  -4   6    5.32   10.18   0
   7   2  -5  114.88    4.87   0
   7   3 -10    0.72    3.42   0
   7   4 -20   24.18    4.57   0
   7   4 -19   15.02    4.32   0
   7   4 -18    1.92    4.28   0
   8   1  -2    5.59    4.68   0
   8   3 -10   29.73    4.39   0
   8   4 -20   36.89    4.39   0
   8   4 -19   -1.58    4.42   0
   9   0   0    2.21    4.35   0
   9   2  -6    3.08    3.51   0
   9   4 -21   11.83    4.18   0
   9   4 -20   13.78    4.19   0
   9   4 -19    4.88    4.24   0
  10   1  -3   96.20    5.04   0
  10   3 -11   21.57    4.15   0
  10   4 -21   10.67    4.12   0
  10   4 -20   -1.34    4.01   0
  11  -1   1   25.36    4.64   0
  11   0  -1    3.96    4.32   0
  11   2  -7    7.73    4.07   0
  11   3 -12   17.35    4.08   0
  12  -2   2    4.67    5.39   0
  12   2  -8    1.53    3.67   0
  12   3 -13   36.94    4.14   0
  13   1  -5   -2.52    4.53   0
  13   2  -9   20.00    4.10   0
  13   3 -14   22.15    3.82   0
  14   1  -6   48.51    4.48   0
  14   2 -10   65.12    4.66   0
  14   3 -16   10.40    3.98   0
  15  -3   1    7.58    5.98   0
  15  -1  -2   13.61    5.45   0
  16  -3   0    1.52    5.63   0
  17   0  -7    6.64    4.50   0
  17   1 -10    0.81    4.07   0
 -11  -6  -6   34.56    3.61   0
 -11  -5  -7   31.00    4.40   0
 -11  -4  -9   23.92    4.32   0
 -11  -3 -12    1.13    4.37   0
 -10  -7  -4   10.35    4.31   0
 -10  -5  -4    8.49    4.19   0
 -10  -2 -11  102.50    5.04   0
  -9  -5  -2   63.00    4.50   0
  -9  -4  -3    0.96    4.25   0
  -9  -1 -12  109.09    5.85   0
  -8  -8   0    6.33    3.48   0
  -8  -7   0   14.75    3.83   0
  -8  -6   0   83.24    4.40   0
  -8  -5   0   91.25    3.77   0
  -8  -4  -1  223.65    5.42   0
  -8  -1  -8    1.42    4.57   0
  -8   0 -15   -0.82    6.28   0
  -7  -8   1   29.10    4.10   0
  -7   0 -10   -0.71    5.91   0
  -6  -7   3   27.36    3.50   0
  -6  -6   3    7.00    3.14   0
  -6  -2  -1  721.38    8.24   0
  -6   0  -7   -0.30    5.35   0
  -5  -7   4   27.14    3.64   0
  -5  -6   4   14.84    3.33   0
  -5  -1  -2  945.47   10.65   0
  -3  -5   5  107.50    5.07   0
  -3  -2   2   84.46    5.95   0
  -2  -9   5   28.84    4.39   0
  -2  -7   6   12.37    4.38   0
  -2  -6   6  153.80    5.04   0
  -2  -4   5   34.77    4.66   0
  -2  -1   1    4.98    7.25   0
  -2   2  -9 2512.05   23.42   0
  -2   3 -21    3.29    6.15   0
  -1  -8   6   11.12    4.03   0
  -1  -5   6   77.16    5.31   0
  -1   3 -15   81.85    6.12   0
   0  -3   5   14.75    5.71   0
   0   3 -13    4.01    4.83   0
   1  -7   7    1.58    4.25   0
   1   2  -6 1166.88   12.05   0
   3  -8   7   55.34    4.78   0
   3  -5   7  197.70    6.58   0
   3   0   1  557.08   13.39   0
   3   4 -23   11.26    5.03   0
   3   4 -22    3.20    5.02   0
   4  -8   7   10.32    4.98   0
   4  -5   7  393.87    8.81   0
   4   4 -20   12.16    4.40   0
   4   4 -19    5.56    4.16   0
   5   4 -18   72.30    4.43   0
   6  -7   7    7.66    5.26   0
   6  -6   7   11.61    6.06   0
   6   3  -9   16.86    4.30   0
   6   4 -17    7.62    4.38   0
   7   3  -9   16.11    4.16   0
   7   4 -17   -1.85    4.47   0
   8   2  -5   62.20    4.47   0
   8   4 -18  182.09    4.46   0
   8   4 -17    8.04    4.21   0
   9  -7   6   16.28    7.36   0
   9   3 -10   55.28    4.52   0
   9   4 -18   18.35    4.16   0
  10   2  -6   18.28    4.68   0
  10   4 -19    3.68    4.09   0
  10   4 -18   -0.91    4.23   0
  11  -3   4    0.09    6.73   0
  11   3 -11    2.40    3.93   0
  11   4 -20   12.06    4.37   0
  12   1  -4   80.66    4.79   0
  12   3 -12    1.43    3.82   0
  13  -1   0   15.00    4.82   0
  13   0  -2    7.80    5.20   0
  13   2  -8   14.76    4.06   0
  13   3 -13    5.16    4.04   0
  14  -3   2   33.69    6.03   0
  14  -1  -1   25.71    4.39   0
  14   0  -3   -0.28    4.16   0
  14   2  -9    5.13    4.21   0
  14   3 -15    2.10    3.32   0
  15  -4   2   40.70    7.01   0
  15   0  -4    4.54    4.15   0
  16  -1  -3   20.66    4.58   0
  16   0  -5    2.32    4.11   0
  16   1  -8    2.49    4.20   0
  16   2 -12    2.67    4.18   0
  17  -1  -4   24.34    5.09   0
 -11  -6  -8    3.19    4.31   0
 -11  -6  -7    5.62    3.47   0
 -11  -5  -8   13.39    4.25   0
 -11  -4 -10    0.53    4.20   0
 -11  -3 -15   54.50    5.38   0
 -11  -3 -14    4.91    4.37   0
 -10  -6  -4   30.30    3.61   0
 -10  -5  -5   66.04    4.64   0
 -10  -4  -6   17.62    4.26   0
 -10  -3  -8   23.64    4.09   0
 -10  -2 -13    0.86    4.97   0
 -10  -2 -12   91.05    5.03   0
  -9  -7  -2    0.62    3.16   0
  -9  -6  -2   -3.26    4.19   0
  -9  -3  -5   38.57    4.39   0
  -9  -2  -8    8.03    5.04   0
  -9  -1 -13    4.31    5.35   0
  -8  -8  -1    4.23    4.14   0
  -8  -3  -3    4.75    4.58   0
  -8  -2  -5   33.90    4.71   0
  -8   0 -21    2.34    7.07   0
  -8   0 -17    0.20    6.82   0
  -8   0 -16  168.10    8.05   0
  -7  -7   1    5.74    3.86   0
  -7  -6   1    2.01    3.95   0
  -7  -5   1    1.57    3.20   0
  -7  -4   0   24.63    4.34   0
  -7  -3  -1   29.53    3.82   0
  -7  -2  -3    1.57    4.63   0
  -6  -8   2    1.72    3.91   0
  -6  -5   2   52.76    4.22   0
  -6   1 -14  163.97   11.78   0
  -5  -8   3    4.90    4.04   0
  -5  -5   3   24.10    4.30   0
  -5  -2   0  352.41    6.81   0
  -4  -8   4   10.05    4.25   0
  -4  -5   4   11.50    4.43   0
  -4  -2   1   24.01    5.16   0
  -4  -1  -1  327.82    8.24   0
  -3  -7   5    1.00    4.22   0
  -3  -6   5  140.50    4.99   0
  -2  -8   5   61.32    4.97   0
  -2  -3   4  183.17    5.56   0
  -2   3 -23    9.33    6.75   0
  -2   3 -22    0.15    6.38   0
  -2   3 -20   10.75    5.63   0
  -2   3 -19    0.08    5.95   0
  -1  -9   5    7.12    4.59   0
  -1  -7   6    1.12    4.13   0
  -1  -6   6   40.33    5.08   0
   0  -8   6    2.83    4.20   0
   1  -4   6   16.56    5.16   0
   1  -2   4  176.56    9.18   0
   1   3 -11   10.31    5.07   0
   2  -7   7   36.16    4.55   0
   2  -6   7   66.31    5.37   0
   3  -7   7    1.90    4.90   0
   3  -6   7   80.86    5.96   0
   3   4 -24    5.33    4.47   0
   3   4 -21    3.81    4.33   0
   3   4 -20    5.46    4.72   0
   3   4 -19   34.14    5.02   0
   4  -7   7   12.58    5.10   0
   4  -6   7    9.05    5.69   0
   4   3  -9    3.51    4.58   0
   4   4 -18    2.55    4.20   0
   5  -7   7   14.96    5.24   0
   5  -6   7   10.35    5.55   0
   5   3  -9   -0.82    3.69   0
   5   4 -17    0.95    4.10   0
   5   4 -16   10.59    4.61   0
   6   4 -16    6.81    4.42   0
   7  -1   3   35.67    6.57   0
   7   0   1   70.40    5.21   0
   7   4 -16    3.41    4.39   0
   8   3  -9    1.35    4.39   0
   8   4 -16   28.15    4.60   0
   9  -6   6   18.15    8.49   0
   9  -3   5   37.64   10.46   0
   9   2  -5   92.52    4.77   0
   9   4 -17    4.07    3.33   0
   9   4 -16    9.36    4.27   0
  10  -1   2    6.97    5.48   0
  10   0   0   19.62    4.27   0
  10   3 -10  480.00    5.67   0
  10   4 -17    6.69    4.13   0
  11  -2   3   56.98    6.17   0
  11   1  -3   90.96    5.04   0
  11   2  -6   19.81    4.51   0
  11   4 -19   26.81    3.56   0
  11   4 -18   11.22    4.25   0
  12   0  -1    6.24    5.06   0
  12   2  -7   13.72    3.42   0
  12   3 -11   22.78    4.09   0
  12   4 -19   20.54    4.45   0
  13   3 -12   17.83    4.02   0
  14  -4   3    4.42    7.59   0
  14  -2   1   46.74    5.75   0
  14   3 -14    4.52    3.22   0
  15  -2   0    3.03    4.70   0
  15   2 -10    3.29    4.23   0
  15   3 -15    4.61    4.05   0
  16  -2  -1   15.01    4.93   0
  17   0  -6    3.90    4.37   0
  17   1  -9    3.92    4.21   0
 -11  -5 -10    6.76    4.40   0
 -11  -5  -9   33.13    4.50   0
 -11  -4 -12   41.77    5.25   0
 -11  -4 -11   23.64    4.31   0
 -10  -7  -5   73.06    4.02   0
 -10  -6  -5    3.36    3.35   0
 -10  -5  -6   29.77    4.50   0
 -10  -4  -7   -0.99    4.18   0
 -10  -3  -9    4.55    4.17   0
 -10  -2 -14   20.95    5.19   0
  -9  -7  -3    8.99    4.16   0
  -9  -6  -3   88.21    4.67   0
  -9  -5  -3   56.50    3.75   0
  -9  -4  -4    6.70    4.59   0
  -9  -1 -14   13.78    5.32   0
  -8  -5  -1   27.54    3.39   0
  -8  -4  -2  404.98    6.17   0
  -8  -1  -9   43.52    4.88   0
  -8   0 -20   25.12    7.43   0
  -8   0 -19    1.59    6.81   0
  -8   0 -18   16.47    6.90   0
  -7  -8   0    1.43    4.09   0
  -7  -1  -6  186.13    6.01   0
  -6  -7   2    5.77    3.42   0
  -6  -6   2    9.17    3.84   0
  -6  -4   1  114.89    4.57   0
  -6  -3   0    6.91    4.27   0
  -6  -1  -4  130.25    5.74   0
  -5  -7   3  167.69    5.13   0
  -5  -6   3   27.21    3.96   0
  -4  -7   4   -2.10    3.32   0
  -4  -6   4    4.69    4.15   0
  -3  -8   4   85.71    4.94   0
  -3  -4   4   81.66    5.18   0
  -3  -3   3 3429.07   15.82   0
  -3  -1   0  615.84   10.28   0
  -2  -9   4   17.47    4.20   0
  -2   3 -24    5.94    6.08   0
  -2   3 -18   18.76    6.39   0
  -1   3 -14   40.98    5.48   0
   0  -9   5    4.92    4.55   0
   0  -7   6  264.68    6.42   0
   0  -5   6   47.76    5.22   0
   0   3 -12   37.28    5.16   0
   1  -8   6   17.85    5.17   0
   2   2  -5   26.26    5.66   0
   2   4 -24   23.12    5.54   0
   2   4 -23    1.85    4.93   0
   2   4 -22   13.16    5.00   0
   2   4 -21    2.44    4.95   0
   3   3  -9  288.23    6.56   0
   3   4 -18    2.56    4.26   0
   4   4 -16    0.62    4.38   0
   5   1  -1  136.42    6.43   0
   5   2  -4  512.34    7.35   0
   5   4 -15   46.25    4.73   0
   6   1  -1  356.69    7.33   0
   6   2  -4 1878.08   11.52   0
   6   3  -8  242.80    5.48   0
   6   4 -15   70.04    4.97   0
   7   2  -4  300.85    5.95   0
   7   3  -8   13.49    4.05   0
   8   0   1   -0.61    4.96   0
   8   4 -15   17.06    4.31   0
   9  -2   4   29.92    7.14   0
   9   3  -9  176.56    4.42   0
   9   4 -15   22.32    4.52   0
  10   1  -2   46.47    4.84   0
  10   2  -5  393.70    6.45   0
  10   4 -16   48.75    4.42   0
  11  -6   5    4.87   10.13   0
  11   3 -10   18.64    3.43   0
  11   4 -17   -0.41    3.22   0
  11   4 -16    5.47    4.17   0
  12  -1   1   60.39    5.27   0
  12   4 -18    5.80    4.31   0
  13  -3   3   17.08    6.45   0
  13   1  -4    5.24    4.52   0
  13   2  -7   49.86    4.29   0
  14   1  -5   -0.23    4.12   0
  14   2  -8   11.21    4.42   0
  14   3 -13    0.78    3.18   0
  15   1  -6   37.57    4.52   0
  15   2  -9   16.28    4.15   0
  17   1  -8   -0.74    4.15   0
 -11  -5 -11    6.17    4.48   0
 -11  -4 -13   -1.35    4.51   0
 -10  -6  -6    1.69    4.05   0
 -10  -5  -7   34.59    4.54   0
 -10  -3 -10    6.72    4.16   0
 -10  -2 -17    2.65    5.66   0
 -10  -2 -16   13.08    5.16   0
  -9  -7  -4    9.94    4.21   0
  -9  -5  -4   16.39    4.34   0
  -9  -4  -5  151.68    5.24   0
  -9  -2  -9    4.49    4.31   0
  -9  -1 -16    3.42    5.14   0
  -9  -1 -15   13.32    5.16   0
  -8  -8  -2   49.12    3.72   0
  -8  -7  -2   51.24    4.11   0
  -8  -5  -2    7.54    3.93   0
  -8  -3  -4   -0.36    4.47   0
  -8  -2  -6  195.75    5.81   0
  -7  -7   0   22.83    3.85   0
  -7  -6   0   65.74    4.43   0
  -7  -5   0  119.02    4.66   0
  -7  -3  -2   36.22    4.59   0
  -7   0 -11    9.85    5.94   0
  -6  -8   1    9.68    3.42   0
  -6  -2  -2  587.35    7.74   0
  -5  -8   2    0.49    4.08   0
  -5  -4   2    0.05    3.29   0
  -5  -3   1    7.23    3.58   0
  -4  -9   2    4.83    4.36   0
  -4  -8   3   19.94    4.45   0
  -4  -4   3    5.81    3.58   0
  -4  -3   2   90.82    5.06   0
  -4   0  -4   82.55    7.84   0
  -3  -9   3    3.30    4.15   0
  -2  -7   5  176.28    5.27   0
  -2  -6   5   55.88    4.68   0
  -2   3 -17   10.48    6.21   0
  -1  -8   5   34.45    4.32   0
  -1  -4   5   52.30    4.86   0
  -1  -2   3  427.68    9.14   0
   0  -6   6   25.57    4.42   0
   1  -3   5   34.72    5.69   0
   2  -8   6    2.48    5.12   0
   2  -4   6  104.33    6.22   0
   2   4 -20   11.52    4.80   0
   2   4 -19   22.32    5.08   0
   2   4 -18    1.44    5.11   0
   3   4 -17  102.70    4.84   0
   3   4 -16    9.62    4.90   0
   4   1  -1   74.33    6.58   0
   4   2  -4 1077.24   10.07   0
   4   3  -8   -0.18    4.82   0
   5   3  -8  252.59    5.84   0
   5   4 -14   37.32    4.55   0
   6   4 -14   10.38    4.67   0
   7   1  -1  343.41    6.74   0
   7   4 -14  402.90    6.39   0
   8  -1   3   90.07    6.67   0
   8   1  -1   19.35    5.38   0
   8   2  -4  157.82    5.22   0
   8   3  -8  905.23    7.82   0
   8   4 -14   67.62    4.68   0
  10   4 -15    0.29    3.44   0
  11   0   0   -1.92    4.13   0
  11   4 -15    2.84    4.11   0
  12   1  -3  131.58    5.26   0
  12   2  -6   15.97    4.33   0
  12   3 -10    0.87    3.86   0
  12   4 -16    4.65    4.07   0
  13  -2   2    5.36    5.49   0
  13   4 -17   11.34    4.30   0
  14  -1   0   -2.56    4.79   0
  14   0  -2   45.32    4.39   0
  14   3 -12   58.80    4.38   0
  15  -1  -1   14.18    5.29   0
  15   0  -3   13.18    4.05   0
  15   3 -13   12.77    4.17   0
  16  -1  -2   16.65    4.42   0
  16   0  -4   97.25    4.85   0
  16   2 -10    3.14    3.46   0
  17  -1  -3    5.75    4.50   0
  17   0  -5    1.05    4.58   0
 -10  -6  -7   41.73    4.52   0
 -10  -4  -9   45.71    4.52   0
 -10  -3 -11    0.15    4.27   0
  -9  -6  -4   22.92    3.76   0
  -9  -3  -7   10.47    4.41   0
  -9  -2 -10  106.69    5.78   0
  -9  -1 -19    1.92    5.45   0
  -9  -1 -18    2.37    5.50   0
  -9  -1 -17    3.04    5.27   0
  -8  -8  -3    0.82    4.09   0
  -8  -6  -2   31.20    4.10   0
  -8  -4  -3   31.81    4.72   0
  -8  -1 -10   68.81    5.29   0
  -7  -8  -1   11.26    3.43   0
  -7  -4  -1  513.52    6.11   0
  -7  -2  -4    4.80    4.65   0
  -6  -8   0    6.02    4.01   0
  -6  -7   1   52.09    3.53   0
  -6  -6   1    8.12    3.96   0
  -6  -5   1    7.25    3.26   0
  -6   0  -8  103.12    6.73   0
  -4  -5   3  360.88    6.38   0
  -3  -7   4   91.81    4.84   0
  -3  -6   4   15.03    4.44   0
  -3  -5   4   93.06    4.99   0
  -2  -9   3    6.61    4.35   0
  -2  -8   4    1.90    4.41   0
  -2   3 -16    7.22    6.55   0
  -1  -9   4   18.47    4.51   0
  -1  -3   4  599.83    8.69   0
  -1   3 -13   63.21    5.86   0
   0  -8   5    5.42    4.44   0
   0   2  -6   40.38    6.44   0
   1  -7   6    2.28    4.13   0
   1  -6   6   55.04    5.46   0
   1  -5   6    2.63    4.67   0
   1   3 -10   15.42    5.30   0
   1   4 -22   -0.16    5.42   0
   2   3  -9    6.06    4.75   0
   2   4 -17  159.68    6.05   0
   3  -8   6    1.77    4.50   0
   3  -4   6   59.52    6.46   0
   3   2  -4   45.99    5.58   0
   3   4 -15   17.14    5.15   0
   4  -8   6    2.55    4.92   0
   4   4 -14  377.96    6.35   0
   5  -8   6    6.00    5.08   0
   6  -8   6    7.86    4.90   0
   6  -4   6   52.27    8.62   0
   6   4 -13   54.96    4.79   0
   7   4 -13  279.85    5.84   0
   8  -7   6    7.51    6.28   0
   8  -5   6  101.02    9.86   0
   8   4 -13    0.29    3.96   0
   9   0   1   30.18    4.57   0
   9   2  -4    1.57    4.45   0
   9   4 -13   45.81    4.39   0
  10   3  -8  322.75    5.64   0
  10   4 -14   23.34    3.43   0
  11  -1   2   64.47    5.18   0
  11   1  -2  127.49    5.32   0
  11   4 -14    6.12    4.49   0
  12   3  -9    1.35    3.84   0
  12   4 -15   26.36    4.06   0
  13  -4   4   12.13    8.61   0
  13   0  -1  365.40    6.32   0
  13   2  -6   27.85    4.48   0
  13   3 -10    6.17    4.10   0
  13   4 -16   47.24    4.51   0
  14   1  -4   54.97    4.54   0
  14   2  -7    5.15    4.41   0
  14   3 -11   16.51    4.15   0
  15   1  -5    5.24    4.11   0
  15   2  -8    4.06    4.45   0
  16  -3   1    1.61    5.96   0
  16  -2   0    1.25    5.60   0
  16   1  -6    7.68    4.35   0
  16   2  -9    2.10    4.15   0
  17   1  -7    0.84    4.18   0
 -10  -6  -8   14.20    4.27   0
 -10  -5  -9   11.39    4.31   0
 -10  -5  -8    5.19    3.57   0
 -10  -4 -10   27.15    4.56   0
 -10  -3 -13   18.70    5.22   0
 -10  -3 -12   43.71    4.55   0
  -9  -7  -5    7.28    3.53   0
  -9  -6  -5    6.83    4.09   0
  -9  -4  -6   29.90    4.58   0
  -9  -3  -8    3.62    5.00   0
  -9  -2 -11    9.73    4.90   0
  -8  -7  -3    3.25    3.87   0
  -8  -6  -3   37.00    4.35   0
  -8  -5  -3   21.67    4.01   0
  -8  -3  -5  104.80    5.17   0
  -8  -2  -7   50.57    4.80   0
  -7  -8  -2    6.09    4.17   0
  -7  -7  -1    2.34    3.44   0
  -7  -6  -1    2.94    3.96   0
  -7  -5  -1    7.98    4.09   0
  -7  -1  -7  121.56    5.45   0
  -6  -4   0    5.89    4.03   0
  -6  -3  -1  176.59    5.59   0
  -6   1 -15    5.15    9.18   0
  -5  -8   1   -0.20    4.02   0
  -5  -6   2    3.75    3.21   0
  -5  -2  -1  632.78    8.25   0
  -5  -1  -3  173.26    6.51   0
  -5   0  -6    0.84    5.86   0
  -4  -8   2   22.23    4.48   0
  -4  -6   3    4.34    3.28   0
  -3  -9   2   38.74    4.30   0
  -3  -8   3   92.27    4.71   0
  -2  -4   4  379.00    6.93   0
  -1  -6   5  144.11    5.11   0
  -1  -5   5   28.90    4.64   0
  -1   2  -7  847.08   13.01   0
   0  -9   4   36.14    4.78   0
   0   3 -11   58.08    5.55   0
   1   2  -5  332.74    8.65   0
   1   4 -21   48.88    5.25   0
   1   4 -20   10.74    5.00   0
   1   4 -19   29.75    5.11   0
   2  -7   6   42.79    4.67   0
   2  -5   6   56.81    5.09   0
   2  -3   5    5.23    5.73   0
   2   4 -16    3.90    4.86   0
   3   1  -1   21.44    5.51   0
   3   3  -8   32.65    4.85   0
   4  -4   6  216.63    8.32   0
   5  -4   6   10.94    7.00   0
   5   3  -7   21.35    4.37   0
   5   4 -13   40.07    4.72   0
   6   4 -12   17.66    4.52   0
   7  -7   6   31.30    6.24   0
   7   4 -12    7.70    4.42   0
   8  -6   6    8.58    7.03   0
   8   3  -7    0.27    4.06   0
   8   4 -12  177.02    5.12   0
   9   1  -1    3.74    4.44   0
   9   3  -7  269.15    5.51   0
  10   0   1    2.29    4.58   0
  10   2  -4  193.86    5.58   0
  10   4 -13   14.24    3.42   0
  11   4 -13   11.95    4.13   0
  12  -2   3   32.45    6.29   0
  12   0   0    3.76    4.91   0
  12   2  -5   56.85    4.80   0
  13   4 -15    7.33    4.15   0
  14   3 -10   22.84    4.31   0
  15  -3   2   16.77    6.58   0
  15  -2   1    2.76    5.28   0
  15   0  -2   -3.34    4.84   0
  16   0  -3    1.91    4.73   0
  17   0  -4    4.52    5.13   0
 -10  -6 -10    6.34    4.13   0
 -10  -6  -9   17.29    4.42   0
 -10  -4 -11   21.31    4.27   0
 -10  -3 -14    6.82    5.27   0
  -9  -7  -6   20.95    3.69   0
  -9  -5  -6  114.32    4.89   0
  -9  -4  -7   22.49    4.33   0
  -8  -7  -4    2.81    3.84   0
  -8  -4  -4  163.45    5.06   0
  -8  -1 -11  506.99    8.21   0
  -7  -8  -3   26.97    4.26   0
  -7  -7  -2    7.33    3.88   0
  -7  -4  -2   19.72    4.58   0
  -7  -3  -3  140.62    4.52   0
  -7  -2  -5 1019.27    9.43   0
  -7   0 -12    1.30    5.99   0
  -6  -8  -1   14.12    4.03   0
  -6  -7   0   15.21    3.37   0
  -6  -6   0   54.73    4.06   0
  -6  -5   0   61.84    4.15   0
  -6  -2  -3   84.92    5.25   0
  -6  -1  -5  195.11    6.13   0
  -5  -7   1    6.55    4.17   0
  -5  -4   1   15.45    3.37   0
  -5  -3   0   76.00    4.77   0
  -4  -7   2    4.33    4.19   0
  -4  -4   2    5.97    4.40   0
  -4   1  -8  987.35   24.36   0
  -3  -7   3    4.11    4.24   0
  -3  -4   3   30.24    4.85   0
  -3  -2   1    0.75    5.40   0
  -3   2 -10   36.93   10.07   0
  -2  -7   4  100.34    4.93   0
  -2  -6   4   79.23    4.78   0
  -2  -5   4    1.84    4.44   0
  -2  -3   3  298.96    6.80   0
  -2   3 -15    1.12    6.74   0
  -1  -9   3   23.18    4.61   0
  -1  -8   4    5.07    4.38   0
   0  -7   5   10.88    4.28   0
   1  -9   4   -0.05    4.55   0
   1  -8   5  124.92    5.08   0
   1   4 -18    7.83    4.65   0
   2  -6   6  265.02    6.04   0
   2  -2   4    8.90    7.80   0
   2   4 -15   22.86    5.01   0
   3  -7   6    6.61    4.28   0
   3   4 -14    2.30    4.22   0
   4  -7   6    3.94    4.87   0
   4   3  -7  188.78    5.59   0
   5  -7   6  120.02    6.04   0
   5   2  -3  245.59    6.14   0
   5   4 -12  182.58    5.54   0
   6  -7   6    1.50    5.01   0
   6   2  -3  202.48    5.76   0
   7   2  -3    4.89    4.47   0
   8   2  -3  150.82    5.20   0
   8   5 -21   10.19    4.31   0
   9  -1   3   16.18    5.74   0
  10  -2   4   20.28    6.72   0
  10   1  -1   18.46    4.73   0
  10   3  -7    0.48    4.29   0
  10   4 -12    6.79    3.80   0
  11   2  -4    2.34    4.38   0
  11   4 -12   13.98    4.06   0
  12  -3   4    7.55    6.88   0
  12   1  -2  165.34    5.30   0
  12   3  -8    1.36    3.94   0
  13   2  -5   20.89    4.40   0
  13   3  -9   -1.45    3.31   0
  14   0  -1   10.76    4.98   0
  14   2  -6   64.72    4.64   0
  15   1  -4   39.80    4.56   0
  15   2  -7    6.87    4.28   0
  15   3 -11    7.30    3.33   0
  16  -1  -1    5.47    5.00   0
  16   1  -5   10.36    4.16   0
  16   2  -8   18.31    4.26   0
  17  -1  -2    0.71    4.88   0
  17   1  -6    1.12    4.39   0
 -10  -5 -11    0.34    4.25   0
 -10  -3 -16   -3.67    4.87   0
  -9  -7  -7   36.70    3.75   0
  -9  -6  -7   12.55    4.14   0
  -9  -5  -7   10.51    4.39   0
  -9  -3  -9   16.45    4.43   0
  -9  -2 -12   27.48    4.43   0
  -8  -6  -4   75.90    4.54   0
  -8  -5  -4  121.39    4.73   0
  -8  -3  -6  147.23    5.22   0
  -8  -2  -8    1.31    4.16   0
  -7  -5  -2   16.28    4.04   0
  -7  -1  -8    9.52    4.80   0
  -6  -7  -1    6.24    3.93   0
  -6  -4  -1  512.70    6.53   0
  -5  -8   0    3.75    3.23   0
  -5  -6   1   29.58    3.97   0
  -5  -5   1    2.24    4.12   0
  -4  -8   1  111.05    4.87   0
  -4  -6   2   62.69    4.24   0
  -4  -3   1   21.95    4.46   0
  -4  -1  -2  256.31    7.51   0
  -3  -9   1   13.02    4.28   0
  -3  -8   2   20.83    4.24   0
  -3  -6   3    7.86    4.38   0
  -3  -5   3   22.85    4.86   0
  -3  -3   2  504.11    7.41   0
  -2  -9   2   18.21    3.49   0
  -1  -7   4    3.65    4.47   0
  -1   3 -12  106.06    6.52   0
   0  -9   3    8.28    4.32   0
   0  -8   4    1.33    4.33   0
   0  -6   5   53.70    4.60   0
   0  -5   5   29.58    4.48   0
   1  -7   5   19.94    4.88   0
   1   3  -9  343.85    6.78   0
   1   4 -17   25.30    5.02   0
   2  -9   4   -0.89    4.42   0
   2   2  -4   85.87    6.37   0
   2   3  -8  767.63    8.82   0
   3  -6   6    0.59    5.08   0
   3  -5   6    4.33    4.81   0
   4   2  -3  707.09    8.82   0
   6   0   2  159.10    6.83   0
   6   1   0   43.52    5.33   0
   6   3  -6  124.85    4.78   0
   6   4 -11    4.90    4.45   0
   6   5 -22   -2.55    4.56   0
   6   5 -21   83.54    5.46   0
   7  -6   6    3.84    6.40   0
   7  -5   6   39.87    7.80   0
   7   0   2    0.16    4.90   0
   7   1   0  114.65    6.11   0
   7   3  -6   16.61    4.07   0
   7   4 -11  110.43    4.20   0
   7   5 -21    5.98    4.57   0
   7   5 -20   12.13    4.26   0
   8   3  -6  185.27    4.86   0
   8   4 -11    2.18    3.53   0
   8   5 -20    8.29    4.25   0
   8   5 -19   24.82    4.33   0
   9   2  -3   35.30    4.50   0
   9   3  -6  113.28    4.70   0
   9   4 -11   21.29    4.04   0
   9   5 -20   15.53    4.37   0
   9   5 -19    7.52    4.06   0
  10  -7   5   73.52    7.91   0
  10   4 -11    9.94    3.99   0
  10   5 -19    7.45    4.29   0
  11   0   1    6.14    4.64   0
  12  -1   2   21.86    5.12   0
  12   2  -4   30.55    4.73   0
  12   4 -12    5.74    3.93   0
  13   0   0    7.77    4.90   0
  13   1  -2   44.01    5.23   0
  13   3  -8    2.71    4.20   0
  13   4 -13    2.71    3.80   0
  14  -3   3   10.59    6.38   0
  14  -2   2   10.73    5.21   0
  14   1  -3    4.60    4.16   0
  14   3  -9   34.11    4.34   0
  14   4 -14   39.40    4.31   0
  15   3 -10    9.64    4.15   0
  16   3 -11    2.22    4.33   0
 -10  -5 -13    1.83    4.47   0
 -10  -5 -12    1.66    4.41   0
 -10  -4 -14   16.75    4.35   0
 -10  -4 -13    4.19    4.12   0
  -9  -6  -8    3.87    4.06   0
  -9  -5  -8   19.19    4.28   0
  -9  -4  -8    0.38    4.20   0
  -9  -3 -10   55.78    4.46   0
  -9  -2 -14    3.57    4.90   0
  -9  -2 -13    6.89    4.16   0
  -8  -7  -5   16.05    3.18   0
  -8  -6  -5   32.48    4.63   0
  -8  -5  -5   59.90    4.61   0
  -8  -4  -5    4.18    3.53   0
  -7  -8  -4    3.73    3.34   0
  -7  -7  -3   27.58    3.34   0
  -7  -4  -3    1.31    4.31   0
  -7  -3  -4  228.51    5.68   0
  -7   0 -13  191.28    7.80   0
  -6  -8  -2    0.85    3.22   0
  -6  -6  -1   22.92    4.10   0
  -6  -5  -1    3.49    3.91   0
  -6  -3  -2  391.11    5.95   0
  -6   0  -9   -0.69    6.40   0
  -6   1 -16    1.96    8.55   0
  -5  -8  -1   41.87    4.11   0
  -5  -7   0   56.79    4.39   0
  -3   0  -3 1290.17   18.42   0
  -3   3 -22    5.80    8.22   0
  -3   3 -21    7.19    7.66   0
  -3   3 -20    7.95    8.30   0
  -2   2  -8 2553.34   24.64   0
  -2   3 -14   60.55    7.37   0
  -1  -9   2   26.44    4.36   0
  -1  -8   3    7.38    4.11   0
  -1  -4   4   82.82    5.09   0
   0  -3   4  746.97    9.72   0
   0  -2   3   72.26    7.66   0
   0   3 -10  291.13    7.32   0
   0   4 -23   -2.24    5.57   0
   0   4 -22    2.97    5.47   0
   0   4 -21    2.32    5.40   0
   0   4 -20   29.01    5.79   0
   1  -4   5   13.16    4.50   0
   1   4 -16   15.88    4.87   0
   2   1  -1    6.42    7.37   0
   2   4 -14  285.73    6.02   0
   3  -3   5    2.43    6.31   0
   3   3  -7   84.29    5.05   0
   4  -8   5    6.66    5.01   0
   4  -6   6   50.28    5.29   0
   4  -5   6   13.31    5.69   0
   5  -8   5    6.32    5.48   0
   5  -6   6   53.71    6.14   0
   5  -5   6  759.82   11.63   0
   5   0   2    2.03    6.01   0
   5   1   0  885.62   10.28   0
   5   3  -6  127.16    5.09   0
   5   5 -22   21.29    4.53   0
   6  -6   6   18.67    6.23   0
   6  -5   6  108.05    7.95   0
   6   5 -19   -0.10    4.24   0
   7  -8   5   17.91    5.95   0
   7   4 -10  157.76    5.21   0
   7   5 -19   24.69    4.48   0
   7   5 -18   65.58    4.63   0
   8   0   2  120.45    5.89   0
   8   1   0   16.97    4.45   0
   8   4 -10  116.62    4.68   0
   8   5 -18   -5.82    4.25   0
   8   5 -17    3.37    4.47   0
   9   4 -10  148.83    4.69   0
   9   5 -18   17.41    4.22   0
   9   5 -17   14.11    4.36   0
  10  -3   5   13.05    9.59   0
  10  -1   3  226.82    7.13   0
  10   2  -3  304.31    6.12   0
  10   3  -6  326.31    5.81   0
  10   5 -18    5.06    4.19   0
  12   3  -7    4.89    4.00   0
  12   4 -11   36.71    4.14   0
  13   4 -12   31.80    4.09   0
  14  -1   1    7.30    4.90   0
  14   2  -5   19.27    4.41   0
  14   4 -13   41.80    4.47   0
  15   2  -6    6.25    4.47   0
  15   3  -9    6.13    3.96   0
  16   0  -2    0.07    4.20   0
  16   1  -4    1.17    4.27   0
  16   2  -7   11.40    3.54   0
  16   3 -10   46.44    4.47   0
  17   0  -3    4.54    4.36   0
  17   1  -5    5.15    4.35   0
  17   2  -8    2.07    4.13   0
  -9  -6  -9    3.71    4.25   0
  -9  -5  -9    6.86    4.12   0
  -9  -4  -9    8.75    4.29   0
  -9  -3 -11   90.18    4.86   0
  -9  -2 -15    2.57    5.30   0
  -8  -7  -6    7.71    3.38   0
  -8  -4  -6    3.85    4.37   0
  -8  -3  -7   26.03    4.43   0
  -8  -2  -9   50.19    4.53   0
  -8  -1 -13   24.10    5.29   0
  -7  -8  -5   18.09    4.27   0
  -7  -7  -4   22.56    4.06   0
  -7  -5  -3   91.09    4.38   0
  -7  -2  -6   13.01    4.66   0
  -6  -8  -3    0.90    4.06   0
  -6  -7  -2   20.34    4.17   0
  -6  -2  -4  316.78    7.01   0
  -6  -1  -6  281.13    7.18   0
  -5  -6   0    1.71    3.98   0
  -5  -5   0    9.47    3.75   0
  -5  -4   0  171.15    4.41   0
  -5  -3  -1  164.98    5.39   0
  -5  -2  -2  106.52    5.36   0
  -5  -1  -4   71.74    6.30   0
  -4  -8   0    6.71    4.20   0
  -4  -7   1   10.59    3.32   0
  -4  -4   1  339.72    5.90   0
  -3  -9   0    3.37    3.50   0
  -3  -8   1   28.92    4.44   0
  -3  -7   2   84.60    4.77   0
  -3  -1  -1    3.88    6.74   0
  -3   3 -23    5.47    7.96   0
  -3   3 -19   15.10    7.67   0
  -2  -9   1    1.14    3.37   0
  -2  -8   2   -0.83    4.24   0
  -2  -4   3   75.03    5.17   0
  -1  -6   4   25.50    4.67   0
  -1  -5   4    1.73    4.54   0
   0  -7   4   52.30    4.84   0
   0   4 -19   77.31    5.37   0
   1  -9   3   15.69    4.52   0
   1  -8   4   -1.45    4.12   0
   1  -6   5   37.37    4.68   0
   1  -5   5   -2.90    4.93   0
   1   4 -15    3.89    4.93   0
   2  -7   5   34.27    4.55   0
   2   4 -13   16.26    4.94   0
   3   2  -3  450.48    8.24   0
   3   4 -12   -0.52    4.55   0
   4   3  -6  217.33    5.79   0
   4   4 -11   31.95    4.85   0
   4   5 -22    3.52    5.07   0
   5   4 -10  320.41    6.17   0
   5   5 -20    4.60    4.33   0
   6   4 -10   19.61    3.76   0
   6   5 -18   12.69    4.26   0
   6   5 -17   58.14    4.50   0
   7   2  -2   12.56    4.53   0
   7   5 -17   73.48    4.78   0
   8   2  -2    3.50    4.26   0
   8   5 -16   44.62    4.55   0
   9   0   2    4.83    4.95   0
   9   1   0   29.19    4.60   0
   9   5 -16  113.38    4.86   0
  10   4 -10   49.69    3.60   0
  10   5 -17    6.48    3.38   0
  10   5 -16   38.97    4.52   0
  11   2  -3    5.45    4.58   0
  11   3  -6    5.15    4.12   0
  11   4 -10   56.69    4.37   0
  11   5 -17   30.87    4.50   0
  12   0   1    2.61    4.93   0
  12   1  -1   59.41    4.87   0
  13  -2   3  279.12    7.76   0
  13   2  -4  121.36    5.04   0
  13   3  -7   82.55    4.67   0
  13   4 -11   10.56    4.03   0
  14   1  -2    8.63    4.08   0
  14   3  -8    5.34    3.27   0
  14   4 -12    3.80    4.13   0
  15   0  -1   10.00    4.49   0
  15   1  -3   74.75    4.57   0
  16  -2   1   17.19    5.68   0
  16   2  -6   18.96    4.30   0
  17  -1  -1   23.06    5.24   0
  17   2  -7    1.39    4.33   0
  -9  -6 -10    9.10    4.32   0
  -9  -4 -10   61.21    4.49   0
  -9  -3 -12   -0.21    4.38   0
  -9  -2 -19   -0.64    5.79   0
  -9  -2 -17   21.06    5.00   0
  -9  -2 -16   51.11    5.53   0
  -8  -6  -6   10.31    3.49   0
  -8  -3  -8  100.48    5.37   0
  -8  -2 -10    1.26    4.93   0
  -8  -1 -14   27.82    5.60   0
  -7  -8  -6    8.85    4.25   0
  -7  -6  -4   -0.82    4.04   0
  -7  -5  -4    1.98    4.10   0
  -7  -4  -4    4.25    4.38   0
  -7  -3  -5   50.34    4.91   0
  -7  -1  -9   11.63    4.92   0
  -7   0 -14    3.77    6.24   0
  -6  -8  -4    1.29    4.28   0
  -6  -5  -2   24.47    4.14   0
  -6  -4  -2   61.50    4.91   0
  -6  -3  -3   84.55    5.07   0
  -5  -8  -2   14.26    3.98   0
  -5  -7  -1   13.67    4.05   0
  -5   1 -11   28.66    8.80   0
  -4  -6   1   60.72    3.66   0
  -4  -5   1   10.17    4.40   0
  -3  -9  -1    4.63    4.23   0
  -3  -6   2   33.45    4.45   0
  -3  -5   2  145.23    5.29   0
  -3  -4   2    1.13    3.50   0
  -3   3 -18   58.58    8.52   0
  -2  -6   3   79.89    4.06   0
  -2  -5   3   14.82    4.61   0
  -2  -1   0 1443.00   16.45   0
  -1  -3   3  142.45    6.28   0
  -1   3 -11   16.72    5.92   0
   0  -9   2    3.39    4.39   0
   0  -8   3   17.37    4.32   0
   0   4 -17   40.52    5.91   0
   1   3  -8  293.02    7.34   0
   1   4 -14  113.41    5.64   0
   2  -9   3    8.52    4.52   0
   2  -8   4    1.45    4.41   0
   2  -6   5  116.15    5.72   0
   2  -4   5   24.15    6.03   0
   2   3  -7 1216.48   10.55   0
   3  -7   5   42.97    5.44   0
   4   0   2  465.70   11.03   0
   4   1   0  231.06    7.78   0
   4   5 -20    3.38    4.34   0
   4   5 -19   13.51    5.28   0
   5   2  -2   -0.62    4.69   0
   5   5 -18    5.43    4.19   0
   5   5 -17   32.12    4.55   0
   6   3  -5  138.61    5.03   0
   6   4  -9   21.91    4.58   0
   7   4  -9  326.34    5.90   0
   7   5 -16   27.00    4.50   0
   7   5 -15   97.05    5.03   0
   8   5 -15    7.00    4.36   0
   9  -7   5    5.12    6.93   0
   9   4  -9  126.23    4.63   0
   9   5 -15   24.39    4.36   0
  10   1   0   75.00    5.17   0
  10   4  -9   53.60    4.33   0
  10   5 -15   17.24    4.31   0
  11  -2   4    3.55    5.89   0
  11  -1   3   96.75    6.32   0
  11   5 -16   25.48    3.65   0
  11   5 -15    3.45    4.22   0
  12   2  -3   64.01    4.86   0
  12   3  -6  117.66    4.84   0
  12   4 -10   73.00    4.35   0
  12   5 -16    3.94    4.42   0
  13  -1   2    2.95    5.02   0
  13   1  -1   39.26    5.28   0
  14   0   0  116.93    5.06   0
  14   4 -11   16.35    4.07   0
  15  -2   2   28.45    5.65   0
  15   2  -5    5.05    4.50   0
  15   3  -8    4.14    4.30   0
  15   4 -12   17.52    4.43   0
  16  -1   0    5.07    4.33   0
  16   3  -9    2.83    4.61   0
  17   1  -4   22.91    5.26   0
  -9  -6 -11   23.67    4.26   0
  -9  -5 -11   30.87    4.55   0
  -9  -4 -11  124.97    4.92   0
  -9  -3 -13    3.56    4.53   0
  -8  -7  -8    0.07    4.32   0
  -8  -6  -7   -1.17    4.17   0
  -8  -5  -7    7.67    4.25   0
  -8  -4  -7   38.27    4.71   0
  -8  -1 -15    2.76    5.33   0
  -7  -7  -5   -1.88    3.24   0
  -7  -2  -7  351.72    6.55   0
  -7   0 -15   87.79    7.51   0
  -6  -7  -3    2.31    3.28   0
  -6   1 -22   13.67    9.03   0
  -6   1 -17   61.80    9.05   0
  -5  -8  -3   48.16    4.18   0
  -5  -6  -1  240.47    5.07   0
  -5   0  -7   30.01    6.03   0
  -4  -8  -1    2.11    3.36   0
  -4  -7   0   13.76    3.47   0
  -4  -3   0    8.10    3.90   0
  -4  -2  -1 1305.98   10.73   0
  -3  -8   0    9.92    4.28   0
  -3  -7   1   90.81    4.59   0
  -3  -3   1  191.07    5.83   0
  -2  -9   0    7.04    3.55   0
  -2  -8   1    2.09    4.25   0
  -2  -7   2    6.73    4.51   0
  -2   3 -13    3.62    6.55   0
  -1  -8   2    5.83    4.44   0
  -1  -2   2  368.42    9.00   0
   0  -5   4   91.03    5.78   0
   0  -4   4  204.34    5.98   0
   0   2  -5  283.96    8.90   0
   0   3  -9   -1.28    4.93   0
   0   4 -16    8.38    5.41   0
   1  -9   2    5.91    4.59   0
   1  -8   3    7.15    4.64   0
   1  -7   4   24.93    4.28   0
   1  -3   4   34.53    5.85   0
   1   2  -4   60.19    6.30   0
   2  -5   5   60.77    5.35   0
   2   4 -12    5.93    4.29   0
   3  -8   4    3.85    4.95   0
   3   3  -6    4.77    4.83   0
   3   5 -22    2.65    4.97   0
   3   5 -21   36.07    5.19   0
   4  -7   5   25.94    5.40   0
   4  -3   5    2.67    7.37   0
   4   5 -18    7.75    4.27   0
   5   3  -5  738.10    7.83   0
   5   5 -16  221.40    5.36   0
   6   5 -15    6.44    4.45   0
   7   5 -14    1.23    4.29   0
   8  -7   5   12.67    6.09   0
   8   4  -8   99.30    4.75   0
   8   5 -14    5.99    4.44   0
   9   5 -14   29.48    4.42   0
  10  -6   5    2.05    8.14   0
  10   0   2   19.59    4.17   0
  10   2  -2   91.75    5.27   0
  10   5 -14    5.37    4.26   0
  11   1   0  176.27    5.45   0
  11   3  -5  218.72    5.38   0
  11   4  -9    5.43    3.35   0
  11   5 -14   62.13    4.54   0
  12   4  -9    5.91    4.17   0
  12   5 -15    2.61    4.31   0
  13  -3   4    2.07    7.03   0
  13   0   1   38.15    5.15   0
  13   2  -3    4.18    4.69   0
  13   3  -6   -1.92    4.35   0
  13   4 -10   -1.95    3.33   0
  15  -1   1    8.86    4.82   0
  15   1  -2   13.19    4.17   0
  15   4 -11    9.22    4.37   0
  16   0  -1    7.03    5.08   0
  16   1  -3   22.36    4.31   0
  16   2  -5    4.81    4.27   0
  17   0  -2    0.30    4.53   0
  17   2  -6    3.43    4.21   0
  -9  -6 -12   19.65    3.68   0
  -9  -5 -12    9.05    4.38   0
  -9  -4 -13    0.12    4.12   0
  -9  -4 -12   16.34    4.51   0
  -9  -3 -15   31.69    5.33   0
  -9  -3 -14   -1.98    4.53   0
  -8  -7  -9   38.20    3.86   0
  -8  -6  -8    7.48    4.18   0
  -8  -4  -8    2.72    4.40   0
  -8  -3  -9    7.60    4.40   0
  -8  -2 -11    6.79    4.25   0
  -8  -1 -17    3.03    5.16   0
  -8  -1 -16    8.47    4.77   0
  -7  -7  -6   30.73    3.36   0
  -7  -6  -5   36.63    3.66   0
  -7  -5  -5   66.64    4.49   0
  -7  -4  -5    0.83    4.43   0
  -7  -3  -6  165.42    5.39   0
  -7  -1 -10  320.83    7.04   0
  -6  -8  -5   61.08    3.74   0
  -6  -7  -4    2.74    3.94   0
  -6  -6  -3   55.19    4.47   0
  -6  -5  -3   57.23    4.44   0
  -6  -4  -3   89.50    5.15   0
  -6  -2  -5  100.35    5.26   0
  -6  -1  -7  183.91    6.48   0
  -6   0 -10  455.23    9.71   0
  -6   1 -18   12.34    8.09   0
  -5  -7  -2    9.91    4.00   0
  -5  -5  -1    4.26    4.07   0
  -5  -2  -3   11.60    4.62   0
  -4  -6   0   16.79    4.04   0
  -4  -4   0   13.87    4.39   0
  -4   0  -5    1.42    6.49   0
  -3  -6   1   24.30    4.30   0
  -3  -2   0   43.60    5.84   0
  -3   3 -17  177.95    9.73   0
  -2  -9  -1   10.23    4.29   0
  -2  -2   1  206.05    7.29   0
  -2   0  -2   65.48   10.11   0
  -1  -9   0   -0.12    4.02   0
  -1  -6   3    7.48    4.55   0
  -1   2  -6  508.39   11.19   0
  -1   4 -22    7.31    6.13   0
   0  -9   1    6.00    4.29   0
   0  -7   3    1.10    5.07   0
   1   4 -13   35.40    4.78   0
   2  -9   2    2.28    5.16   0
   3   5 -20   26.03    4.57   0
   3   5 -19   -6.38    5.37   0
   4  -8   4   20.95    5.06   0
   4   2  -2  467.95    7.90   0
   4   3  -5  233.94    5.84   0
   4   5 -17   35.44    4.44   0
   4   5 -16    3.27    4.62   0
   5  -7   5   24.15    5.23   0
   5   5 -15   33.47    4.50   0
   6  -7   5    0.17    5.61   0
   6   4  -8   13.29    4.53   0
   6   5 -14   23.81    4.46   0
   7  -7   5    2.60    5.40   0
   7   3  -4    2.61    4.10   0
   7   4  -8    5.03    4.22   0
   8   3  -4   68.16    4.50   0
   9   3  -4   36.66    4.48   0
   9   4  -8   -3.53    3.41   0
   9   5 -13   15.24    4.28   0
  10   4  -8   25.28    4.18   0
  10   5 -13   15.80    4.34   0
  11   0   2    0.80    4.48   0
  11   2  -2   74.46    4.25   0
  11   4  -8    0.42    4.07   0
  11   5 -13   16.30    4.09   0
  12  -1   3   60.63    6.11   0
  12   1   0   71.13    5.54   0
  12   3  -5   44.10    4.65   0
  13   4  -9   -2.56    4.27   0
  13   5 -14    2.97    4.25   0
  14  -4   4    2.92    9.22   0
  14  -2   3   42.40    6.13   0
  14   1  -1   26.15    4.73   0
  14   4 -10   30.51    3.54   0
  15  -3   3    2.82    6.50   0
  15   0   0    0.64    5.36   0
  15   2  -4   28.04    4.42   0
  15   3  -7   -0.91    3.45   0
  -9  -5 -14    1.56    4.21   0
  -9  -5 -13   10.56    4.16   0
  -9  -4 -15   27.39    5.07   0
  -9  -3 -17   31.90    5.40   0
  -9  -3 -16   10.30    4.57   0
  -8  -5  -9   15.25    4.33   0
  -8  -4  -9    0.85    4.35   0
  -8  -3 -10    8.58    5.24   0
  -8  -1 -20   47.22    5.86   0
  -8  -1 -19    5.58    5.49   0
  -8  -1 -18    4.74    5.36   0
  -7  -7  -7    5.07    3.95   0
  -7  -6  -6    1.51    4.14   0
  -7  -2  -8  113.73    5.77   0
  -7   0 -16    1.04    6.37   0
  -6  -8  -6    5.25    4.07   0
  -6  -7  -5    2.34    3.87   0
  -6  -6  -4  251.82    5.44   0
  -6  -3  -4   -1.22    4.45   0
  -6   1 -21    2.75    8.49   0
  -6   1 -20    1.84    8.58   0
  -6   1 -19    8.17    8.47   0
  -5  -8  -4    7.65    3.86   0
  -5  -7  -3    5.69    4.05   0
  -4  -7  -1    7.49    3.28   0
  -4  -5   0   -1.24    4.05   0
  -4  -1  -3   45.95    5.84   0
  -3  -8  -1    6.56    4.14   0
  -3  -7   0    3.83    4.21   0
  -3  -5   1   46.16    4.68   0
  -3  -4   1  224.24    5.41   0
  -2  -8   0   12.70    4.28   0
  -2  -7   1  101.82    4.95   0
  -2  -5   2    2.50    4.33   0
  -2  -4   2  963.70    8.95   0
  -1  -8   1   37.21    4.59   0
  -1  -7   2  125.08    5.18   0
  -1  -5   3   38.73    4.74   0
  -1  -4   3   57.27    5.02   0
  -1   3 -10  188.75    7.39   0
  -1   4 -23    2.70    6.18   0
  -1   4 -21    6.51    5.47   0
  -1   4 -20    8.52    5.41   0
  -1   4 -19    6.81    5.61   0
   0  -8   2   15.66    4.22   0
   0   4 -15   14.74    5.07   0
   1  -9   1    8.19    5.21   0
   1  -6   4  380.05    6.60   0
   2  -8   3    6.75    4.27   0
   2  -7   4  130.74    5.15   0
   2   2  -3  531.96    8.37   0
   2   4 -11    2.06    4.18   0
   3  -5   5   61.64    5.37   0
   3  -4   5  131.07    7.02   0
   3  -2   4    3.41    9.44   0
   3   1   0  636.46   11.00   0
   3   5 -18    8.25    4.38   0
   3   5 -17   -0.16    4.81   0
   4  -6   5    4.80    5.49   0
   4   4  -9   17.93    4.81   0
   4   5 -15    4.94    4.84   0
   5  -8   4    7.35    5.04   0
   5   4  -8   57.48    4.90   0
   5   5 -14   83.07    4.95   0
   6  -8   4   -1.53    5.12   0
   6  -1   4  131.30    9.39   0
   6   1   1  643.31    8.85   0
   6   3  -4  114.62    4.92   0
   6   5 -13   30.43    4.75   0
   7  -8   4    3.19    5.87   0
   7  -2   5 1003.83   23.51   0
   7  -1   4  663.19   12.16   0
   7   1   1   34.06    5.08   0
   7   2  -1  492.60    7.10   0
   7   5 -13   30.39    3.52   0
   8  -1   4  256.16    8.73   0
   8   1   1  282.36    6.26   0
   8   2  -1   80.23    4.90   0
   8   4  -7  181.75    5.07   0
   8   5 -12   13.78    4.22   0
   9   1   1   21.98    4.70   0
   9   2  -1    6.37    4.56   0
   9   4  -7   93.15    4.66   0
   9   5 -12   40.63    4.35   0
  10   3  -4  279.29    5.11   0
  10   5 -12   15.20    4.15   0
  11  -3   5    2.05    9.19   0
  11   3  -4    7.57    4.31   0
  12  -2   4   14.43    6.35   0
  12   2  -2   59.05    5.02   0
  12   4  -8    4.93    3.97   0
  12   5 -13   25.44    4.14   0
  13   3  -5    7.24    4.25   0
  13   5 -13   10.25    4.21   0
  14   0   1    2.57    5.20   0
  14   2  -3   75.48    4.76   0
  14   4  -9    4.04    4.04   0
  15   3  -6    2.36    4.30   0
  15   4 -10    8.26    4.38   0
  16  -1   1    0.57    5.56   0
  16   1  -2   19.05    5.06   0
  16   3  -7    8.88    4.44   0
  17  -1   0    4.63    5.10   0
  17   1  -3    7.69    4.50   0
  17   2  -5    4.16    4.18   0
  -9  -4 -16    3.94    4.34   0
  -8  -6 -10   22.34    4.25   0
  -8  -4 -10    6.68    4.32   0
  -8  -3 -11  142.44    5.80   0
  -8  -2 -13    7.84    4.95   0
  -7  -7  -8    6.94    4.06   0
  -7  -6  -7   42.60    4.47   0
  -7  -5  -6   35.64    3.89   0
  -7  -4  -6    7.06    3.61   0
  -7  -3  -7   22.33    4.63   0
  -7  -1 -11   30.90    4.93   0
  -7   0 -22    3.55    6.48   0
  -7   0 -21    3.36    6.80   0
  -7   0 -20    2.92    6.75   0
  -7   0 -19    1.60    6.35   0
  -7   0 -18    2.97    6.28   0
  -7   0 -17    8.56    5.97   0
  -6  -8  -7   12.78    4.35   0
  -6  -4  -4   59.85    4.99   0
  -5  -8  -5    2.06    4.09   0
  -5  -5  -2   34.85    4.04   0
  -5  -4  -2   77.41    4.62   0
  -5  -1  -5   23.23    5.07   0
  -4  -8  -3   26.34    4.14   0
  -4  -6  -1    1.52    3.93   0
  -4  -3  -1 1132.34    9.51   0
  -3   3 -16    4.27    7.66   0
  -2  -9  -2    1.07    4.29   0
  -1   4 -18   39.83    6.17   0
   0  -9   0    1.75    4.13   0
   0  -6   3   23.31    4.59   0
   0   4 -14   19.32    5.44   0
   1  -8   2    3.99    4.21   0
   1  -7   3   14.48    4.63   0
   1  -5   4   40.80    5.20   0
   1   3  -7  158.40    5.86   0
   1   4 -12   22.71    4.82   0
   2   5 -22   13.14    5.06   0
   2   5 -21   16.79    5.13   0
   2   5 -20   11.20    5.14   0
   3  -9   2   14.47    4.59   0
   3  -8   3   27.98    5.26   0
   3  -7   4   19.85    5.16   0
   3   3  -5  240.28    6.28   0
   3   4  -9  595.54    8.26   0
   3   5 -16    3.85    4.87   0
   5   3  -4    6.81    4.39   0
   5   5 -13   53.84    4.80   0
   6   2  -1  166.67    5.67   0
   6   4  -7    0.07    4.27   0
   7   4  -7   30.80    4.52   0
   7   5 -12   -1.61    4.09   0
   8  -2   5   30.54    8.22   0
   9  -6   5    8.02    7.29   0
   9  -1   4    3.80    5.55   0
  10   1   1  212.15    5.56   0
  10   4  -7   15.61    3.31   0
  11   4  -7    9.99    3.96   0
  11   5 -12    3.63    3.26   0
  12   0   2  145.79    5.87   0
  12   5 -12    7.90    3.88   0
  13   1   0   13.70    4.50   0
  13   2  -2  158.28    5.25   0
  13   4  -8    5.62    3.29   0
  14   3  -5    9.05    4.25   0
  15   1  -1   12.88    4.13   0
  15   2  -3    8.66    4.25   0
  16  -2   2   25.79    5.81   0
  16   0   0   12.54    4.92   0
  16   2  -4   12.93    4.56   0
  17   0  -1   12.32    4.38   0
  -8  -6 -12   25.26    4.43   0
  -8  -6 -11    4.99    3.48   0
  -8  -5 -11   27.53    4.35   0
  -8  -4 -11   69.29    4.59   0
  -8  -3 -12   58.25    5.30   0
  -8  -2 -14    5.05    4.94   0
  -7  -7  -9   -0.18    4.14   0
  -7  -6  -8    4.76    4.30   0
  -7  -5  -7   22.65    4.07   0
  -7  -4  -7    0.90    4.39   0
  -7  -2  -9    0.60    4.80   0
  -6  -7  -6    3.00    3.83   0
  -6  -6  -5   -3.18    4.01   0
  -6  -3  -5   46.00    4.78   0
  -6  -2  -6   28.26    4.65   0
  -6  -1  -8   34.78    5.32   0
  -6   0 -11    0.99    6.15   0
  -5  -8  -6    2.80    4.16   0
  -5  -7  -4   -3.68    3.81   0
  -5  -6  -3   97.45    4.43   0
  -5  -3  -3   76.58    5.24   0
  -4  -8  -4   24.89    4.10   0
  -4  -7  -2   15.73    3.31   0
  -4  -5  -1  730.39    7.33   0
  -4  -4  -1  129.82    4.83   0
  -4  -2  -2  232.06    6.52   0
  -3  -8  -2    6.11    4.22   0
  -3  -7  -1   94.18    4.55   0
  -3  -6   0   35.13    4.46   0
  -2  -8  -1   30.95    4.42   0
  -2  -6   1   74.70    4.91   0
  -2   3 -12    3.47    6.10   0
  -1  -8   0  111.50    4.94   0
  -1  -6   2   38.06    4.67   0
  -1   4 -17   60.72    5.87   0
   0  -8   1   36.64    4.54   0
   0  -7   2   -2.63    4.74   0
   0  -3   3  300.28    7.30   0
   0   3  -8  162.87    6.41   0
   1  -2   3  326.47   10.07   0
   2  -9   1   10.70    4.55   0
   2  -6   4  210.46    5.82   0
   2   4 -10    6.13    4.56   0
   2   5 -19   -1.11    4.35   0
   2   5 -18   22.01    5.19   0
   3   2  -2   86.58    5.20   0
   3   5 -15   -0.21    4.85   0
   4  -8   3   22.83    5.36   0
   4  -7   4   24.69    5.18   0
   4  -5   5    1.02    5.37   0
   4   4  -8  480.25    6.83   0
   4   5 -14   19.49    4.45   0
   5  -6   5  138.90    6.08   0
   5   1   1    3.50    5.50   0
   5   2  -1  664.84    8.22   0
   6  -6   5    0.10    5.74   0
   6   5 -12   14.33    3.68   0
   7   0   3    7.97    4.98   0
   7   3  -3   46.78    4.38   0
   7   5 -11    1.96    4.35   0
   8   0   3    1.80    5.17   0
   8   5 -11   27.23    3.50   0
   9  -2   5   25.06    7.98   0
   9   0   3  265.03    6.92   0
   9   3  -3    3.41    4.56   0
   9   4  -6   10.74    4.25   0
   9   5 -11    8.75    3.49   0
  10  -1   4    1.77    5.70   0
  10   3  -3   35.24    4.63   0
  10   5 -11   11.10    3.42   0
  11   1   1   27.29    4.61   0
  11   2  -1   25.13    4.66   0
  11   5 -11   11.90    3.23   0
  12   4  -7    7.35    3.24   0
  12   5 -11    6.29    3.96   0
  13  -1   3   -1.87    5.36   0
  13   3  -4   22.72    4.36   0
  13   5 -12    0.81    3.51   0
  14  -3   4    2.46    7.67   0
  14   1   0   -1.08    4.67   0
  14   2  -2    6.99    4.31   0
  15  -1   2    0.17    4.60   0
  15   3  -5   26.84    4.53   0
  16   3  -6    3.01    4.29   0
  17   1  -2    5.50    5.21   0
  17   2  -4    5.86    4.31   0
  -8  -5 -12    0.53    4.31   0
  -8  -4 -12   10.28    4.20   0
  -8  -3 -13    5.88    5.01   0
  -8  -2 -16   63.62    5.95   0
  -8  -2 -15   13.50    4.88   0
  -7  -7 -10    2.67    3.38   0
  -7  -6  -9   49.53    4.35   0
  -7  -3  -8    4.45    4.28   0
  -7  -1 -12   54.78    5.15   0
  -6  -7  -7    3.29    3.99   0
  -6  -6  -6   17.54    4.04   0
  -6  -5  -5  261.22    5.42   0
  -6  -4  -5   49.13    4.79   0
  -5  -7  -5   22.90    4.00   0
  -5  -5  -3   14.03    4.06   0
  -5  -4  -3  477.23    6.44   0
  -5  -2  -4  208.75    5.96   0
  -5   0  -8    3.63    6.01   0
  -4  -7  -3   -1.31    3.96   0
  -4  -6  -2   34.01    4.22   0
  -3  -5   0   22.94    4.48   0
  -3  -3   0  203.84    5.21   0
  -3  -1  -2   38.63    6.71   0
  -2  -9  -3    5.53    3.62   0
  -2  -7   0   96.27    4.70   0
  -2  -3   1  362.04    6.98   0
  -1  -9  -2   11.29    4.28   0
  -1  -7   1  243.05    5.85   0
  -1  -3   2    1.64    4.87   0
  -1   4 -16    6.86    6.00   0
   0  -5   3   12.52    4.61   0
   0  -4   3   41.23    4.87   0
   0   4 -13   23.90    4.91   0
   1  -9   0    0.41    4.05   0
   1   4 -11   46.87    5.15   0
   2  -8   2    0.51    4.06   0
   2  -7   3    3.22    4.19   0
   2  -3   4    1.84    5.21   0
   2   5 -17    9.79    5.03   0
   3  -9   1    1.87    4.57   0
   3   0   2    1.37    7.88   0
   4  -4   5  164.46    7.29   0
   4   3  -4 1579.02   10.45   0
   4   5 -13    7.03    4.53   0
   5  -8   3   49.10    5.23   0
   5  -7   4    4.05    4.88   0
   5   4  -7   72.60    4.14   0
   5   5 -12   17.19    4.52   0
   6   0   3    2.88    5.20   0
   6   3  -3  137.22    5.07   0
   6   5 -11  178.79    5.27   0
   7  -6   5   39.00    5.84   0
   7   4  -6   73.52    4.58   0
   7   6 -18    2.01    4.37   0
   8  -6   5   33.17    6.09   0
   8   4  -6  317.57    5.10   0
   8   5 -10    6.28    4.23   0
   9   5 -10    3.52    3.87   0
   9   6 -17   23.57    4.40   0
  10  -7   4    7.40    6.57   0
  10  -5   5   61.93    9.73   0
  10   0   3    1.68    4.63   0
  10   4  -6  127.17    3.84   0
  10   6 -16    9.06    4.35   0
  11   3  -3  105.82    4.81   0
  11   4  -6    3.69    4.03   0
  12   1   1   62.82    4.81   0
  12   3  -3   73.33    4.74   0
  12   4  -6   43.72    4.20   0
  12   5 -10   37.76    3.98   0
  13  -2   4   86.03    6.76   0
  13   0   2    7.46    5.23   0
  14   3  -4   12.87    4.26   0
  14   4  -7   50.21    4.32   0
  14   5 -11    2.40    4.10   0
  15  -2   3   -0.24    5.78   0
  15   0   1    5.97    4.33   0
  15   4  -8    2.70    3.38   0
  16   1  -1    6.55    4.53   0
  -8  -5 -14    0.03    4.12   0
  -8  -5 -13   -0.85    4.23   0
  -8  -4 -13   10.79    4.24   0
  -8  -3 -14   35.69    5.28   0
  -8  -2 -20   26.46    5.50   0
  -8  -2 -19   45.94    5.58   0
  -8  -2 -18   -0.40    4.95   0
  -8  -2 -17    3.90    5.16   0
  -7  -6 -10   34.36    4.33   0
  -7  -4  -8   60.67    4.65   0
  -7  -3  -9    5.84    4.27   0
  -7  -2 -10    3.87    4.27   0
  -7  -1 -13    2.69    5.43   0
  -6  -7  -8    2.40    4.02   0
  -5  -6  -4    4.51    3.23   0
  -5   1 -12   24.78    8.20   0
  -4  -8  -5    7.76    3.85   0
  -3  -7  -2   10.05    3.85   0
  -3  -6  -1  305.54    5.61   0
  -3  -4   0   16.63    3.49   0
  -3  -2  -1   65.06    5.93   0
  -3   3 -15  286.27   11.22   0
  -2  -9  -4   -1.24    4.26   0
  -2  -8  -2   -0.11    4.03   0
  -2  -5   1   37.15    3.72   0
  -2  -4   1  426.25    6.72   0
  -2   2  -7  405.18   13.13   0
  -1  -8  -1   27.76    4.32   0
  -1  -5   2  188.22    5.43   0
  -1  -4   2    1.88    4.43   0
  -1   3  -9  131.82    6.90   0
   0  -8   0  105.39    4.89   0
   1  -8   1   24.31    4.29   0
   1  -7   2   35.89    5.38   0
   1  -6   3   85.20    4.95   0
   1  -1   2    6.68   10.80   0
   1   5 -22    8.28    5.21   0
   1   5 -20   47.17    5.22   0
   2  -9   0    9.18    4.59   0
   2  -5   4   21.04    4.30   0
   2  -4   4  335.87    7.60   0
   2   3  -5  114.13    5.82   0
   2   4  -9  137.96    5.45   0
   3  -8   2   11.65    4.70   0
   3  -6   4    2.58    4.24   0
   3   4  -8  821.53    8.41   0
   4   1   1  336.55    8.40   0
   4   2  -1   22.10    5.30   0
   4   4  -7    3.63    4.57   0
   4   5 -12  155.17    5.38   0
   5  -5   5  264.32    7.67   0
   5  -1   4   70.89   10.06   0
   5   3  -3 1061.34    8.86   0
   5   5 -11    0.17    4.39   0
   6  -8   3    1.57    4.72   0
   6  -7   4    0.92    4.78   0
   6   5 -10   20.73    4.39   0
   6   6 -19    8.22    4.51   0
   6   6 -18    7.59    4.38   0
   7   2   0   21.54    4.94   0
   7   5 -10   98.81    4.13   0
   7   6 -17    0.69    4.09   0
   8   2   0   71.65    5.03   0
   8   6 -16    1.88    4.17   0
   9   2   0  214.53    5.74   0
   9   4  -5   53.36    4.35   0
   9   5  -9    1.06    3.99   0
   9   6 -16    6.81    3.45   0
   9   6 -15    3.45    4.20   0
  10   2   0   71.52    5.13   0
  10   5  -9   39.02    4.07   0
  10   6 -15   12.96    4.49   0
  11  -1   4   73.21    5.94   0
  11   0   3   92.71    5.21   0
  12  -6   4    1.38    8.51   0
  13   1   1  184.67    6.06   0
  13   2  -1   13.81    4.59   0
  13   3  -3   75.50    4.81   0
  13   4  -6    3.58    4.08   0
  13   5 -10    7.58    4.07   0
  14  -1   3   54.52    5.83   0
  15   1   0    2.45    4.97   0
  15   2  -2   31.10    4.41   0
  15   3  -4   87.52    4.83   0
  15   4  -7    5.39    4.26   0
  16   3  -5    0.91    4.05   0
  17   0   0    5.15    4.87   0
  -8  -5 -16   18.91    4.61   0
  -8  -5 -15   17.08    4.36   0
  -8  -4 -15    6.99    4.26   0
  -8  -4 -14    0.72    4.12   0
  -7  -6 -11    4.52    4.28   0
  -7  -5  -9   11.41    3.60   0
  -7  -4  -9   94.15    4.94   0
  -7  -2 -11   56.94    5.15   0
  -7  -1 -14   50.74    5.67   0
  -6  -7  -9   58.98    4.36   0
  -6  -6  -7    8.82    3.46   0
  -6  -5  -6  112.88    4.18   0
  -6  -4  -6   55.08    4.76   0
  -6  -3  -6  164.87    4.76   0
  -6  -2  -7   10.21    4.43   0
  -6  -1  -9   93.37    5.75   0
  -6   0 -12    7.87    5.41   0
  -5  -8  -8    9.69    3.32   0
  -5  -7  -6  121.54    4.50   0
  -5  -6  -5  141.73    4.78   0
  -5  -5  -4    9.31    4.13   0
  -5  -3  -4   -2.04    4.69   0
  -5  -1  -6   11.13    4.55   0
  -4  -7  -4   29.78    4.11   0
  -4  -5  -2  218.05    4.79   0
  -4  -3  -2    2.05    3.58   0
  -4  -1  -4    5.60    6.31   0
  -3  -8  -4    2.12    3.92   0
  -3   2  -9  976.71   23.22   0
  -2  -7  -1   80.46    4.64   0
  -2  -6   0    2.06    4.40   0
  -1  -9  -3   19.69    3.49   0
  -1  -7   0   15.37    4.49   0
  -1  -6   1   13.65    4.56   0
   0  -7   1   55.88    5.02   0
   0  -6   2  545.64    7.08   0
   0  -2   2  190.68    8.83   0
   0   2  -4  840.72   12.56   0
   0   4 -12   67.88    5.18   0
   1  -9  -1    6.04    4.08   0
   1   2  -3  447.84    9.26   0
   1   3  -6   54.34    5.28   0
   1   4 -10  124.46    5.70   0
   1   5 -19   10.31    4.92   0
   1   5 -18    9.02    5.11   0
   2   1   0 1440.00   16.36   0
   2   5 -15    4.54    4.43   0
   3  -7   3   47.04    4.48   0
   3   3  -4  287.91    6.65   0
   3   5 -13  104.37    5.08   0
   5  -4   5   81.17    7.04   0
   5   4  -6   54.13    4.70   0
   5   6 -20   -3.56    4.45   0
   5   6 -19    0.06    4.41   0
   6  -5   5  269.71    8.66   0
   6   6 -17   22.17    4.38   0
   7  -8   3   29.17    5.27   0
   7  -7   4   18.68    4.99   0
   7   1   2  687.84    9.22   0
   7   3  -2    7.18    4.27   0
   7   4  -5  106.46    4.67   0
   7   5  -9  184.91    4.93   0
   7   6 -16    2.63    4.32   0
   8  -7   4    6.12    5.39   0
   8   1   2   10.47    4.51   0
   8   3  -2   53.94    4.70   0
   8   4  -5    4.91    3.39   0
   8   6 -15    9.95    4.39   0
   9   1   2  187.50    5.57   0
   9   3  -2  184.56    5.51   0
   9   6 -14   11.14    4.23   0
  10  -2   5   15.61    7.32   0
  10   1   2    3.26    4.68   0
  10   3  -2   57.14    4.85   0
  10   4  -5   18.19    3.40   0
  11   2   0   31.24    4.78   0
  11   3  -2    5.91    4.41   0
  11   4  -5  118.65    4.74   0
  11   6 -14   29.52    4.43   0
  12  -3   5   34.16    9.21   0
  12   4  -5   -0.76    4.18   0
  12   5  -9   -1.36    3.73   0
  13   5  -9    1.21    4.00   0
  14   0   2   95.00    5.72   0
  14   2  -1   13.35    4.17   0
  14   3  -3   10.32    4.27   0
  14   4  -6    9.01    4.01   0
  14   5 -10   24.83    3.64   0
  16  -1   2   18.37    5.12   0
  16   0   1    1.37    4.88   0
  16   2  -2   10.41    4.35   0
  17   1  -1   26.22    5.30   0
  17   2  -3    5.87    4.44   0
  -8  -4 -18   14.53    5.21   0
  -8  -4 -17   18.90    4.58   0
  -8  -4 -16    9.85    4.21   0
  -8  -3 -19   45.66    5.49   0
  -7  -6 -12    0.42    4.22   0
  -7  -5 -10    3.27    3.45   0
  -7  -3 -10   40.82    4.49   0
  -7  -1 -15   13.28    5.61   0
  -6  -7 -10    4.48    4.06   0
  -6  -6  -8   28.24    4.18   0
  -6  -5  -7   24.42    4.25   0
  -6  -3  -7   12.25    5.35   0
  -5  -8  -9    7.20    3.33   0
  -5  -7  -7   15.67    4.05   0
  -5  -4  -4   30.10    3.73   0
  -5  -2  -5  164.88    5.85   0
  -4  -8  -7   15.34    4.19   0
  -4  -7  -5   28.79    4.13   0
  -4  -2  -3   46.61    5.17   0
  -4   0  -6  219.33    8.97   0
  -3  -8  -5   32.92    4.06   0
  -3  -7  -3   46.50    4.24   0
  -3  -5  -1  107.36    4.84   0
  -3   0  -4    0.85    8.46   0
  -2  -8  -3    9.12    4.18   0
  -2  -1  -1 1119.76   14.79   0
  -2   3 -11  178.72    7.97   0
  -1  -9  -4    2.83    4.34   0
  -1  -8  -2    5.50    4.11   0
  -1  -2   1   57.92    6.73   0
   0  -8  -1   35.98    4.53   0
   0   3  -7  117.22    6.03   0
   1  -8   0  113.50    4.86   0
   1  -5   3    3.10    4.26   0
   1   5 -17   18.30    4.87   0
   2  -9  -1    3.64    4.46   0
   2  -8   1   34.01    4.48   0
   2  -7   2   44.25    5.13   0
   2  -6   3   76.35    4.92   0
   2   2  -2   97.14    5.81   0
   2   5 -14  413.50    7.21   0
   3  -9   0    1.93    4.60   0
   3  -5   4  122.02    5.69   0
   3   4  -7   34.84    4.85   0
   3   5 -12   54.42    4.78   0
   4  -8   2    2.53    4.46   0
   4  -7   3    3.42    4.93   0
   4  -6   4   95.18    5.66   0
   4   3  -3  385.19    6.73   0
   4   5 -11   30.37    4.48   0
   4   6 -20   -1.33    4.99   0
   5   0   3   26.29    6.07   0
   5   5 -10   14.84    4.34   0
   5   6 -18   12.63    4.22   0
   5   6 -17   24.39    4.21   0
   6  -3   5   43.07    9.60   0
   6   1   2    0.48    5.67   0
   6   3  -2  113.03    4.87   0
   6   4  -5   82.60    4.55   0
   6   5  -9   29.69    4.60   0
   6   6 -16   28.86    4.38   0
   7  -5   5   69.50    7.17   0
   7   6 -15   24.24    3.57   0
   7   6 -14   15.21    4.50   0
   8  -5   5   64.91    7.81   0
   8   5  -8   39.00    3.99   0
   8   6 -14    1.40    4.18   0
   9  -5   5   26.77    7.92   0
   9   5  -8   -5.51    3.88   0
   9   6 -13    4.09    4.05   0
  10   6 -13    6.85    4.18   0
  11   1   2   62.11    4.79   0
  11   5  -8    2.26    3.82   0
  11   6 -13   68.04    4.54   0
  12  -1   4   13.30    5.76   0
  12   0   3    3.79    4.93   0
  12   2   0   78.47    5.08   0
  12   3  -2   18.07    4.61   0
  12   5  -8    0.75    3.83   0
  13   4  -5   12.94    4.23   0
  14  -2   4    4.22    6.39   0
  14   1   1    4.83    4.24   0
  14   5  -9    3.33    4.22   0
  15   2  -1   15.41    4.96   0
  15   4  -6    5.60    4.29   0
  16   1   0   11.16    5.00   0
  16   3  -4    0.42    4.04   0
  -7  -6 -13   32.42    3.62   0
  -7  -5 -12    4.52    4.09   0
  -7  -4 -11   27.54    4.59   0
  -7  -3 -11   39.59    4.75   0
  -7  -2 -12   19.03    4.34   0
  -7  -1 -16    1.77    5.31   0
  -6  -7 -12   23.59    4.40   0
  -6  -7 -11    8.93    4.18   0
  -6  -6  -9    5.50    4.18   0
  -6  -4  -7  107.88    4.97   0
  -6  -2  -8  141.88    5.51   0
  -6   0 -13   -0.73    6.20   0
  -5  -7  -8   14.23    3.89   0
  -5  -6  -6   53.70    4.29   0
  -5  -5  -5  260.91    5.51   0
  -4  -8  -8    1.94    4.04   0
  -4  -6  -4   93.77    4.48   0
  -4  -5  -3   28.96    4.07   0
  -3  -6  -2  112.42    4.06   0
  -3  -4  -1   60.53    4.49   0
  -3  -3  -1    1.08    3.62   0
  -3   3 -14  397.34   12.71   0
  -2  -8  -4    6.58    4.10   0
  -2  -7  -2   42.73    4.36   0
  -2  -6  -1   24.20    4.45   0
  -2  -5   0   -1.20    4.27   0
  -2   4 -22   52.84    7.67   0
  -2   4 -21    4.70    6.83   0
  -2   4 -20    5.56    6.68   0
  -1  -5   1  452.62    6.71   0
  -1   4 -14   51.97    5.98   0
   0  -9  -3    1.02    3.60   0
   0  -5   2   26.71    4.54   0
   0   4 -11   24.85    4.92   0
   1  -9  -2   29.13    4.49   0
   1  -7   1  131.60    5.13   0
   1  -6   2    4.73    4.45   0
   1  -4   3   39.57    4.97   0
   1  -3   3  304.34    7.39   0
   1   5 -16    1.00    4.97   0
   2   5 -13   23.13    5.06   0
   3  -8   1    3.94    4.84   0
   3   2  -1   -0.24    5.46   0
   4   4  -6    1.17    3.49   0
   4   5 -10   23.55    4.59   0
   4   6 -19   17.89    4.50   0
   4   6 -18   31.29    5.15   0
   5  -8   2   10.69    4.51   0
   5  -6   4    1.49    4.92   0
   5   2   0  351.00    6.85   0
   5   4  -5   48.66    4.50   0
   5   5  -9    0.42    4.34   0
   5   6 -16    4.31    4.32   0
   6  -4   5   43.11    7.60   0
   6   6 -15   31.05    4.26   0
   7   5  -8    3.58    3.93   0
   8   4  -4   63.89    4.25   0
   8   6 -13   27.91    4.32   0
   9   4  -4    9.75    3.45   0
  10   4  -4  163.13    4.21   0
  10   6 -12   18.75    4.07   0
  11  -2   5   15.28    6.90   0
  12   1   2   26.02    4.65   0
  12   4  -4  121.90    4.90   0
  12   6 -12    4.56    4.33   0
  13   0   3  207.55    6.62   0
  13   2   0   -0.43    4.37   0
  13   3  -2    4.78    4.36   0
  14   4  -5   13.71    4.30   0
  14   5  -8    2.68    4.21   0
  15  -3   4   17.74    8.04   0
  15  -1   3    1.37    5.51   0
  15   0   2    0.67    5.00   0
  15   3  -3   21.91    4.54   0
  16  -2   3    2.72    5.54   0
  17   0   1    2.87    4.92   0
  17   2  -2    2.97    4.53   0
  -7  -4 -12    3.83    4.35   0
  -7  -3 -12   41.42    4.73   0
  -7  -2 -13   34.85    4.54   0
  -7  -1 -21    5.06    5.58   0
  -7  -1 -20    8.84    5.49   0
  -7  -1 -19   24.59    5.48   0
  -7  -1 -18   14.12    5.72   0
  -7  -1 -17   38.04    5.10   0
  -6  -6 -10    9.00    4.07   0
  -6  -4  -8  180.54    5.40   0
  -6  -3  -8    1.24    4.57   0
  -6  -1 -10   18.64    4.98   0
  -5  -7  -9   31.13    4.17   0
  -5  -6  -7    8.26    4.10   0
  -5  -4  -5   84.68    4.99   0
  -5  -3  -5  244.26    5.90   0
  -5  -1  -7    4.22    5.03   0
  -5   0  -9  221.38    8.05   0
  -4  -8  -9   10.86    4.16   0
  -4  -7  -6    3.73    3.96   0
  -4  -4  -3  369.47    6.05   0
  -4  -3  -3   14.24    4.32   0
  -3  -8  -6    1.13    3.17   0
  -3  -5  -2    7.90    4.22   0
  -2  -4   0    2.35    4.36   0
  -2  -3   0   41.99    5.06   0
  -2   4 -19    4.13    6.69   0
  -2   4 -18   20.33    6.80   0
  -1  -9  -5   11.16    3.52   0
  -1  -8  -3    5.72    4.16   0
  -1  -6   0   21.36    4.55   0
  -1  -4   1   11.09    4.53   0
  -1   2  -5    4.27    7.00   0
   0  -9  -4   36.95    4.58   0
   0  -7   0    3.48    4.54   0
   0  -6   1   11.55    4.68   0
   0  -4   2    5.98    4.57   0
   0  -3   2   44.35    6.44   0
   0   5 -22    1.54    5.35   0
   0   5 -21    6.01    5.69   0
   0   5 -20   82.40    6.23   0
   1  -9  -3   19.54    4.37   0
   1   4  -9    3.79    4.44   0
   1   5 -15    5.60    5.09   0
   2  -9  -2   18.61    4.54   0
   2  -8   0    8.10    4.21   0
   2   3  -4  189.88    6.35   0
   3  -9  -1    9.58    4.52   0
   3  -7   2    9.73    4.78   0
   3  -6   3  232.23    6.47   0
   3  -4   4   -0.47    5.30   0
   3  -3   4    1.99    5.77   0
   3   5 -11  147.07    5.27   0
   4   6 -17   -0.30    4.15   0
   5  -7   3    2.29    4.87   0
   5   1   2  930.76   11.25   0
   5   3  -2  237.71    4.98   0
   5   6 -15    0.66    4.15   0
   6  -8   2   -0.97    4.95   0
   6  -6   4  250.27    7.54   0
   6   5  -8   26.61    4.42   0
   6   6 -14    7.51    3.50   0
   7  -8   2    4.38    5.13   0
   7   4  -4   -1.96    3.19   0
   7   6 -13    3.72    3.48   0
   8   2   1  101.96    5.15   0
   8   3  -1   15.84    4.52   0
   8   5  -7  143.09    4.54   0
   8   6 -12  113.25    4.68   0
   9   2   1    6.80    4.61   0
   9   3  -1   66.53    4.95   0
   9   5  -7   48.68    3.70   0
  10   2   1  104.00    5.15   0
  10   3  -1   20.87    4.34   0
  10   5  -7   43.71    3.61   0
  10   6 -11    3.98    4.37   0
  11  -6   4    1.76    7.43   0
  11   2   1  235.77    5.65   0
  11   3  -1   52.95    4.82   0
  11   5  -7   13.83    3.30   0
  11   6 -11   23.02    4.22   0
  12   5  -7   50.05    4.40   0
  12   6 -11    2.45    4.26   0
  13  -1   4    3.70    5.49   0
  13   1   2    4.84    4.97   0
  13   4  -4   17.53    4.22   0
  13   5  -7   11.21    4.03   0
  14   2   0   25.69    4.52   0
  14   3  -2    5.70    4.45   0
  15   1   1    6.35    4.45   0
  15   4  -5    4.96    4.29   0
  16   2  -1    8.77    4.59   0
  16   3  -3    1.26    4.15   0
  17   1   0    4.19    5.13   0
  -7  -5 -16    5.30    4.35   0
  -7  -5 -14    1.25    4.14   0
  -7  -4 -13   38.87    4.32   0
  -7  -2 -14    3.36    4.21   0
  -6  -6 -11   51.81    4.54   0
  -6  -5  -9   45.18    3.64   0
  -6  -2  -9   25.36    4.38   0
  -6   0 -14  103.38    6.72   0
  -5  -7 -10   18.15    4.03   0
  -5  -6  -8   17.48    4.09   0
  -5  -2  -6  379.09    6.94   0
  -4  -8 -10    4.85    4.20   0
  -4  -6  -5    9.96    4.05   0
  -4  -5  -4   99.40    4.51   0
  -3  -8  -7   63.72    4.44   0
  -3  -6  -3  232.35    4.59   0
  -3  -2  -2   49.94    5.68   0
  -2  -8  -5   64.19    4.61   0
  -2  -7  -3    7.40    3.98   0
  -1  -3   1  154.78    6.16   0
  -1   3  -8  183.44    6.72   0
  -1   4 -13  221.90    7.22   0
   0  -8  -2   10.67    3.49   0
   0   5 -19   56.12    5.72   0
   1  -8  -1   34.56    4.35   0
   1   3  -5   40.78    5.40   0
   1   5 -14   43.50    5.26   0
   2  -7   1   81.98    5.47   0
   2  -5   3  133.56    5.20   0
   2   4  -7    5.18    4.63   0
   2   5 -12   12.36    4.57   0
   3   1   1    4.30    5.66   0
   3   4  -6   16.20    4.73   0
   3   6 -20    9.22    4.26   0
   3   6 -19    6.16    5.11   0
   4  -8   1   -0.20    4.10   0
   4  -5   4   98.70    5.70   0
   4   2   0  724.49    9.11   0
   4   4  -5  127.93    5.19   0
   4   5  -9   67.14    4.68   0
   4   6 -16   21.31    4.37   0
   5   5  -8    2.51    4.29   0
   5   6 -14   -0.68    4.15   0
   6  -7   3    3.15    5.03   0
   6   4  -4   72.48    3.65   0
   6   6 -13   13.05    3.53   0
   7   2   1  542.73    7.61   0
   7   3  -1  177.92    4.57   0
   7   5  -7   24.46    3.40   0
   7   6 -12   20.08    4.17   0
   8  -8   2   49.42    5.58   0
   8   0   4  165.23    7.12   0
   8   4  -3   62.05    4.23   0
   8   6 -11    6.18    4.10   0
   9   0   4    1.59    4.99   0
   9   4  -3    1.94    3.98   0
   9   5  -6  206.64    5.05   0
   9   6 -11    6.98    3.40   0
  10  -4   5   22.13   10.84   0
  10   0   4   44.88    5.41   0
  10   4  -3  626.03    6.76   0
  10   5  -6    6.77    4.13   0
  11   4  -3  140.36    4.94   0
  11   5  -6    3.77    4.13   0
  12  -2   5   13.42    7.17   0
  12   2   1   40.78    4.79   0
  12   3  -1    9.70    4.51   0
  13   3  -1   27.84    4.54   0
  14   0   3    0.43    5.06   0
  14   4  -4    9.18    4.16   0
  14   5  -7   47.85    4.42   0
  15   2   0    0.48    4.06   0
  15   3  -2   15.07    4.47   0
  16   0   2   -0.34    5.00   0
  16   1   1   -1.05    4.97   0
  -7  -5 -17   -1.87    4.24   0
  -7  -4 -14    1.67    4.30   0
  -7  -3 -15    7.15    5.14   0
  -7  -3 -14  100.86    5.00   0
  -7  -2 -17   -1.29    4.92   0
  -7  -2 -16    3.36    4.87   0
  -7  -2 -15   10.10    4.41   0
  -6  -6 -13    4.20    4.32   0
  -6  -6 -12  134.84    4.35   0
  -6  -5 -10    8.12    4.12   0
  -6  -4  -9   13.18    4.56   0
  -6  -3  -9   45.68    4.81   0
  -6  -1 -11  161.81    5.99   0
  -6   0 -15    0.32    6.14   0
  -5  -7 -11    6.16    4.11   0
  -5  -5  -7  106.89    4.86   0
  -5  -4  -6    5.73    4.59   0
  -5  -3  -6  286.55    6.10   0
  -5   1 -13   25.55    7.96   0
  -4  -7  -8    0.42    3.94   0
  -4  -6  -6   54.63    4.30   0
  -4  -4  -4   82.85    4.81   0
  -4  -2  -4  189.56    6.27   0
  -4  -1  -5 1267.57   12.81   0
  -4   1  -9  157.83   11.40   0
  -3  -8  -8   15.52    4.26   0
  -3  -6  -4   -0.54    4.26   0
  -3  -4  -2   31.25    4.39   0
  -3  -3  -2  101.95    5.17   0
  -3  -1  -3  214.52    7.92   0
  -2  -8  -6   -0.74    3.98   0
  -2  -6  -2  149.28    4.41   0
  -2   3 -10   16.37    6.44   0
  -2   4 -17   -0.03    6.55   0
  -1  -8  -4    0.92    4.18   0
  -1  -7  -2   31.32    3.70   0
  -1  -6  -1   11.42    4.46   0
  -1  -5   0   30.70    4.67   0
   0  -9  -5    4.49    3.60   0
   0  -8  -3   11.60    4.23   0
   0  -7  -1   62.72    4.97   0
   0   3  -6  486.74    8.58   0
   0   4 -10  151.33    5.95   0
   0   5 -18   -1.23    4.91   0
   0   5 -17   12.37    5.46   0
   1  -9  -4   16.01    4.44   0
   1  -7   0   11.39    4.72   0
   1  -5   2   94.94    5.07   0
   1   4  -8  334.48    7.10   0
   2  -9  -3    8.58    4.14   0
   2  -6   2  158.23    5.39   0
   3  -9  -2   37.60    4.72   0
   3  -8   0    5.29    4.11   0
   3   5 -10   10.57    4.48   0
   3   6 -18   -0.60    4.49   0
   3   6 -17   55.19    5.42   0
   4  -7   2   18.98    4.99   0
   4  -6   3   61.96    5.23   0
   4   0   3   -0.73    7.22   0
   4   6 -15    9.26    4.28   0
   5  -8   1   50.07    5.15   0
   5   4  -4  111.31    4.76   0
   5   6 -13   18.41    4.25   0
   6   2   1  707.94    8.31   0
   6   3  -1   60.89    3.88   0
   6   5  -7    6.55    4.16   0
   6   6 -12   50.83    4.52   0
   7  -7   3   28.81    5.04   0
   7  -6   4    2.08    4.89   0
   7  -4   5    1.36    7.12   0
   7   0   4    4.45    5.56   0
   7   4  -3   13.22    3.93   0
   7   6 -11   16.51    4.34   0
   8  -7   3    8.63    5.36   0
   8  -6   4   67.71    6.50   0
   8   1   3   91.95    5.97   0
   8   6 -10    4.82    4.15   0
   9  -6   4   23.33    6.39   0
   9   1   3   14.52    4.42   0
   9   6 -10   45.96    4.49   0
  10  -7   3    7.77    6.18   0
  10  -6   4   29.36    7.26   0
  10   1   3  234.07    5.76   0
  10   6 -10   55.08    3.62   0
  11   0   4   -1.48    4.50   0
  11   1   3   94.23    5.61   0
  11   6 -10    4.94    3.36   0
  12   4  -3  123.39    4.20   0
  12   5  -6   24.63    3.20   0
  12   6 -10   29.72    3.59   0
  13  -3   5    8.61    9.35   0
  13   2   1    1.87    4.20   0
  13   4  -3    8.36    4.12   0
  13   5  -6    4.74    4.02   0
  14  -1   4  194.81    7.29   0
  14   1   2    0.33    4.39   0
  14   3  -1   56.51    4.69   0
  15  -2   4   48.97    6.73   0
  16  -1   3   35.57    5.92   0
  16   3  -2   13.38    4.47   0
  -7  -4 -19   11.26    4.71   0
  -7  -4 -17   -1.08    4.23   0
  -7  -3 -18    7.01    5.13   0
  -7  -3 -17  163.83    6.06   0
  -7  -3 -16    3.76    4.42   0
  -7  -2 -21   49.83    5.50   0
  -7  -2 -20   26.62    5.26   0
  -7  -2 -19   14.74    5.28   0
  -7  -2 -18   16.84    5.07   0
  -6  -6 -15    5.54    4.32   0
  -6  -6 -14    5.41    4.26   0
  -6  -5 -12   17.25    4.31   0
  -6  -5 -11    6.61    3.54   0
  -6  -4 -10  122.21    5.14   0
  -6  -3 -10    6.66    4.42   0
  -6  -2 -10   22.67    4.21   0
  -6  -1 -12  108.36    5.52   0
  -5  -7 -13   19.44    4.44   0
  -5  -7 -12    1.22    3.42   0
  -5  -6  -9   56.01    3.59   0
  -5  -5  -8  216.57    5.50   0
  -5  -4  -7    4.92    4.47   0
  -4  -7  -9   58.73    4.43   0
  -4  -5  -5    2.58    4.02   0
  -4  -3  -4   42.27    4.73   0
  -3  -8  -9   15.71    4.16   0
  -3  -7  -6    7.49    3.98   0
  -3  -5  -3   14.87    3.38   0
  -3   3 -13  111.38    9.61   0
  -2  -7  -4  128.69    4.10   0
  -2  -4  -1   52.89    4.49   0
  -2   4 -16    0.49    6.38   0
  -1   4 -12  256.41    7.45   0
   0  -6   0  293.50    5.98   0
   0   5 -16    1.00    5.22   0
   1  -8  -2    7.50    4.33   0
   1  -6   1   14.68    4.53   0
   1   5 -13    7.85    4.97   0
   2  -8  -1    3.76    4.40   0
   2  -4   3   86.81    5.78   0
   2  -2   3   44.96    7.83   0
   2   5 -11   89.09    4.92   0
   2   6 -20   19.34    5.94   0
   3  -7   1   88.14    5.22   0
   3   6 -16    3.91    4.71   0
   4   5  -8   22.40    4.50   0
   4   6 -14    5.44    4.13   0
   5  -5   4   12.69    5.50   0
   5   3  -1   14.11    4.40   0
   5   5  -7    2.92    4.26   0
   5   6 -12   27.70    4.39   0
   6  -8   1   13.37    5.07   0
   6   4  -3    4.84    3.93   0
   6   6 -11   13.94    4.38   0
   7   1   3   41.04    5.79   0
   7   5  -6    2.63    3.38   0
   7   6 -10    2.18    4.27   0
   8  -4   5   10.77    8.29   0
   8  -1   5   50.08    7.28   0
   8   3   0   36.03    4.77   0
   9  -7   3    9.77    4.89   0
   9  -1   5   17.37    6.07   0
   9   3   0   84.71    5.15   0
   9   6  -9   25.61    4.33   0
  10  -1   5   32.77    6.40   0
  10   3   0   17.14    4.46   0
  10   4  -2    5.69    4.40   0
  10   5  -5    3.78    4.05   0
  10   6  -9    2.71    4.09   0
  11   3   0  194.12    5.53   0
  11   4  -2   20.28    4.20   0
  11   5  -5   19.46    4.07   0
  11   6  -9    5.43    3.97   0
  12   0   4  240.13    6.62   0
  12   1   3   64.68    5.51   0
  12   3   0   55.97    4.73   0
  12   5  -5   71.09    4.63   0
  12   6  -9    4.59    4.20   0
  14   2   1   47.75    4.63   0
  14   4  -3   28.62    4.40   0
  14   5  -6    1.85    3.58   0
  15   0   3   17.70    5.11   0
  15   1   2    0.25    5.36   0
  15   3  -1   -4.01    4.36   0
  16   2   0    0.23    4.43   0
  -7  -3 -19   39.47    4.57   0
  -6  -6 -16    0.82    3.52   0
  -6  -5 -13   51.82    4.43   0
  -6  -4 -11   96.61    4.96   0
  -6  -2 -11   98.76    5.33   0
  -6   0 -22    5.55    6.09   0
  -6   0 -17    2.16    6.39   0
  -6   0 -16  282.23    8.02   0
  -5  -6 -11   10.89    4.27   0
  -5  -3  -7   23.61    4.59   0
  -5  -2  -7  535.48    7.58   0
  -5  -1  -8    3.05    4.31   0
  -5   0 -10    6.24    6.14   0
  -4  -7 -10   16.22    4.17   0
  -4  -6  -7   10.30    3.32   0
  -4  -4  -5  159.52    5.06   0
  -3  -8 -10   26.67    4.29   0
  -3  -7  -7   -0.36    3.85   0
  -2  -8  -7   11.26    3.34   0
  -2  -7  -5   35.83    4.17   0
  -2  -6  -3   78.56    4.72   0
  -2  -5  -2  161.38    4.96   0
  -2  -3  -1  359.23    6.88   0
  -2  -2  -1  323.91    7.16   0
  -1  -7  -3   17.45    3.42   0
  -1  -4   0  106.56    5.03   0
   0  -8  -4    4.38    4.16   0
   0  -7  -2   -3.56    4.29   0
   1  -9  -5    8.36    3.47   0
   1  -4   2  109.24    6.06   0
   1   2  -2  371.39    8.95   0
   1   5 -12  230.25    6.39   0
   2  -9  -4   23.10    4.39   0
   2  -7   0   92.84    5.02   0
   2  -3   3  382.22    8.55   0
   2   2  -1  197.98    7.46   0
   2   3  -3  329.39    6.97   0
   2   4  -6   13.00    4.63   0
   2   5 -10  125.42    5.73   0
   2   6 -19    9.69    5.20   0
   2   6 -18    7.82    4.83   0
   3  -9  -3    7.14    4.30   0
   3  -8  -1   36.04    4.46   0
   3  -6   2  105.98    5.76   0
   3  -5   3   17.49    4.32   0
   3   4  -5   72.00    5.09   0
   3   6 -15   87.50    5.05   0
   4  -4   4   73.06    6.03   0
   4   1   2  251.43    7.62   0
   4   4  -4 1050.17    8.80   0
   4   6 -13   25.80    4.14   0
   5  -7   2    4.88    4.33   0
   5  -6   3   92.96    5.54   0
   5   2   1  612.37    8.22   0
   5   6 -11    7.80    4.20   0
   6   5  -6   78.51    3.86   0
   6   6 -10   33.36    4.32   0
   7  -8   1   15.25    5.11   0
   7   3   0   14.69    4.24   0
   8   2   2   41.50    4.85   0
   8   4  -2   84.10    4.46   0
   8   5  -5   16.11    4.06   0
   8   6  -9   13.42    4.17   0
   9  -4   5  143.01   11.20   0
   9   2   2    6.28    4.47   0
   9   4  -2   20.19    3.43   0
  10   2   2    3.26    4.42   0
  10   6  -8  107.32    4.76   0
  11  -1   5   16.75    6.04   0
  11   2   2    7.15    4.45   0
  11   6  -8    5.68    3.88   0
  12   2   2    1.51    5.08   0
  12   4  -2   10.92    4.35   0
  12   6  -8    1.68    4.04   0
  13  -2   5    0.92    6.58   0
  13   0   4   -1.82    5.60   0
  13   1   3    0.03    4.89   0
  13   3   0   61.79    4.52   0
  13   4  -2   -1.11    4.23   0
  13   5  -5   12.17    4.00   0
  14   5  -5   18.25    4.32   0
  15   2   1    0.11    4.23   0
  15   4  -3   13.76    4.23   0
  -6  -5 -15    4.32    4.25   0
  -6  -5 -14    6.70    4.23   0
  -6  -3 -11    8.04    4.17   0
  -6  -2 -12    5.91    4.69   0
  -6  -1 -13    8.94    4.76   0
  -6   0 -21    0.26    5.84   0
  -6   0 -20   20.50    5.98   0
  -6   0 -19    3.55    5.83   0
  -6   0 -18  178.37    7.23   0
  -5  -6 -12    0.78    4.06   0
  -5  -5  -9   13.02    3.32   0
  -5  -4  -8   21.42    4.55   0
  -5   1 -14  308.30   11.09   0
  -4  -7 -11   -3.07    3.87   0
  -4  -6  -8    4.36    3.86   0
  -4  -5  -6   10.03    3.41   0
  -4  -3  -5    1.23    4.53   0
  -4  -2  -5   31.30    5.06   0
  -4   0  -7    1.16    5.75   0
  -3  -8 -11   45.18    3.58   0
  -3  -7  -8   12.81    3.85   0
  -3  -5  -4  123.13    4.58   0
  -3  -2  -3   59.75    5.61   0
  -2  -8  -8    7.47    3.28   0
  -2   4 -15   26.73    6.12   0
  -1  -8  -6   25.93    3.55   0
  -1  -7  -4   21.68    4.21   0
  -1  -6  -2    2.24    4.29   0
  -1  -5  -1   82.64    4.71   0
   0  -6  -1    5.30    4.62   0
   0  -4   1   29.93    4.61   0
   0   2  -3   74.77    6.68   0
   0   4  -9  133.10    5.33   0
   0   5 -15    4.09    5.08   0
   1  -9  -6    0.97    4.33   0
   1  -8  -3    8.89    3.39   0
   1   3  -4  605.34    8.66   0
   1   4  -7  135.54    5.86   0
   2  -9  -5   33.27    4.27   0
   2  -8  -2    2.87    4.30   0
   2  -6   1   16.26    4.46   0
   2   6 -17   18.42    5.12   0
   3   2   0   37.67    5.68   0
   3   3  -2  493.72    7.35   0
   3   5  -8    1.44    4.40   0
   3   6 -14   19.14    4.39   0
   4  -7   1    6.94    4.78   0
   4  -2   4  188.43   14.17   0
   4   5  -7    6.63    4.40   0
   4   6 -12    2.89    4.08   0
   5  -8   0    7.60    4.33   0
   5   4  -3   76.87    4.54   0
   5   5  -6    6.62    4.37   0
   6  -7   2   23.09    5.08   0
   6   0   4   49.90    5.53   0
   6   1   3    1.27    4.83   0
   6   3   0    4.18    4.29   0
   7  -3   5   45.20    9.91   0
   7  -1   5    2.45    7.10   0
   7   2   2   81.16    5.37   0
   7   4  -2   96.12    4.31   0
   7   5  -5    4.89    3.29   0
   7   6  -9   23.11    3.71   0
   7   7 -15    6.49    4.16   0
   8  -8   1    9.48    4.93   0
   8   6  -8   22.86    4.17   0
   8   7 -14   12.80    4.35   0
   9   5  -4    6.75    4.07   0
   9   7 -13    3.49    4.38   0
  10   5  -4   54.45    4.29   0
  11   5  -4   -1.44    4.01   0
  12  -1   5   54.42    6.62   0
  12   5  -4    3.00    4.10   0
  13   2   2    5.40    4.31   0
  14   1   3   53.55    5.63   0
  14   3   0    7.12    3.96   0
  14   4  -2    3.94    4.23   0
  15  -1   4   10.56    5.51   0
  16  -2   4   13.90    6.61   0
  16   0   3    3.02    5.04   0
  16   1   2   17.10    5.21   0
  -6  -5 -18    6.33    4.37   0
  -6  -5 -17    0.01    4.19   0
  -6  -5 -16   -1.00    4.26   0
  -6  -4 -14   17.38    4.28   0
  -6  -4 -13    3.78    4.39   0
  -6  -3 -12   16.83    4.39   0
  -6  -1 -14  166.00    6.22   0
  -5  -6 -14   28.16    4.18   0
  -5  -6 -13   24.33    4.41   0
  -5  -5 -10   39.83    4.52   0
  -5  -4  -9   11.17    4.57   0
  -5  -3  -8   94.61    5.09   0
  -5  -2  -8    0.25    4.50   0
  -5  -1  -9   10.07    5.11   0
  -4  -7 -13    6.91    4.18   0
  -4  -7 -12   10.38    4.06   0
  -4  -6  -9    0.71    3.96   0
  -4  -5  -7  379.21    5.95   0
  -4  -4  -6  216.17    5.55   0
  -4  -1  -6  521.47    9.17   0
  -3  -7  -9   13.45    3.84   0
  -3  -6  -6    3.95    3.32   0
  -3  -3  -3    4.42    3.52   0
  -2  -7  -6   39.96    3.53   0
  -2  -6  -4  209.39    4.51   0
  -2  -4  -2    9.64    4.23   0
  -1  -8  -7   56.72    4.35   0
  -1  -3   0  602.64    8.32   0
  -1  -2   0   80.52    5.86   0
  -1   3  -7    0.47    5.00   0
  -1   4 -11   14.57    4.90   0
  -1   5 -21    4.36    6.28   0
   0  -8  -5    2.75    3.41   0
   0  -7  -3    1.13    4.20   0
   0  -5   0    4.58    4.43   0
   0  -3   1  116.27    6.02   0
   0   5 -14   77.81    5.52   0
   1  -8  -4    7.29    4.15   0
   1  -6   0   29.21    4.59   0
   1  -3   2  353.03    8.44   0
   1  -2   2  845.67   13.37   0
   1   5 -11  109.90    5.83   0
   2   5  -9    3.00    5.03   0
   2   6 -16   21.19    5.29   0
   3  -9  -4    9.17    4.22   0
   3  -7   0    0.42    4.98   0
   3   6 -13    9.53    4.08   0
   4  -8  -1  114.72    4.95   0
   4  -6   2   36.11    5.17   0
   4  -5   3   30.67    4.93   0
   4  -3   4   39.44    6.89   0
   4   3  -1   23.08    4.50   0
   4   6 -11   18.28    4.34   0
   5   6 -10   -1.83    4.30   0
   6  -8   0    8.27    4.85   0
   6  -6   3   59.99    5.59   0
   6   4  -2  160.72    4.73   0
   6   5  -5   66.09    4.33   0
   6   7 -16   -5.31    4.46   0
   6   7 -15   20.06    4.43   0
   7  -7   2   10.19    5.14   0
   7   6  -8    2.67    3.85   0
   7   7 -14    2.99    4.28   0
   9   3   1  323.72    6.19   0
   9   4  -1   61.78    4.45   0
  10   3   1    2.30    4.44   0
  10   6  -7    8.62    3.87   0
  11   3   1   11.54    4.46   0
  11   4  -1    8.30    4.26   0
  12   3   1    1.19    4.40   0
  12   4  -1   56.06    4.60   0
  12   6  -7   39.44    4.22   0
  13   5  -4   11.91    3.42   0
  13   6  -7   18.92    4.27   0
  14   0   4   73.87    5.41   0
  14   2   2    7.01    5.10   0
  14   5  -4    9.51    4.28   0
  15   3   0   27.21    4.47   0
  15   4  -2   -3.19    4.04   0
  16   2   1   16.38    4.52   0
  -6  -4 -16    5.82    4.10   0
  -6  -4 -15    5.52    4.19   0
  -6  -3 -14    5.05    5.02   0
  -6  -3 -13    5.21    4.50   0
  -6  -2 -13   91.77    4.85   0
  -6  -1 -15    5.55    4.92   0
  -5  -6 -15   75.28    4.64   0
  -5  -5 -11   62.99    4.47   0
  -5   0 -11  337.96    8.71   0
  -5   1 -15   12.37    8.11   0
  -4  -7 -14   -1.73    4.30   0
  -4  -6 -10   43.13    4.25   0
  -3  -7 -10   39.52    4.24   0
  -3  -6  -7   77.45    4.46   0
  -3  -5  -5   69.08    4.24   0
  -3  -4  -4   -2.00    4.11   0
  -2  -8 -11   16.49    4.22   0
  -2  -8 -10   12.36    3.46   0
  -2  -7  -7   33.67    4.22   0
  -2  -1  -2 1382.12   15.87   0
  -2   2  -6 1560.07   21.58   0
  -2   3  -9    3.48    6.33   0
  -2   4 -14   12.08    6.20   0
  -1  -7  -5   16.39    4.15   0
  -1  -6  -3   84.05    4.76   0
  -1   5 -20   24.17    5.65   0
  -1   5 -19    7.11    6.04   0
   0  -8  -6    7.97    4.30   0
   0   3  -5   22.92    5.22   0
   0   4  -8  428.65    7.81   0
   1  -7  -2  123.51    5.02   0
   1   6 -20   10.89    5.82   0
   2  -8  -3    2.31    4.26   0
   2  -7  -1  105.22    5.10   0
   2   4  -5   39.32    4.71   0
   2   6 -15   47.34    4.76   0
   3  -8  -2   16.31    4.61   0
   3  -4   3  753.34    9.80   0
   3   5  -7   13.61    4.49   0
   3   6 -12    4.80    4.67   0
   4   2   1 1277.79   11.02   0
   4   4  -3   11.22    4.40   0
   4   5  -6    8.06    4.43   0
   5  -4   4   31.12    6.15   0
   5   3   0   73.67    4.84   0
   5   5  -5  306.60    5.80   0
   5   6  -9   14.64    4.24   0
   5   7 -16   19.79    4.76   0
   6   2   2  566.64    7.72   0
   6   6  -8   31.65    4.30   0
   6   7 -14   13.36    4.19   0
   7  -8   0    5.61    5.03   0
   7  -6   3   59.97    5.82   0
   7  -5   4    3.52    6.02   0
   7   7 -13    2.91    4.11   0
   8  -7   2   51.69    5.32   0
   8   3   1   58.77    4.94   0
   8   4  -1  157.51    4.90   0
   8   6  -7    4.47    4.02   0
   9   1   4    2.45    4.70   0
   9   5  -3   36.86    4.07   0
   9   7 -11   13.59    4.17   0
  10   1   4    3.43    4.76   0
  10   2   3    4.51    4.96   0
  10   5  -3   33.08    4.04   0
  10   7 -11   -0.74    4.21   0
  11   1   4   72.88    5.43   0
  11   5  -3   73.85    4.51   0
  11   6  -6    5.98    3.83   0
  12  -5   4   15.07    9.06   0
  12   6  -6    0.21    4.02   0
  13  -1   5   10.09    5.44   0
  13   3   1    7.23    4.11   0
  13   4  -1   15.86    4.26   0
  13   5  -3   12.73    4.12   0
  14  -3   5    1.78    9.80   0
  14  -2   5    1.64    6.73   0
  14   4  -1   27.76    4.41   0
  15   1   3    3.68    5.12   0
  15   2   2   23.31    5.08   0
  16  -1   4    2.97    5.61   0
  16   3   0   -0.49    4.51   0
  -6  -4 -20   38.59    4.73   0
  -6  -4 -19   13.97    4.65   0
  -6  -4 -18  151.09    5.08   0
  -6  -4 -17   27.22    4.51   0
  -6  -3 -15  126.97    5.03   0
  -6  -2 -15   39.34    5.16   0
  -6  -1 -22   15.95    5.15   0
  -6  -1 -21    1.50    5.58   0
  -6  -1 -20    0.51    5.40   0
  -6  -1 -18   11.21    5.34   0
  -6  -1 -17   63.74    5.96   0
  -6  -1 -16   -0.31    4.87   0
  -5  -6 -17    4.88    3.65   0
  -5  -5 -13    7.54    4.26   0
  -5  -5 -12   65.64    3.80   0
  -5  -4 -10  217.11    5.41   0
  -5  -3  -9   56.22    4.92   0
  -5  -2  -9  153.53    5.52   0
  -4  -6 -11    5.83    4.10   0
  -4  -5  -8  139.90    4.23   0
  -4  -4  -7    0.68    4.45   0
  -4  -3  -6   25.38    4.99   0
  -4  -2  -6  428.98    7.41   0
  -3  -7 -11   15.95    4.00   0
  -3  -6  -8  163.52    4.83   0
  -3  -1  -4 1601.51   14.64   0
  -3   3 -12    4.44    8.00   0
  -2  -8 -12    2.77    4.12   0
  -2  -7  -8   -0.10    3.92   0
  -2  -3  -2   12.96    4.62   0
  -1  -8  -9    2.36    4.01   0
  -1  -4  -1    5.34    4.48   0
  -1   4 -10    2.99    5.47   0
  -1   5 -18    8.01    5.32   0
   0  -8  -7    2.43    4.06   0
   0  -7  -4   54.18    4.59   0
   0  -6  -2  539.01    6.84   0
   0   5 -13  128.30    5.86   0
   1  -8  -5   35.28    4.30   0
   1  -6  -1   11.10    4.54   0
   1   4  -6   24.68    4.55   0
   1   5 -10  253.34    6.49   0
   1   6 -19    4.35    5.10   0
   1   6 -18    0.52    4.98   0
   2  -8  -4    3.53    4.37   0
   2  -6   0    2.88    5.04   0
   2   0   2   65.94   10.91   0
   2   1   1 1124.56   14.87   0
   2   5  -8   -0.10    5.13   0
   2   6 -14   -1.61    4.25   0
   3  -6   1  304.75    6.12   0
   3  -5   2    3.00    5.01   0
   4  -8  -2   23.47    4.39   0
   4  -7   0   14.51    4.84   0
   4  -1   4    1.46   13.32   0
   4   6 -10    9.53    4.17   0
   5  -8  -1    1.22    4.19   0
   5   1   3  170.39    6.59   0
   5   4  -2   -0.89    4.02   0
   7   3   1   28.37    3.76   0
   7   4  -1  280.23    4.94   0
   7   7 -12   -1.74    4.12   0
   8  -8   0    4.97    5.01   0
   8  -6   3   35.65    5.60   0
   8   1   4  257.30    6.27   0
   8   2   3    4.45    5.18   0
   8   5  -3  402.59    5.95   0
   9  -7   2    1.83    4.85   0
   9   0   5   91.03    6.09   0
   9   2   3   23.77    4.43   0
   9   7 -10    2.62    4.14   0
  10  -7   2   22.85    5.68   0
  10   0   5    2.10    4.51   0
  10   6  -6   57.05    3.54   0
  10   7 -10   25.95    4.20   0
  11   0   5    6.86    5.35   0
  11   2   3   60.96    4.69   0
  12  -6   3   36.74    7.55   0
  12   1   4   13.55    4.45   0
  12   2   3   34.23    4.42   0
  13   1   4    4.77    5.22   0
  14   3   1    7.52    4.48   0
  14   5  -3    5.37    4.30   0
  15   0   4   -1.65    4.95   0
  -6  -3 -21    1.75    4.48   0
  -6  -3 -20    6.94    4.44   0
  -6  -3 -17   -1.49    4.64   0
  -6  -2 -22   13.72    5.58   0
  -6  -2 -21   68.04    5.56   0
  -6  -2 -20    3.30    5.18   0
  -6  -2 -19    3.88    5.13   0
  -6  -2 -18   13.34    5.21   0
  -6  -2 -17   10.98    4.97   0
  -6  -2 -16   16.14    4.51   0
  -6  -1 -19    9.27    4.72   0
  -5  -5 -15    0.36    4.35   0
  -5  -5 -14    8.19    4.23   0
  -5  -4 -11   76.94    4.87   0
  -5  -3 -10   43.26    4.76   0
  -5  -1 -10   30.00    5.37   0
  -5   1 -23   24.92    6.94   0
  -5   1 -16   -0.20    6.86   0
  -4  -6 -13    8.17    4.19   0
  -4  -5  -9  380.30    5.97   0
  -3  -7 -12   10.89    4.08   0
  -3  -5  -6    2.30    3.09   0
  -3  -4  -5  131.00    4.89   0
  -3  -3  -4    0.74    3.57   0
  -3  -2  -4    3.80    4.89   0
  -3   0  -5  619.78   13.08   0
  -2  -7  -9    3.57    3.91   0
  -2  -6  -6  264.91    5.21   0
  -2  -5  -4   23.70    4.15   0
  -2  -4  -3   91.25    4.77   0
  -2  -2  -2  743.13   10.06   0
  -2   0  -3   -0.15    9.33   0
  -2   4 -13  187.68    7.92   0
  -1  -8 -10    7.30    4.21   0
  -1  -7  -6    6.65    3.33   0
  -1  -6  -4  386.59    6.03   0
  -1   2  -4  180.47    8.61   0
  -1   5 -17   85.90    5.92   0
  -1   5 -16    5.55    5.83   0
   0  -5  -1  167.66    5.33   0
   0  -4   0    3.41    4.40   0
   0   5 -12  153.15    6.07   0
   1  -8  -6    5.79    4.14   0
   1  -7  -3  151.29    5.23   0
   1  -5   0   30.52    5.45   0
   1  -4   1    8.24    4.64   0
   1   6 -17  130.62    5.97   0
   2  -7  -2   12.19    4.37   0
   2  -5   1  256.12    6.57   0
   2  -4   2    8.82    4.41   0
   2   3  -2   82.79    5.37   0
   2   6 -13   19.04    4.59   0
   3  -8  -3   93.55    5.05   0
   3  -7  -1  102.66    4.77   0
   3   1   2   39.95    7.75   0
   3   3  -1  202.45    5.94   0
   3   6 -11   10.98    4.19   0
   4   5  -5    2.81    4.57   0
   4   6  -9    0.31    4.48   0
   4   7 -17   26.62    4.60   0
   4   7 -16   29.70    4.67   0
   5  -6   2   83.47    4.92   0
   5  -5   3   10.67    4.77   0
   5   0   4    0.29    6.19   0
   5   2   2  102.41    5.61   0
   5   7 -14   45.60    4.59   0
   6  -8  -1   12.54    4.24   0
   6  -7   1    8.76    4.32   0
   6   3   1  172.82    5.38   0
   6   4  -1  113.81    4.62   0
   6   6  -7   41.65    4.47   0
   6   7 -12   22.79    4.31   0
   7   1   4  663.66    9.07   0
   7   5  -3    3.64    4.08   0
   7   7 -11    6.14    4.26   0
   8   0   5    1.98    5.74   0
   8   6  -6    4.54    3.16   0
   8   7 -10   -0.36    4.17   0
   9  -6   3   81.72    6.66   0
   9   3   2  239.45    5.84   0
   9   4   0   -0.10    4.10   0
  10   3   2  358.02    6.19   0
  10   4   0  241.79    4.89   0
  10   5  -2    2.37    4.12   0
  10   6  -5   22.73    3.95   0
  10   7  -9    7.25    4.24   0
  11  -6   3   15.94    6.84   0
  11   3   2   16.93    4.63   0
  11   5  -2    5.82    4.23   0
  11   6  -5    2.34    3.93   0
  12   0   5    0.70    5.05   0
  12   3   2    4.32    4.29   0
  12   5  -2    9.07    4.22   0
  12   6  -5   34.06    4.27   0
  13   2   3  268.79    6.00   0
  13   4   0   -0.11    4.33   0
  13   6  -5   56.39    4.49   0
  14  -1   5    6.61    5.30   0
  15   3   1    9.58    4.23   0
  16   1   3   34.61    4.72   0
  16   2   2   28.44    4.51   0
  -5  -5 -18    5.68    4.22   0
  -5  -5 -17    4.96    4.18   0
  -5  -5 -16    7.44    4.43   0
  -5  -4 -13  126.97    5.18   0
  -5  -2 -10   48.66    4.62   0
  -5   0 -12   -2.35    5.76   0
  -5   1 -22    0.88    7.59   0
  -4  -6 -15   -3.85    4.17   0
  -4  -5 -10   83.68    4.59   0
  -4  -3  -7   14.67    4.60   0
  -4  -1  -7  530.10    8.85   0
  -4   0  -8   27.45    6.06   0
  -3  -7 -13    4.47    3.43   0
  -3  -6  -9    8.53    3.24   0
  -2  -7 -10    9.66    3.93   0
  -1  -7  -7   -2.38    3.83   0
  -1  -5  -3    2.37    4.16   0
  -1  -3  -1  589.12    8.35   0
  -1   3  -6   17.56    5.84   0
   0  -7  -5   10.75    4.24   0
   0  -6  -3   25.90    4.76   0
   0   4  -7   -1.82    5.11   0
   1   5  -9   25.97    5.08   0
   1   6 -16    7.08    5.16   0
   1   6 -15    1.95    5.17   0
   2  -8  -5   61.28    4.65   0
   2   2   0 1552.24   13.54   0
   2   4  -4  370.30    6.87   0
   2   6 -12   12.17    5.08   0
   3  -8  -4   88.30    4.87   0
   3   4  -3   27.40    4.92   0
   3   6 -10    3.56    4.33   0
   4  -8  -3   19.59    4.29   0
   4  -6   1   -0.40    5.14   0
   4   3   0    7.53    4.53   0
   4   4  -2    1.18    4.22   0
   4   7 -15    6.76    4.26   0
   5  -8  -2    3.42    4.30   0
   5  -7   0   56.09    5.32   0
   5   5  -4    1.63    3.64   0
   5   7 -13    1.87    4.11   0
   6   5  -3  113.09    4.56   0
   6   7 -11   29.62    4.44   0
   7  -8  -1   20.70    5.12   0
   7  -7   1    1.62    5.06   0
   7   2   3    1.38    4.89   0
   7   6  -6   11.77    3.22   0
   8   3   2    6.01    4.59   0
   8   4   0   72.29    4.01   0
   8   5  -2    2.31    4.12   0
   8   6  -5   29.43    4.18   0
   9  -5   4   14.04    6.67   0
   9   5  -2   44.28    3.64   0
   9   6  -5   14.30    3.38   0
   9   7  -9    9.77    3.40   0
  10  -6   3    2.53    5.99   0
  10  -5   4    7.20    6.88   0
  11  -5   4    0.52    8.13   0
  13   0   5   27.37    5.25   0
  13   3   2    3.41    4.07   0
  13   5  -2   15.66    3.61   0
  14   1   4  198.48    5.99   0
  14   2   3   39.36    5.09   0
  14   4   0    5.47    4.31   0
  14   5  -2    2.30    4.27   0
  15  -2   5   13.76    7.03   0
  15   4   0    9.28    4.25   0
  16   0   4  122.92    6.19   0
  -5  -4 -14   90.62    4.77   0
  -5  -3 -12  105.86    5.56   0
  -5  -2 -11   62.09    5.32   0
  -5  -1 -11   31.01    5.31   0
  -5   1 -21   33.12    7.30   0
  -5   1 -20   25.60    7.58   0
  -5   1 -19   36.09    7.15   0
  -5   1 -18    7.00    7.04   0
  -5   1 -17    2.62    6.41   0
  -4  -6 -17    3.59    4.33   0
  -4  -6 -16   11.69    4.20   0
  -4  -5 -11    1.30    4.20   0
  -4  -4  -9   12.01    4.45   0
  -4  -2  -7   29.08    5.12   0
  -4   1 -10   49.18    8.82   0
  -3  -7 -15   27.46    3.71   0
  -3  -6 -10    9.76    3.21   0
  -3  -4  -6   59.62    4.52   0
  -3  -3  -5    0.45    4.24   0
  -2  -7 -11    4.85    4.00   0
  -2  -6  -7   69.01    3.73   0
  -2  -5  -5   60.97    4.34   0
  -1  -8 -12   61.23    3.86   0
  -1  -7  -8   73.22    4.45   0
  -1  -6  -5   37.45    4.32   0
  -1  -4  -2  111.49    5.06   0
  -1   4  -9   13.04    5.76   0
  -1   5 -15    4.73    5.40   0
   0  -8  -9   42.79    3.64   0
   0  -7  -6  270.29    5.63   0
   0   5 -11   52.31    5.39   0
   1  -8  -7   69.39    4.58   0
   1  -7  -4    0.78    4.28   0
   1  -6  -2   40.28    4.77   0
   1   2  -1   59.46    5.82   0
   1   4  -5   62.46    5.46   0
   3  -7  -2   83.67    5.49   0
   3  -6   0   30.75    4.51   0
   3  -3   3    6.58    5.91   0
   3   2   1   62.37    5.93   0
   3   7 -17    4.28    5.06   0
   4  -7  -1   10.15    4.17   0
   4  -4   3  359.24    8.47   0
   4   6  -8  159.91    5.29   0
   4   7 -14   -0.25    4.19   0
   5   4  -1   12.23    3.44   0
   5   6  -7    1.17    3.48   0
   5   7 -12   54.25    4.72   0
   6  -8  -2    3.45    4.91   0
   6  -6   2  185.78    6.13   0
   6  -4   4   53.93    6.75   0
   6  -1   5  188.60   10.16   0
   6   1   4  135.23    6.14   0
   6   2   3   88.25    5.32   0
   6   7 -10   30.80    4.61   0
   7   0   5  310.25    8.37   0
   7   3   2   37.47    4.51   0
   7   4   0   27.37    3.70   0
   7   5  -2    6.63    4.10   0
   7   6  -5   37.26    4.29   0
   7   7  -9   28.09    4.36   0
   8  -8  -1    7.53    5.16   0
   8  -7   1    8.28    4.91   0
   9   6  -4    5.08    4.06   0
   9   7  -8    4.75    4.03   0
  10   4   1    3.91    4.34   0
  10   5  -1   53.45    4.26   0
  10   6  -4    6.13    4.06   0
  10   7  -8   17.99    3.43   0
  11   4   1   48.37    4.52   0
  11   5  -1    2.51    4.48   0
  12   5  -1   38.05    4.30   0
  12   6  -4    4.06    3.21   0
  13   6  -4   13.73    4.34   0
  14   0   5    2.16    4.93   0
  14   3   2   32.58    4.41   0
  15  -1   5    7.49    5.67   0
  15   2   3    1.98    4.45   0
  15   3   2   14.93    5.05   0
  -5  -4 -21    3.06    5.09   0
  -5  -4 -18   12.48    5.09   0
  -5  -4 -17  125.07    4.93   0
  -5  -4 -15  107.99    4.85   0
  -5  -3 -13   40.24    4.54   0
  -5  -1 -12   21.61    5.01   0
  -5   0 -13  107.15    6.47   0
  -4  -5 -13    0.71    4.02   0
  -4  -5 -12    6.42    4.21   0
  -4  -3  -8    7.88    4.50   0
  -3  -6 -11    6.57    3.31   0
  -3  -5  -8   18.15    3.58   0
  -3   4 -20   35.80   12.02   0
  -2  -7 -12    6.13    3.86   0
  -2  -6  -8  105.84    4.49   0
  -2  -4  -4  340.26    5.99   0
  -2  -3  -3  381.35    6.09   0
  -2   3  -8  348.57    9.52   0
  -2   4 -12   29.05    5.98   0
  -1  -7  -9   25.99    4.11   0
  -1  -2  -1  997.60   11.74   0
  -1   5 -14   13.86    5.71   0
   0  -8 -10   -2.15    3.35   0
   0  -6  -4  193.91    5.23   0
   0  -5  -2   25.96    4.62   0
   0  -3   0    1.29    5.10   0
   0   3  -4  694.80    9.45   0
   0   6 -20    2.70    5.56   0
   0   6 -19   18.67    5.73   0
   1  -8  -8   44.94    4.23   0
   1  -7  -5   60.83    4.50   0
   1   5  -8    5.28    5.03   0
   1   6 -14    0.55    4.24   0
   2  -8  -6    9.50    3.24   0
   2   6 -11   10.15    4.32   0
   3  -8  -5    6.72    4.44   0
   3   0   3 1276.73   18.65   0
   3   5  -5  102.97    5.01   0
   3   6  -9   15.07    4.52   0
   3   7 -16    5.90    4.19   0
   3   7 -15    1.53    4.78   0
   4   1   3   45.66    5.85   0
   4   2   2  235.94    6.59   0
   4   5  -4    6.06    4.53   0
   4   7 -13    1.08    4.15   0
   5  -8  -3   -0.98    4.30   0
   5   5  -3   27.33    4.40   0
   5   6  -6   43.25    4.59   0
   5   7 -11    1.14    4.48   0
   6  -7   0   16.29    4.82   0
   6  -5   3   58.84    6.02   0
   6   4   0    4.57    4.04   0
   7  -6   2   32.37    5.82   0
   8  -3   5   97.35   12.49   0
   8   4   1  223.80    5.47   0
   8   6  -4   76.98    4.40   0
   9  -7   1    4.59    4.77   0
   9   2   4   24.27    4.47   0
   9   4   1   90.18    4.14   0
   9   7  -7    5.70    4.08   0
  10  -7   1    7.98    5.54   0
  10  -2   6    3.55    9.17   0
  10   1   5   31.59    4.99   0
  10   2   4   15.17    4.23   0
  10   3   3    0.93    4.38   0
  10   7  -7   21.27    4.22   0
  11  -2   6    0.50    8.01   0
  11   2   4    4.60    4.43   0
  11   3   3   31.97    4.51   0
  11   6  -3   16.26    4.07   0
  11   7  -7    2.96    3.42   0
  12   1   5   55.49    5.51   0
  12   2   4   11.74    4.42   0
  12   3   3    8.96    4.20   0
  13   2   4   80.73    5.65   0
  13   4   1  103.93    4.12   0
  13   5  -1    7.79    3.38   0
  14   4   1    3.36    4.17   0
  16   1   4    7.03    4.99   0
  16   2   3    7.47    4.14   0
  -5  -4 -20    5.84    4.57   0
  -5  -3 -14   92.82    5.02   0
  -5  -2 -12   -1.33    4.22   0
  -4  -5 -15   27.01    4.33   0
  -4  -5 -14   17.39    4.26   0
  -4  -4 -10   36.47    3.72   0
  -4  -2  -8  152.79    5.76   0
  -4  -1  -8  994.23   10.78   0
  -3  -5  -9   -0.36    4.03   0
  -3  -4  -7  184.05    5.03   0
  -3  -2  -5  541.63    8.05   0
  -3  -1  -5  396.44    9.20   0
  -3   3 -11   11.17    7.68   0
  -3   4 -19   29.92   10.26   0
  -3   4 -18    4.80    9.35   0
  -2  -6  -9  126.75    4.57   0
  -2  -5  -6   52.55    3.51   0
  -1  -7 -10   91.42    4.53   0
  -1  -5  -4   41.92    4.32   0
  -1   5 -13   -0.16    5.56   0
   0  -8 -12    4.39    4.13   0
   0  -8 -11   42.10    3.79   0
   0  -7  -7   78.42    4.56   0
   0  -4  -1   32.73    4.44   0
   0   5 -10  129.57    5.47   0
   0   6 -18   23.03    5.22   0
   0   6 -17   32.24    5.59   0
   1  -8  -9    3.30    4.04   0
   1  -6  -3    9.32    4.29   0
   1  -5  -1  468.10    6.70   0
   1  -3   1  612.06    9.13   0
   1   6 -13   -0.40    4.36   0
   2  -5   0   -2.76    4.70   0
   2  -3   2   11.66    5.73   0
   2   3  -1  349.20    6.96   0
   2   4  -3   73.24    5.29   0
   2   5  -6   34.07    4.55   0
   2   6 -10  311.14    6.10   0
   3  -5   1  104.36    5.04   0
   3  -4   2   27.24    5.25   0
   3   3   0  209.16    5.82   0
   3   4  -2    1.95    4.28   0
   3   6  -8   86.02    4.90   0
   4   4  -1  332.96    5.94   0
   4   6  -7   -0.46    4.44   0
   4   7 -12    3.88    3.89   0
   5  -6   1  243.00    5.97   0
   5  -3   4    1.18    6.65   0
   5   7 -10    9.44    4.46   0
   6   3   2  383.09    6.79   0
   6   6  -5   24.59    3.41   0
   6   7  -9    9.32    4.29   0
   7  -8  -2   41.99    4.78   0
   7  -7   0   23.43    5.70   0
   7   4   1  525.02    6.75   0
   7   6  -4  103.37    4.60   0
   7   7  -8    5.25    4.16   0
   8   2   4    3.46    4.43   0
   8   5  -1   37.51    3.49   0
   8   7  -7   11.76    4.04   0
   9   1   5   15.01    4.20   0
   9   3   3    7.78    4.50   0
   9   6  -3    6.33    3.94   0
  10  -1   6    8.27    6.38   0
  10   6  -3    9.25    3.42   0
  10   7  -6    9.86    4.03   0
  11  -7   1    8.13    5.56   0
  11  -1   6   14.43    6.17   0
  11   7  -6   10.44    4.16   0
  12  -2   6   52.82    8.68   0
  12  -1   6   96.87    7.12   0
  13   1   5   11.97    5.17   0
  13   3   3   16.97    4.26   0
  13   6  -3    6.29    3.47   0
  14   2   4    5.52    4.59   0
  14   3   3   12.44    4.95   0
  15   0   5  109.42    5.99   0
  15   4   1    9.26    4.36   0
  16  -1   5   22.02    6.31   0
  -5  -3 -22   12.27    4.46   0
  -5  -3 -21   50.77    5.53   0
  -5  -3 -20   30.06    5.32   0
  -5  -3 -19  280.06    7.04   0
  -5  -3 -18    2.93    5.32   0
  -5  -3 -17   51.80    5.09   0
  -5  -3 -16    2.30    4.17   0
  -5  -3 -15    6.45    4.39   0
  -5  -2 -14  150.63    6.07   0
  -5  -2 -13   17.69    4.30   0
  -5  -1 -13   24.32    4.98   0
  -5   0 -23    8.75    5.62   0
  -5   0 -15  712.71   10.65   0
  -4  -5 -20    3.32    4.25   0
  -4  -5 -19   34.29    4.44   0
  -4  -5 -17   17.81    4.33   0
  -4  -5 -16   12.95    4.26   0
  -4  -4 -12  211.84    5.49   0
  -4  -3  -9  487.12    6.27   0
  -3  -6 -16    4.60    4.30   0
  -3  -6 -15    3.73    4.29   0
  -3  -6 -14    8.69    3.40   0
  -3  -5 -10   44.65    4.21   0
  -3  -3  -6  579.19    7.37   0
  -2  -7 -16   32.70    4.50   0
  -2  -7 -15   -1.91    3.37   0
  -2  -6 -10   45.24    4.27   0
  -2  -5  -7  186.62    5.11   0
  -2  -4  -5   23.10    4.31   0
  -2  -2  -3   46.38    4.90   0
  -2  -1  -3 8030.66   33.15   0
  -2   4 -11   93.76    6.99   0
  -1  -7 -11   28.47    4.08   0
  -1  -6  -7  111.94    4.53   0
  -1  -4  -3   41.29    4.63   0
  -1  -3  -2  364.35    6.96   0
  -1   4  -8   66.78    5.64   0
   0  -8 -13   18.82    4.17   0
   0  -7  -8    6.34    4.06   0
   0  -6  -5   49.05    4.36   0
   0  -5  -3   15.62    4.30   0
   0   4  -6   50.23    4.70   0
   0   6 -16    1.44    5.45   0
   1  -8 -10    3.57    4.28   0
   1  -7  -6    0.57    4.19   0
   1  -4   0  110.73    5.41   0
   1   3  -2   -0.97    5.04   0
   1   5  -7   20.80    5.36   0
   1   6 -12    0.00    5.28   0
   2  -8  -8    3.51    4.16   0
   2  -6  -2  227.80    5.70   0
   2  -4   1   48.16    4.81   0
   2   7 -17   13.63    5.19   0
   3  -8  -6   13.28    4.27   0
   3  -7  -3    6.36    4.42   0
   3  -6  -1   27.96    4.44   0
   3   5  -4   98.80    4.98   0
   3   7 -13    6.66    4.27   0
   4  -8  -5   17.99    4.28   0
   4  -7  -2   -0.39    4.15   0
   4  -6   0   14.98    4.45   0
   4   5  -3  355.43    6.28   0
   4   6  -6   95.45    4.96   0
   4   7 -11   23.46    4.24   0
   5  -8  -4   37.55    4.34   0
   5   2   3   11.41    5.01   0
   5   4   0  170.68    5.01   0
   5   5  -2  147.25    4.77   0
   5   6  -5    4.07    4.12   0
   5   7  -9   35.41    4.57   0
   6   6  -4   28.70    3.98   0
   6   7  -8    5.86    4.30   0
   7  -5   3   88.92    6.20   0
   7   2   4    4.40    4.65   0
   7   5  -1    5.82    3.26   0
   8  -6   2   32.55    5.80   0
   8   1   5   47.02    4.71   0
   8   3   3    2.05    4.53   0
   8   6  -3   14.80    3.92   0
   9  -1   6    0.28    6.52   0
   9   4   2   48.54    4.56   0
   9   5   0  111.10    4.56   0
   9   7  -6   41.73    4.22   0
  10   4   2   67.66    4.73   0
  10   5   0    3.90    4.31   0
  11   0   6   -0.10    5.46   0
  11   4   2    2.33    4.29   0
  11   5   0   96.06    4.15   0
  11   6  -2   21.42    3.99   0
  11   7  -5    6.15    4.09   0
  12   4   2    1.41    4.23   0
  12   5   0   35.66    3.65   0
  12   6  -2   10.13    4.01   0
  13  -1   6    3.67    5.93   0
  13   4   2    2.89    4.46   0
  13   5   0   21.76    4.20   0
  13   6  -2   17.53    4.43   0
  14   1   5    5.80    5.40   0
  14   5   0    2.47    4.21   0
  15   2   4   45.03    4.55   0
  15   3   3    1.46    4.42   0
  16   0   5    3.29    5.96   0
  -5  -2 -23   18.18    4.58   0
  -5  -2 -22   11.87    5.21   0
  -5  -2 -21   15.70    5.18   0
  -5  -2 -16   -0.09    4.81   0
  -5  -2 -15   -1.99    5.30   0
  -5  -1 -23   20.88    5.29   0
  -5  -1 -14  306.76    6.67   0
  -5   0 -22    1.09    5.66   0
  -5   0 -21    2.40    5.26   0
  -5   0 -16    2.69    6.29   0
  -4  -4 -13  253.74    5.90   0
  -4  -2  -9  105.44    5.92   0
  -4   0  -9    1.44    5.59   0
  -4   2 -14  341.11   16.74   0
  -3  -6 -18   29.16    4.44   0
  -3  -6 -17    4.36    3.27   0
  -3  -5 -11    3.07    3.89   0
  -3  -4  -8   19.91    4.59   0
  -3   4 -17   10.21    8.26   0
  -2  -6 -11    3.75    3.92   0
  -2  -3  -4    1.61    4.39   0
  -1  -7 -12   26.43    4.05   0
  -1  -6  -8   21.10    4.23   0
  -1  -5  -5    3.42    3.96   0
  -1   5 -12  206.42    6.82   0
   0  -7  -9   61.91    4.49   0
   0  -2   0 1141.40   13.43   0
   0   5  -9    0.88    4.75   0
   0   6 -15    8.83    5.18   0
   1  -8 -11   87.46    4.63   0
   1  -7  -7    7.63    4.17   0
   1  -6  -4   22.09    4.54   0
   2  -8  -9    1.27    4.24   0
   2  -7  -5  171.64    5.30   0
   2   5  -5   87.31    5.04   0
   2   7 -16    0.88    4.42   0
   2   7 -15   -0.81    5.13   0
   3  -8  -7    5.93    4.40   0
   4   7 -10    9.51    4.34   0
   5  -5   2   36.11    4.98   0
   5   1   4   73.54    5.57   0
   5   3   2  496.24    6.88   0
   6  -7  -1   53.02    4.85   0
   6   0   5    1.63    5.76   0
   6   4   1  518.77    6.49   0
   6   5  -1    3.18    4.03   0
   7  -8  -3    2.90    4.60   0
   7  -4   4    2.32    6.04   0
   7   1   5    0.41    5.23   0
   7   6  -3    5.71    4.03   0
   8  -7   0   14.25    5.15   0
   8   4   2  392.64    6.23   0
   8   5   0   88.48    4.47   0
   8   7  -6    8.05    3.42   0
   9  -6   2    3.23    5.36   0
   9   0   6    3.06    5.52   0
   9   6  -2    3.30    3.97   0
   9   7  -5   10.22    3.93   0
  10   0   6   17.66    4.91   0
  10   7  -5    5.21    3.37   0
  11   2   5   13.40    5.05   0
  12   0   6   88.08    5.88   0
  13  -2   6   20.00    7.98   0
  13   0   6    1.71    5.69   0
  14  -1   6    4.81    6.67   0
  14   4   2   -3.46    4.36   0
  15   1   5    2.86    5.09   0
  15   4   2   40.27    4.65   0
  16   2   4   11.32    5.33   0
  -5  -2 -20   34.05    4.76   0
  -5  -2 -19    1.11    5.73   0
  -5  -2 -18    6.56    5.23   0
  -5  -2 -17    6.67    4.45   0
  -5  -1 -22    2.73    5.19   0
  -5  -1 -21   38.00    5.23   0
  -5  -1 -20   28.38    5.73   0
  -5  -1 -17   -1.67    5.74   0
  -5  -1 -16    2.24    5.02   0
  -5  -1 -15   12.58    5.22   0
  -5   0 -20    2.79    5.01   0
  -5   0 -19  100.52    6.38   0
  -5   0 -18   -1.59    5.66   0
  -5   0 -17  114.40    6.70   0
  -4  -4 -15  104.71    4.95   0
  -4  -4 -14   42.46    4.90   0
  -4  -3 -11   16.70    4.59   0
  -4  -1  -9  156.41    6.47   0
  -3  -5 -13   36.83    4.47   0
  -3  -5 -12    1.83    4.02   0
  -3  -4  -9   68.96    4.93   0
  -3  -3  -7  248.35    6.16   0
  -3  -2  -6  480.21    7.76   0
  -3   0  -6   10.46    7.60   0
  -3   4 -16    0.12    8.54   0
  -2  -6 -13   11.58    4.29   0
  -2  -6 -12   30.86    4.24   0
  -2  -4  -6  103.50    4.87   0
  -2   5 -21    1.91    7.59   0
  -2   5 -20    5.99    7.34   0
  -2   5 -19   26.58    7.22   0
  -2   5 -18   10.50    7.11   0
  -1  -7 -15   51.88    4.39   0
  -1  -7 -14    0.26    4.10   0
  -1  -7 -13    9.19    3.26   0
  -1  -6  -9   41.03    4.23   0
  -1   3  -5   34.39    5.07   0
   0  -7 -10    8.73    4.02   0
   0  -6  -6   23.66    4.15   0
   0  -4  -2    3.30    4.46   0
   0   3  -3  321.71    8.14   0
   0   6 -14  211.63    6.47   0
   1  -8 -13    2.53    4.38   0
   1  -5  -2  190.41    5.55   0
   2  -6  -3   71.16    4.78   0
   2   6  -8   17.41    4.53   0
   2   7 -14    3.13    5.09   0
   3  -8  -8    1.81    4.18   0
   3  -7  -4   95.85    4.89   0
   3  -2   3   61.52    8.43   0
   3   4  -1  225.12    5.55   0
   3   7 -11    8.31    4.43   0
   4  -8  -6   62.28    4.88   0
   4  -7  -3    4.60    4.25   0
   4   0   4   76.98    7.98   0
   4   4   0   10.18    4.23   0
   4   6  -5   26.74    4.33   0
   5  -8  -5   -0.03    4.28   0
   5  -7  -2   55.97    4.58   0
   5  -6   0    3.52    4.97   0
   5  -4   3  476.58    8.98   0
   5   6  -4   12.97    4.12   0
   5   7  -8    3.45    4.32   0
   6  -8  -4   -1.33    4.44   0
   6   2   4  320.54    6.60   0
   6   6  -3    8.57    3.93   0
   6   7  -7    5.22    3.59   0
   7   4   2   17.69    4.71   0
   7   5   0  114.41    4.63   0
   8  -8  -3   15.43    5.46   0
   8  -1   6  122.14    8.41   0
   8   6  -2   33.79    4.26   0
   8   7  -5   23.00    4.21   0
   9  -7   0    6.87    5.01   0
   9   2   5   28.75    5.34   0
   9   3   4   50.30    4.68   0
  10  -6   2  134.35    6.50   0
  10   2   5   16.72    4.38   0
  10   3   4   34.43    4.70   0
  10   5   1  245.07    5.50   0
  10   7  -4   10.46    4.18   0
  11   3   4    5.65    4.33   0
  11   5   1   16.05    4.40   0
  11   6  -1   88.77    4.58   0
  11   7  -4   50.91    4.41   0
  12   2   5   17.49    4.78   0
  12   3   4    6.53    4.12   0
  12   5   1   20.69    4.39   0
  12   6  -1   16.33    4.34   0
  13   2   5    2.25    4.51   0
  13   6  -1   17.55    4.47   0
  14  -2   6   47.58    8.70   0
  14   0   6   38.35    5.94   0
  14   3   4    3.49    4.85   0
  16   1   5   20.17    5.43   0
  -5  -1 -19   31.84    5.20   0
  -5  -1 -18    3.24    4.89   0
  -4  -4 -21    6.48    4.43   0
  -4  -4 -20   18.42    4.54   0
  -4  -4 -19    3.38    4.34   0
  -4  -4 -17   24.05    4.51   0
  -4  -4 -16   46.49    4.61   0
  -4  -3 -12   93.93    5.05   0
  -4  -2 -10  184.63    5.91   0
  -4   1 -11  432.25   12.07   0
  -4   2 -23    2.58    7.94   0
  -4   3 -21    0.07    3.03   0
  -3  -5 -15    0.61    4.44   0
  -3  -5 -14   59.82    4.52   0
  -3  -4 -10   61.53    4.76   0
  -2  -6 -15   36.22    4.26   0
  -2  -6 -14   16.55    4.35   0
  -2  -5  -9  186.68    5.22   0
  -2   3  -7  101.93    7.31   0
  -2   4 -10    9.01    6.23   0
  -2   5 -17   40.45    6.81   0
  -1  -7 -16    6.41    4.33   0
  -1  -6 -10   15.21    4.24   0
  -1  -5  -6    1.52    3.26   0
  -1  -4  -4  730.72    7.59   0
  -1   4  -7   18.65    5.25   0
  -1   5 -11   28.68    5.29   0
   0  -7 -11    0.21    4.03   0
   0  -6  -7   13.91    4.02   0
   0  -5  -4   88.97    4.20   0
   0  -3  -1  120.79    5.89   0
   0   4  -5  144.67    5.55   0
   0   5  -8   29.18    4.94   0
   0   6 -13   16.36    5.38   0
   1  -7  -8   20.87    3.80   0
   1  -6  -5  142.87    5.14   0
   1  -2   1  978.44   13.29   0
   1   2   0   86.43    7.16   0
   1   5  -6   74.95    4.87   0
   1   6 -10   -1.50    4.63   0
   2  -8 -11    1.38    4.27   0
   2  -7  -6   12.28    3.77   0
   2  -5  -1   36.39    3.95   0
   2   7 -13    2.92    5.18   0
   3  -8  -9   11.09    4.37   0
   3  -7  -5    2.91    4.38   0
   3  -6  -2   27.37    4.59   0
   3  -5   0   20.63    4.51   0
   3   2   2   52.81    4.86   0
   3   3   1    1.68    4.52   0
   3   5  -3   26.45    4.72   0
   3   6  -6    2.19    4.45   0
   4  -8  -7    8.31    4.39   0
   4  -6  -1   65.69    4.77   0
   4   5  -2  140.39    4.58   0
   5  -8  -6   16.22    4.36   0
   5   5  -1    2.65    4.23   0
   5   7  -7   28.60    4.36   0
   6   3   3   90.38    5.23   0
   6   7  -6   34.00    4.55   0
   6   8 -11   11.95    4.44   0
   7  -8  -4   21.88    4.70   0
   7  -7  -1    6.21    4.58   0
   7  -6   1    5.98    5.10   0
   7   6  -2   16.06    4.08   0
   7   8 -10   -1.64    3.52   0
   8  -5   3   19.92    5.96   0
   8   0   6    4.70    5.88   0
   8   2   5   29.89    5.34   0
   8   3   4    0.50    4.68   0
   8   5   1   25.56    4.02   0
   9   4   3    2.49    4.28   0
   9   5   1   23.04    3.68   0
   9   7  -4   18.71    3.95   0
  10  -7   0   22.69    5.24   0
  10   1   6    8.28    4.65   0
  10   4   3   69.89    4.89   0
  11  -7   0    8.79    5.42   0
  11  -6   2   15.18    5.69   0
  11   1   6   12.97    5.11   0
  11   4   3    1.24    4.33   0
  12  -6   2    3.01    5.64   0
  12   1   6   95.27    6.02   0
  12   4   3    2.59    4.41   0
  13   1   6    7.31    5.21   0
  13   4   3   15.90    4.54   0
  14   2   5   -1.68    4.55   0
  15  -1   6   22.03    7.40   0
  15   2   5   18.59    5.27   0
  15   3   4   13.18    4.66   0
  -4  -3 -13   19.22    4.57   0
  -4  -2 -11    5.48    5.33   0
  -4  -1 -10   46.33    5.75   0
  -4   0 -10   55.42    6.44   0
  -3  -5 -20    6.07    4.52   0
  -3  -5 -19    9.19    4.33   0
  -3  -5 -18    2.12    4.38   0
  -3  -5 -16    3.48    4.20   0
  -3  -4 -11   18.23    4.55   0
  -3  -3  -8    7.92    4.74   0
  -3  -1  -6  825.16   10.51   0
  -3   1  -7   12.62   11.09   0
  -3   4 -15    4.58    8.19   0
  -2  -6 -18    2.46    4.34   0
  -2  -6 -17    9.71    4.22   0
  -2  -6 -16   13.73    4.33   0
  -2  -4  -7  515.65    6.62   0
  -2  -3  -5    4.38    3.66   0
  -2  -2  -4    6.63    5.31   0
  -2   2  -5  670.91   15.48   0
  -2   5 -16    0.40    5.80   0
  -1  -6 -11    4.12    4.08   0
  -1  -5  -7    2.68    4.01   0
  -1  -3  -3  306.73    6.44   0
  -1  -2  -2  842.18   10.82   0
  -1   1  -2    2.34   11.32   0
   0  -7 -13   45.99    4.13   0
   0  -7 -12    7.01    3.35   0
   0   6 -12   52.47    5.50   0
   1  -5  -3   44.02    4.70   0
   1  -4  -1   11.08    4.59   0
   1   4  -3   61.91    4.97   0
   1   7 -17   30.53    5.42   0
   1   7 -16   28.33    5.98   0
   2  -7  -7   40.34    4.78   0
   2  -2   2  713.09   13.28   0
   2   3   0   45.96    4.37   0
   2   5  -4    4.70    4.53   0
   2   6  -7    2.14    4.35   0
   2   7 -12   11.10    5.27   0
   3  -8 -10    9.05    4.27   0
   3   1   3  210.24    7.97   0
   3   7 -10   -1.42    4.16   0
   4  -8  -8    8.10    4.46   0
   4  -7  -4    3.87    4.26   0
   4  -4   2  321.53    7.55   0
   4  -3   3   12.60    5.96   0
   4   2   3   45.71    5.22   0
   4   3   2    5.56    4.58   0
   4   6  -4   10.99    4.39   0
   4   7  -8   51.03    4.63   0
   5  -7  -3  169.36    5.09   0
   5   6  -3   24.35    4.11   0
   5   8 -12    0.28    4.44   0
   6  -8  -5   19.37    4.43   0
   6  -7  -2    2.41    4.12   0
   6  -5   2   26.23    4.92   0
   6   1   5  193.03    6.84   0
   6   4   2   63.89    4.85   0
   6   5   0   61.35    3.79   0
   6   6  -2    9.12    3.84   0
   6   8 -10    6.42    4.29   0
   8  -7  -1   16.63    5.32   0
   8   4   3   35.87    4.70   0
   8   6  -1    5.77    4.17   0
   8   7  -4   14.84    3.55   0
   9  -5   3   61.00    6.82   0
   9   1   6    0.83    4.67   0
  11   5   2   31.35    4.56   0
  11   6   0   24.45    4.28   0
  11   7  -3    8.61    3.41   0
  12   5   2  107.98    5.09   0
  12   6   0   -0.29    4.29   0
  13   5   2    1.47    4.33   0
  13   6   0    7.72    4.46   0
  14   1   6    7.10    5.26   0
  15   0   6    3.28    5.64   0
  -4  -3 -22   23.43    4.66   0
  -4  -3 -21   -0.55    5.20   0
  -4  -3 -16    1.28    5.24   0
  -4  -3 -15  122.52    5.28   0
  -4  -3 -14    4.63    4.61   0
  -4   2 -22    4.54    8.01   0
  -3  -4 -12    0.65    4.61   0
  -3  -3  -9    5.58    4.61   0
  -3   3 -10   49.77    8.56   0
  -2  -5 -11    9.98    4.16   0
  -2   5 -15    0.34    6.03   0
  -1  -6 -12    1.40    4.18   0
  -1  -4  -5    7.81    4.46   0
  -1   5 -10  114.19    5.88   0
  -1   6 -19   27.87    6.56   0
  -1   6 -18    9.28    6.28   0
   0  -7 -15    9.66    4.17   0
   0  -7 -14   19.95    4.27   0
   0  -5  -5   27.98    4.51   0
   0  -4  -3   47.03    4.64   0
   0   5  -7  289.75    6.67   0
   1  -6  -6   41.73    4.36   0
   1  -3   0  611.89    9.11   0
   1   5  -5   34.96    4.84   0
   1   7 -15    9.54    5.15   0
   2  -8 -13   -0.02    3.47   0
   2  -7  -8   22.78    4.47   0
   2  -5  -2    4.14    4.57   0
   2  -4   0    2.59    4.78   0
   3  -7  -6    0.95    4.21   0
   3  -6  -3    9.30    4.49   0
   3  -4   1   67.39    5.03   0
   3   4   0   20.72    4.45   0
   3   6  -5  142.21    5.15   0
   3   7  -9   -2.70    4.15   0
   4  -8  -9    0.68    4.30   0
   4   5  -1   12.77    4.33   0
   4   7  -7   17.57    4.53   0
   5  -8  -7   17.60    4.33   0
   5  -6  -1   31.29    5.29   0
   5  -5   1    5.36    5.03   0
   5   2   4  197.47    6.06   0
   5   3   3   72.83    4.99   0
   5   5   0    8.63    4.06   0
   5   7  -6    7.66    4.37   0
   5   8 -11    4.24    4.61   0
   6  -8  -6   26.69    4.40   0
   6  -6   0   53.24    4.60   0
   6   7  -5   14.71    3.58   0
   6   8  -9    2.25    4.23   0
   7  -7  -2    9.00    5.21   0
   7   2   5 1041.22    9.56   0
   7   3   4  220.91    5.85   0
   7   5   1   10.03    3.43   0
   7   6  -1    5.84    4.10   0
   7   7  -4    5.21    4.19   0
   7   8  -8   -3.15    4.54   0
   8  -6   1   34.70    5.30   0
   8   1   6  120.83    5.99   0
   8   8  -7   53.53    4.68   0
   9  -7  -1    8.01    5.11   0
   9   5   2   68.04    4.73   0
   9   6   0   14.52    4.13   0
  10  -5   3   13.23    6.78   0
  10   3   5   16.37    4.59   0
  10   5   2   55.23    3.79   0
  10   6   0   42.98    3.72   0
  11   3   5    3.31    4.38   0
  11   4   4   13.74    4.47   0
  11   7  -2   12.11    4.40   0
  12   3   5   36.48    4.41   0
  12   4   4   27.43    4.51   0
  13   3   5    5.60    4.29   0
  14   5   2   30.32    3.67   0
  15   1   6   21.21    5.38   0
  -4  -3 -20  132.08    5.36   0
  -4  -3 -19   82.27    5.02   0
  -4  -3 -18  176.66    5.34   0
  -4  -3 -17   32.83    4.70   0
  -4  -2 -12   24.90    4.65   0
  -4  -1 -11  428.09    7.94   0
  -4   2 -15  421.25   15.41   0
  -3   4 -14   40.50    8.65   0
  -2  -5 -13    3.24    4.15   0
  -2  -5 -12   70.51    4.28   0
  -2  -4  -8   16.30    3.72   0
  -2  -3  -6    0.35    4.39   0
  -2   4  -9    9.71    5.88   0
  -2   5 -14    1.29    6.08   0
  -1  -6 -14   11.46    4.08   0
  -1  -6 -13   18.53    3.48   0
  -1   3  -4   30.78    5.85   0
  -1   6 -17   13.74    5.87   0
  -1   6 -16    4.07    5.40   0
   0  -7 -17   11.67    4.38   0
   0  -7 -16   -2.57    3.49   0
   0  -6  -9    2.23    3.25   0
   0   2  -1  616.46   11.11   0
   0   6 -11   10.55    5.22   0
   1  -7 -12   23.98    3.94   0
   1  -7 -11    4.34    3.42   0
   1   6  -8    3.04    4.51   0
   1   7 -14   10.13    5.08   0
   2  -7  -9   10.07    4.36   0
   2  -6  -5   46.51    4.65   0
   2  -3   1  369.22    7.91   0
   2   4  -1  434.42    7.12   0
   2   5  -3   24.93    4.74   0
   2   6  -6  158.07    5.25   0
   2   7 -10    0.71    4.96   0
   3  -8 -12    4.20    4.44   0
   3  -5  -1   48.73    4.99   0
   3  -3   2  101.85    6.40   0
   4  -7  -5  113.42    5.05   0
   4  -6  -2   68.31    4.90   0
   4  -5   0    1.79    4.44   0
   4   1   4   -1.09    5.44   0
   4   6  -3    6.76    4.28   0
   4   8 -12    6.92    4.53   0
   5  -8  -8   18.94    4.48   0
   5  -7  -4   29.60    4.42   0
   5   0   5  451.62   10.20   0
   5   4   2   79.83    4.80   0
   5   6  -2    2.57    3.98   0
   5   7  -5    2.21    4.42   0
   5   8 -10   14.51    4.53   0
   6  -7  -3   30.33    4.33   0
   6  -4   3   87.93    6.72   0
   6  -3   4    1.69    7.05   0
   6   5   1    4.49    4.12   0
   6   6  -1    3.54    4.10   0
   6   7  -4   25.77    4.52   0
   6   8  -8    2.03    4.26   0
   7  -5   2   11.08    5.70   0
   7   0   6    2.34    6.07   0
   7   4   3   -1.75    3.75   0
   7   7  -3    8.68    4.24   0
   7   8  -7   15.54    4.39   0
   8  -8  -5    9.37    5.38   0
   8   5   2    2.32    4.03   0
   8   8  -6   -1.82    4.37   0
   9  -6   1   11.51    4.99   0
   9   3   5   43.27    4.55   0
   9   4   4   11.17    4.61   0
   9   7  -2   15.02    3.96   0
  10  -7  -1    2.40    5.13   0
  10   2   6   -1.35    4.47   0
  10   4   4   83.39    4.80   0
  11  -5   3   58.66    7.18   0
  11   2   6    6.42    4.37   0
  11   6   1    8.22    4.10   0
  12   2   6   56.58    4.48   0
  12   6   1   24.66    4.46   0
  13  -5   3   48.04    7.64   0
  13   2   6   19.94    4.54   0
  13   4   4    6.48    4.51   0
  14   2   6   40.73    5.67   0
  14   3   5    1.87    4.36   0
  14   4   4    1.32    4.39   0
  15  -2   6   20.63    8.40   0
  15   3   5   36.49    5.42   0
  -4  -2 -23    6.41    4.48   0
  -4  -2 -22   12.27    4.92   0
  -4  -2 -14  332.87    7.12   0
  -4  -2 -13  582.01    7.43   0
  -4  -1 -24   -0.21    5.31   0
  -4   0 -11   -1.35    6.23   0
  -4   1 -24    2.14    6.14   0
  -4   1 -12    1.06    7.30   0
  -4   2 -21    1.93    7.92   0
  -3  -4 -22    1.49    4.54   0
  -3  -4 -21   13.15    4.67   0
  -3  -4 -20   31.16    4.68   0
  -3  -4 -17   11.38    4.27   0
  -3  -4 -16    2.96    4.19   0
  -3  -4 -15    5.18    4.56   0
  -3  -4 -14   40.06    4.02   0
  -3  -2  -8 1096.42   10.12   0
  -3  -1  -7   10.93    5.83   0
  -2  -5 -15   -3.74    4.35   0
  -2  -5 -14    0.55    4.19   0
  -2  -4  -9    8.18    4.47   0
  -2  -1  -4 4742.50   24.80   0
  -1  -6 -19   21.20    4.53   0
  -1  -6 -18    3.75    4.27   0
  -1  -6 -17   14.02    4.16   0
  -1  -6 -16    5.75    4.16   0
  -1  -5  -9    0.76    4.23   0
  -1  -4  -6   17.24    4.26   0
  -1  -3  -4   32.65    4.77   0
  -1   4  -6   14.66    5.22   0
  -1   5  -9   -0.73    4.78   0
  -1   6 -15    4.36    5.11   0
   0  -6 -10    9.13    3.33   0
   0  -5  -6   44.46    3.58   0
   0  -3  -2   47.19    5.35   0
   0   3  -2   44.30    5.74   0
   0   6 -10    9.46    5.03   0
   1  -5  -4    4.10    3.62   0
   1  -4  -2    3.83    4.52   0
   1   4  -2    1.54    4.45   0
   1   7 -13    4.70    5.27   0
   2  -7 -10    3.05    4.42   0
   3  -8 -13   51.08    3.93   0
   3  -7  -7    3.58    3.62   0
   3  -6  -4   13.37    4.63   0
   3   6  -4   13.02    4.46   0
   3   8 -13   50.05    5.71   0
   4  -8 -11   -3.84    4.47   0
   4  -8 -10    2.54    3.52   0
   4  -7  -6   36.30    4.50   0
   4   7  -6   34.33    4.50   0
   5   8  -9   79.56    4.81   0
   6  -8  -7    5.43    4.26   0
   6   2   5  110.87    5.37   0
   6   3   4    2.31    3.66   0
   6   4   3   91.94    5.06   0
   7  -8  -6    2.59    4.30   0
   7  -6   0   65.00    4.90   0
   7  -1   6  181.23    9.85   0
   7   5   2    8.31    4.17   0
   7   6   0   60.39    4.50   0
   7   8  -6    6.65    4.21   0
   8  -7  -2   14.89    4.47   0
   8   3   5  103.81    5.25   0
   8   4   4  166.69    5.27   0
   8   7  -2   19.22    4.11   0
   9  -4   4   12.58    7.27   0
   9  -3   5   37.22   11.05   0
   9   2   6    6.57    4.47   0
  10  -6   1    1.77    5.59   0
  10   5   3   10.37    4.52   0
  10   6   1    5.41    3.41   0
  10   7  -1    0.15    4.13   0
  11  -7  -1    2.55    5.35   0
  11   0   7    9.85    5.42   0
  11   7  -1   -4.36    4.34   0
  12  -5   3   15.79    7.03   0
  12   0   7    1.66    5.68   0
  12   5   3   19.80    3.76   0
  13   5   3   50.57    4.46   0
  15   2   6   24.34    5.41   0
  -4  -2 -21    4.57    4.63   0
  -4  -2 -20    1.18    5.44   0
  -4  -2 -19    3.59    4.72   0
  -4  -2 -18   39.70    5.39   0
  -4  -2 -17    1.97    4.95   0
  -4  -2 -16   11.17    5.05   0
  -4  -2 -15  435.36    6.92   0
  -4  -1 -23   16.62    5.35   0
  -4  -1 -12   -0.87    4.42   0
  -4   0 -24   17.44    5.85   0
  -4   1 -23   13.91    6.39   0
  -4   2 -20    2.47    8.28   0
  -4   2 -16    6.07    9.52   0
  -3  -4 -19   25.73    4.81   0
  -3  -4 -18    2.31    4.49   0
  -3  -3 -11   10.93    4.58   0
  -2  -5 -21    2.53    4.34   0
  -2  -5 -18   11.56    4.44   0
  -2  -5 -17   36.29    4.47   0
  -2  -5 -16    2.95    3.44   0
  -2  -4 -10   13.89    4.65   0
  -2  -3  -7  101.51    5.22   0
  -2   3  -6   -1.44    6.34   0
  -2   5 -13    0.08    5.71   0
  -1  -5 -10  116.66    4.74   0
  -1  -1  -2    0.65    6.60   0
  -1   6 -14    8.79    5.31   0
   0  -6 -11    8.62    3.40   0
   0  -4  -4  197.85    4.84   0
   0  -2  -1  604.14   10.64   0
   0   5  -6   50.79    4.54   0
   1  -7 -16   23.46    4.34   0
   1  -7 -15   12.09    4.17   0
   1  -7 -14   10.22    3.26   0
   1  -6  -8    2.69    4.00   0
   1   5  -4    6.93    4.48   0
   1   7 -12   25.29    4.95   0
   2  -7 -11  194.21    5.16   0
   2  -5  -3   20.00    4.67   0
   2  -4  -1  437.40    7.74   0
   2   2   2  761.00   10.13   0
   2   3   1  361.88    6.91   0
   2   6  -5   55.47    4.87   0
   2   7  -9   15.21    4.27   0
   3  -7  -8   10.79    4.34   0
   3   2   3   63.23    5.62   0
   3   3   2   95.65    4.43   0
   3   5  -1   42.81    4.67   0
   3   7  -7    4.12    4.42   0
   3   8 -12   10.73    4.54   0
   4  -8 -12    2.05    4.43   0
   4   3   3   12.17    4.49   0
   4   5   0    0.67    3.28   0
   4   8 -10    1.31    4.38   0
   5  -8 -10   17.78    4.30   0
   5  -6  -2    3.41    4.53   0
   5  -4   2   81.35    6.52   0
   5  -1   5   22.68   10.71   0
   5   1   5   23.17    5.95   0
   5   5   1    4.73    4.00   0
   5   6  -1   34.12    4.16   0
   5   7  -4   24.63    4.53   0
   6  -8  -8    7.06    4.26   0
   6  -6  -1    1.42    4.59   0
   6  -5   1    1.58    4.76   0
   7  -8  -7   16.89    4.20   0
   7  -7  -3   11.54    4.60   0
   7   1   6  182.46    6.00   0
   7   3   5   51.63    5.08   0
   7   7  -2    2.04    4.49   0
   8  -8  -6   -0.20    4.62   0
   8  -6   0   90.92    6.32   0
   8   2   6  199.18    5.78   0
   8   6   1   31.90    4.44   0
   8   8  -5    3.98    3.53   0
   9  -7  -2   12.58    5.21   0
   9   5   3   55.11    3.75   0
   9   7  -1   12.61    3.99   0
  10   0   7    1.73    5.61   0
  11  -6   1    3.37    5.62   0
  11  -1   7    5.95    6.58   0
  11   1   7    6.07    5.14   0
  11   3   6   30.68    4.89   0
  11   4   5    3.70    4.28   0
  11   6   2   22.12    4.33   0
  12  -6   1   24.52    6.49   0
  12  -1   7  137.92    8.38   0
  12   1   7  139.51    6.12   0
  12   3   6    2.03    4.64   0
  12   4   5   12.16    4.24   0
  12   6   2    7.13    4.46   0
  13  -1   7   12.00    7.12   0
  13   0   7  397.86    8.04   0
  13   1   7   14.27    5.28   0
  13   3   6    3.61    5.09   0
  13   4   5    0.01    4.33   0
  14  -4   4    0.13    9.61   0
  14   0   7    3.26    5.79   0
  -4  -1 -22    1.36    5.07   0
  -4  -1 -21    4.06    5.80   0
  -4  -1 -14    1.60    4.85   0
  -4  -1 -13    2.67    4.18   0
  -4   0 -23   -0.24    5.85   0
  -4   0 -12  405.36    9.05   0
  -4   1 -22   -1.94    6.18   0
  -4   2 -19    1.69    7.71   0
  -4   2 -18   38.81    8.66   0
  -4   2 -17    0.91    8.26   0
  -3  -3 -23    1.96    5.38   0
  -3  -3 -12    6.35    4.68   0
  -3  -2  -9  990.60    9.43   0
  -3   0  -7   86.56    6.80   0
  -3   4 -13   75.69    8.23   0
  -2   0  -4 3511.20   30.55   0
  -2   4  -8   13.65    6.18   0
  -2   5 -12   76.35    6.25   0
  -1  -5 -11   28.65    4.30   0
  -1  -4  -7   17.06    4.21   0
  -1  -2  -3  311.73    7.07   0
  -1   6 -13   18.41    5.19   0
   0  -6 -14  208.89    4.95   0
   0  -6 -13   17.46    4.15   0
   0   4  -3   37.72    5.67   0
   0   6  -9    0.63    4.37   0
   0   7 -17    6.76    5.38   0
   0   7 -16    1.54    5.16   0
   1  -7 -17   35.64    3.80   0
   1  -6  -9  198.83    4.93   0
   1  -5  -5   32.62    3.95   0
   1   3   0  593.77    8.32   0
   1   7 -11    2.98    4.59   0
   2  -7 -12    5.75    4.30   0
   2   4   0    1.57    4.42   0
   2   5  -2    2.42    4.50   0
   2   7  -8   26.36    4.45   0
   3  -7  -9    2.12    4.33   0
   3  -5  -2  143.18    5.45   0
   3  -4   0   18.43    5.27   0
   3   4   1   53.78    3.84   0
   3   6  -3   14.44    4.65   0
   3   7  -6    1.70    4.27   0
   3   8 -11   -0.24    4.55   0
   4  -7  -7   16.37    4.63   0
   4   4   2  315.80    5.46   0
   4   8  -9    3.76    4.40   0
   5  -8 -11    3.52    4.47   0
   5  -5   0   12.23    4.97   0
   5   3   4    1.30    4.62   0
   5   8  -7   16.76    4.35   0
   6  -8  -9    1.55    4.15   0
   6   5   2   22.74    3.49   0
   6   6   0   47.08    3.65   0
   6   8  -6   29.40    4.54   0
   7  -8  -8   -3.28    4.94   0
   7   4   4    1.28    3.61   0
   7   6   1    9.55    4.12   0
   7   8  -5    3.92    4.32   0
   8  -8  -7   49.21    5.60   0
   8  -7  -3  107.34    5.98   0
   8  -5   2    3.20    5.66   0
   8   5   3   19.82    3.47   0
   8   8  -4    9.72    4.31   0
   9   0   7  538.58    9.68   0
   9   4   5  149.51    5.48   0
   9   6   2    0.76    4.36   0
  10  -7  -2   25.69    5.22   0
  10  -4   4   83.51    8.45   0
  10  -1   7  144.61    8.92   0
  10   1   7  151.61    6.09   0
  10   3   6   46.23    4.68   0
  10   4   5   17.77    4.58   0
  10   7   0   26.83    4.36   0
  11   5   4    4.87    4.35   0
  11   7   0    8.67    4.39   0
  12   5   4   14.51    4.49   0
  13   5   4    7.86    4.31   0
  14   1   7  121.47    6.11   0
  14   3   6    4.25    4.53   0
  14   4   5    4.12    4.52   0
  -4  -1 -20   12.91    5.24   0
  -4  -1 -19   23.03    5.29   0
  -4  -1 -18    6.36    5.03   0
  -4  -1 -16  139.05    6.05   0
  -4   0 -22    2.61    5.37   0
  -4   0 -13   -2.51    6.10   0
  -4   1 -13    2.58    6.48   0
  -3  -3 -22    3.92    4.37   0
  -3  -3 -21    7.23    5.09   0
  -3  -3 -14  395.24    6.60   0
  -3  -3 -13  106.96    5.19   0
  -3  -1  -8  234.82    7.24   0
  -2  -4 -12   31.59    4.68   0
  -2  -3  -8  359.63    6.74   0
  -2  -2  -6 1518.93   11.83   0
  -1  -5 -13    4.44    3.98   0
  -1  -3  -5   35.92    4.69   0
  -1   4  -5   11.43    5.29   0
  -1   6 -12    3.06    4.90   0
   0  -6 -17   37.28    4.57   0
   0  -6 -16    1.04    4.14   0
   0  -6 -15   10.26    4.23   0
   0  -5  -8   28.43    3.29   0
   0  -4  -5  149.44    5.15   0
   0   5  -5   31.99    4.51   0
   0   6  -8   86.69    5.51   0
   0   7 -15    4.04    5.12   0
   1  -6 -10    1.35    4.19   0
   1  -5  -6   72.61    4.78   0
   1  -4  -3   60.30    4.95   0
   1  -3  -1  154.81    6.27   0
   1   4  -1   11.88    4.41   0
   1   5  -3   40.75    4.81   0
   1   6  -6   38.08    4.64   0
   1   7 -10   32.28    4.67   0
   2  -7 -14    0.52    3.95   0
   2  -5  -4   -1.61    4.60   0
   2   6  -4   84.80    4.92   0
   2   8 -13    5.79    5.22   0
   3  -7 -10    0.55    4.30   0
   3   5   0   20.22    4.15   0
   3   8 -10   13.55    4.43   0
   4  -7  -8   49.56    4.60   0
   4  -6  -4    7.59    4.49   0
   4  -5  -1   10.01    4.44   0
   4   5   1  726.58    7.35   0
   4   7  -4   -0.40    4.15   0
   5  -8 -12    6.98    4.45   0
   5  -7  -6    5.03    4.48   0
   5   2   5  160.95    5.95   0
   5   6   0    2.74    4.07   0
   5   8  -6   15.49    4.37   0
   6  -8 -10    9.30    4.33   0
   6  -7  -5   18.07    4.16   0
   6   3   5   46.67    4.81   0
   6   4   4   56.36    5.01   0
   6   7  -2    6.72    3.38   0
   6   8  -5   21.73    4.33   0
   7  -7  -4   10.20    4.22   0
   7  -6  -1    3.01    5.17   0
   7  -4   3    3.17    5.67   0
   7   2   6   12.83    4.66   0
   7   7  -1    8.25    4.02   0
   7   8  -4   20.31    4.41   0
   8   4   5    7.95    4.63   0
   8   6   2   32.81    4.24   0
   8   8  -3   20.72    4.29   0
   9  -6   0   18.48    5.24   0
   9   1   7    1.58    4.78   0
   9   3   6   35.12    4.67   0
   9   5   4   14.30    4.27   0
   9   7   0    7.36    4.16   0
  10   2   7  109.74    5.82   0
  10   5   4    4.86    3.55   0
  11  -7  -2    6.51    5.42   0
  11   2   7   75.93    4.93   0
  12   2   7    6.62    4.46   0
  12   6   3   38.01    4.72   0
  13   2   7   10.03    4.76   0
  14  -1   7  119.72    8.45   0
  14   2   7    1.06    5.29   0
  15   0   7   38.35    6.12   0
  15   1   7    7.05    5.42   0
  15   3   6   10.42    4.56   0
  -4  -1 -17    2.69    4.26   0
  -4   0 -21    5.86    4.94   0
  -4   0 -20   12.52    5.49   0
  -4   0 -14  380.40    8.24   0
  -4   1 -21    5.82    5.85   0
  -4   1 -20   11.62    6.26   0
  -4   1 -14    1.49    6.72   0
  -3  -3 -20    8.63    4.32   0
  -3  -3 -19   16.30    4.46   0
  -3  -3 -18   58.67    4.72   0
  -3  -3 -17  177.51    5.45   0
  -3  -3 -16    5.66    4.74   0
  -3  -3 -15  286.39    6.20   0
  -3  -2 -24    4.69    5.08   0
  -3   3  -9    1.28    7.51   0
  -3   4 -12   -0.93    7.58   0
  -2  -4 -22   48.80    4.90   0
  -2  -4 -21    4.90    4.35   0
  -2  -4 -13  184.64    4.81   0
  -2  -3  -9    2.73    4.69   0
  -2   5 -11    6.62    5.72   0
  -1  -5 -21    6.77    4.43   0
  -1  -5 -20   23.70    4.42   0
  -1  -5 -16    7.72    4.34   0
  -1  -5 -15    4.98    4.02   0
  -1  -5 -14   11.44    4.04   0
  -1   5  -7    1.22    4.75   0
  -1   6 -11    1.43    5.67   0
   0  -6 -19   20.08    3.76   0
   0  -5  -9    8.24    4.20   0
   0  -3  -3  293.14    6.06   0
   0   7 -14   16.83    4.98   0
   0   7 -13   40.14    5.31   0
   1  -6 -11  168.98    4.81   0
   1   7  -9   41.56    5.18   0
   2  -7 -17   16.04    4.20   0
   2  -7 -16    2.62    4.10   0
   2  -7 -15   -0.34    3.30   0
   2  -6  -8   19.61    4.19   0
   2   5  -1   42.90    4.69   0
   2   7  -7   39.24    4.48   0
   2   8 -12   16.70    5.53   0
   3  -7 -12   38.95    4.41   0
   3  -7 -11   11.46    4.20   0
   3  -6  -6    4.34    4.52   0
   3   6  -2   28.86    4.40   0
   3   7  -5    5.01    4.48   0
   3   8  -9    5.03    4.39   0
   4  -7  -9   56.81    4.60   0
   4   8  -7   10.87    4.52   0
   5  -7  -7   30.28    4.63   0
   5  -6  -3   23.22    4.63   0
   5  -3   3   67.16    6.93   0
   5   5   2   30.23    3.52   0
   5   7  -2   58.10    4.47   0
   6  -8 -11    9.09    4.58   0
   6  -6  -2    8.75    4.52   0
   6   0   6    5.75    5.77   0
   6   1   6  283.44    6.72   0
   6   5   3   57.20    4.44   0
   6   6   1   26.53    4.27   0
   6   7  -1   55.33    4.49   0
   7  -5   1    8.49    4.78   0
   8  -7  -4    8.42    4.87   0
   8   0   7    3.18    6.38   0
   8   1   7   19.28    5.14   0
   8   3   6  146.62    5.32   0
   8   5   4  122.01    4.93   0
   8   7   0   16.48    3.42   0
   9  -7  -3   25.62    4.64   0
   9  -5   2   66.68    6.29   0
   9   2   7  453.74    7.43   0
  10  -6   0   38.54    6.03   0
  10   6   3    8.95    4.29   0
  10   7   1    9.22    4.20   0
  11  -4   4   16.30    8.04   0
  11   6   3   13.64    3.61   0
  11   7   1    8.98    3.50   0
  12   4   6    2.67    4.48   0
  12   5   5   90.34    4.94   0
  14   4   6    6.64    5.33   0
  15   2   7   -5.13    5.11   0
  -4   0 -19    9.16    5.76   0
  -4   0 -18  162.95    7.02   0
  -4   0 -17    3.87    5.86   0
  -4   0 -16  257.11    7.47   0
  -4   0 -15    2.80    5.70   0
  -4   1 -19   21.92    6.26   0
  -4   1 -15  171.94    8.57   0
  -3  -2 -23    1.40    5.13   0
  -3  -2 -11 1205.77    9.92   0
  -3  -1  -9  286.27    7.34   0
  -2  -4 -20    1.91    4.46   0
  -2  -4 -19    5.51    4.40   0
  -2  -4 -18   20.29    4.54   0
  -2  -4 -17    0.30    4.29   0
  -2  -4 -16    1.51    4.24   0
  -2  -1  -5 3038.12   19.50   0
  -1  -5 -19    9.59    3.72   0
  -1  -5 -18    8.01    3.57   0
  -1  -5 -17   84.16    4.08   0
  -1  -4  -9   13.88    4.36   0
  -1  -3  -6   14.01    4.51   0
   0  -5 -10  124.38    4.66   0
   0  -4  -6   47.80    4.72   0
   0   3  -1  113.44    6.01   0
   0   5  -4   84.88    5.74   0
   0   6  -7   11.52    5.21   0
   0   7 -12    6.80    5.27   0
   1  -6 -13    2.88    4.16   0
   1  -6 -12    4.59    3.38   0
   1  -5  -7   22.31    4.09   0
   1  -2   0   81.97    7.36   0
   2  -6  -9  157.37    4.74   0
   2  -5  -5   84.47    5.06   0
   2  -4  -2  938.64    9.05   0
   2  -3   0   43.86    5.72   0
   2   3   2   11.12    4.72   0
   2   4   1   51.47    4.62   0
   2   6  -3   78.14    4.91   0
   2   7  -6   15.15    4.44   0
   2   8 -11    5.35    4.59   0
   3  -7 -13    7.21    4.04   0
   3  -5  -3   28.33    4.73   0
   3   1   4 1603.83   15.19   0
   3   3   3    7.63    4.51   0
   3   4   2   28.48    4.46   0
   3   7  -4   96.44    4.95   0
   3   8  -8    6.44    4.25   0
   4  -7 -10    6.51    4.34   0
   4  -6  -5   29.74    4.61   0
   4   3   4   37.88    4.74   0
   4   4   3  366.24    6.03   0
   4   6   0   14.65    4.08   0
   4   8  -6   67.91    4.75   0
   5  -7  -8    2.15    4.29   0
   5   8  -5    4.46    4.20   0
   6  -7  -6   28.16    4.51   0
   6   2   6   27.65    5.47   0
   6   8  -4    1.24    3.44   0
   7  -8 -10   -0.18    4.33   0
   7  -7  -5   15.42    4.50   0
   7   3   6  157.77    5.52   0
   7   4   5    4.11    4.43   0
   7   5   4    3.01    4.13   0
   7   6   2   39.69    3.56   0
   7   7   0   28.36    4.03   0
   7   8  -3    3.27    3.57   0
   8  -6  -1    4.79    5.22   0
   8   8  -2    6.95    4.29   0
   9  -1   7    5.09    7.13   0
   9   4   6   28.91    5.35   0
   9   6   3   77.41    4.04   0
   9   7   1    5.80    3.27   0
  10  -7  -3    5.53    4.44   0
  10   3   7   -1.75    4.97   0
  10   5   5   66.57    4.63   0
  11  -6   0   22.62    5.59   0
  11   3   7    3.26    4.17   0
  13  -4   4   10.30    8.58   0
  13   3   7   71.10    4.86   0
  13   5   5    5.78    4.41   0
  14   3   7    0.04    5.28   0
  -4   1 -18    8.50    6.23   0
  -4   1 -17    0.79    6.03   0
  -4   1 -16  141.34    7.76   0
  -3  -2 -22   45.43    4.66   0
  -3  -2 -21   51.17    5.61   0
  -3  -2 -13  137.25    6.05   0
  -3   0  -8   -2.51    5.99   0
  -2  -3 -24    6.89    5.33   0
  -2  -3 -10   12.11    4.72   0
  -2  -2  -7  407.36    7.39   0
  -2   4  -7  520.74    8.95   0
  -2   5 -10  178.89    6.56   0
  -1  -4 -10    4.68    4.30   0
  -1  -2  -4  171.15    6.01   0
  -1   4  -4  749.72    9.38   0
  -1   6 -10    7.84    5.07   0
   0  -5 -12  156.63    4.84   0
   0  -5 -11   46.16    3.84   0
   0   2   0 1168.09   13.46   0
   0   4  -2    3.93    4.73   0
   0   7 -11    5.91    5.54   0
   1  -6 -20   12.48    4.45   0
   1  -6 -19    5.22    4.34   0
   1  -6 -17  130.27    4.74   0
   1  -6 -16    5.97    4.24   0
   1  -6 -15    8.15    4.21   0
   1  -6 -14    1.84    3.29   0
   1  -5  -8    7.98    4.17   0
   1  -4  -4   81.23    4.11   0
   1   6  -4   25.05    4.59   0
   1   7  -8   15.57    4.21   0
   2  -6 -10  307.37    5.45   0
   2   8 -10   30.89    4.59   0
   3  -7 -16    0.16    4.29   0
   3  -7 -15   -0.12    4.15   0
   3  -6  -7   32.74    3.60   0
   3  -3   1    3.73    5.61   0
   3   5   1  106.35    4.96   0
   3   6  -1   31.50    4.44   0
   4  -7 -11   20.53    4.31   0
   4  -5  -2  151.29    5.39   0
   4  -3   2    1.53    5.29   0
   4   1   5 1266.70   12.72   0
   4   5   2  224.88    5.43   0
   4   7  -2   -0.56    4.29   0
   5  -6  -4   18.13    4.59   0
   5  -5  -1    3.23    4.23   0
   5   3   5  249.82    6.04   0
   5   4   4   28.45    3.85   0
   5   5   3    8.26    4.20   0
   5   6   1  243.32    4.52   0
   5   7  -1    5.76    4.06   0
   5   8  -4   37.46    4.30   0
   6  -7  -7    9.52    4.34   0
   6  -6  -3   12.54    4.51   0
   6  -5   0   65.40    4.61   0
   6  -4   2   58.25    5.80   0
   6   6   2  187.25    5.05   0
   6   7   0   13.44    4.10   0
   6   8  -3   40.48    4.32   0
   7  -6  -2   16.19    4.36   0
   7   8  -2   43.83    4.43   0
   8  -7  -5   24.79    5.05   0
   8   2   7   48.13    4.73   0
   8   6   3   39.46    3.67   0
   8   7   1    3.07    3.26   0
   9  -7  -4   15.53    4.46   0
   9   3   7   13.98    4.56   0
   9   5   5   27.46    4.44   0
  10  -5   2   50.07    6.14   0
  10   6   4   27.96    4.39   0
  10   7   2   25.67    4.37   0
  11  -7  -3    6.51    4.52   0
  11   1   8   72.16    6.17   0
  11   6   4    0.02    4.21   0
  12  -6   0    4.78    5.74   0
  12  -4   4   23.66    7.90   0
  12   1   8    3.18    5.08   0
  12   6   4    1.84    3.67   0
  13  -6   0    7.08    5.69   0
  13   1   8   82.30    6.51   0
  -3  -2 -20    3.81    4.56   0
  -3  -2 -19    2.26    4.88   0
  -3  -2 -16  118.06    5.81   0
  -3  -2 -15   12.12    5.14   0
  -3  -2 -14    4.56    4.68   0
  -3  -1 -24   16.91    5.18   0
  -3  -1 -10   -3.12    5.29   0
  -3   4 -11   18.70    6.82   0
  -2  -3 -23    7.19    4.48   0
  -2  -3 -12    2.40    4.65   0
  -2   3  -5    5.69    5.42   0
  -2   6 -19    3.87    7.17   0
  -2   6 -18    0.00    6.74   0
  -2   6 -16   14.51    6.20   0
  -1  -4 -23    3.88    4.86   0
  -1  -4 -11   12.11    4.41   0
  -1  -3  -7   -2.15    4.30   0
  -1   5  -6    1.10    4.18   0
  -1   6  -9   49.33    5.17   0
   0  -5 -22    5.66    4.36   0
   0  -5 -14   76.21    4.37   0
   0  -5 -13  128.52    4.60   0
   0  -4  -7   -2.93    3.38   0
   0   6  -6   25.33    4.57   0
   0   7 -10    3.97    5.23   0
   1  -3  -2    1.89    5.09   0
   1   3   1  595.07    7.63   0
   1   4   0  104.10    5.06   0
   1   7  -7    4.96    4.41   0
   1   8 -13    2.10    4.46   0
   2  -6 -11    7.35    4.19   0
   2  -5  -6   32.05    4.71   0
   2   2   3   46.45    5.99   0
   2   5   0    1.42    4.48   0
   2   6  -2  235.65    5.58   0
   2   7  -5  165.88    5.34   0
   2   8  -9    6.68    4.22   0
   3  -7 -17   -1.64    3.39   0
   3  -6  -8   88.27    4.38   0
   3  -5  -4   98.49    5.11   0
   3   0   4    1.37    7.91   0
   3   2   4    3.62    5.18   0
   3   7  -3   10.01    4.41   0
   3   8  -7    8.10    4.40   0
   4  -7 -13    3.79    4.10   0
   4  -7 -12    3.47    4.18   0
   4  -4   0   11.23    5.30   0
   4   2   5   31.79    5.07   0
   4   8  -5   23.43    4.57   0
   5  -7 -10   12.40    4.29   0
   5  -2   4  197.33   13.15   0
   6  -7  -8    2.02    4.45   0
   6   3   6  167.54    5.54   0
   6   4   5   42.57    3.98   0
   6   5   4  303.08    5.62   0
   6   8  -2    0.34    4.03   0
   7  -7  -6  100.81    4.73   0
   7  -3   4  222.77    9.92   0
   7   1   7  120.80    6.12   0
   7   7   1    2.37    3.26   0
   8  -5   1   28.50    5.21   0
   8  -4   3   32.04    6.02   0
   8   4   6    3.78    4.49   0
   8   5   5   65.72    4.66   0
   8   8  -1    9.23    3.41   0
   9  -6  -1  140.88    5.40   0
   9   6   4   28.82    4.60   0
   9   7   2    0.25    3.31   0
  10   1   8    9.76    5.09   0
  11  -5   2   24.35    5.58   0
  11   0   8    2.27    6.29   0
  11   2   8    3.97    4.75   0
  11   4   7    2.60    4.15   0
  11   5   6   14.05    4.65   0
  12  -5   2  111.74    7.24   0
  12   0   8    2.64    5.65   0
  12   2   8    4.79    5.11   0
  12   4   7    4.59    4.15   0
  12   5   6    7.77    4.45   0
  13   0   8    3.92    5.64   0
  13   2   8    6.56    5.18   0
  13   4   7   13.10    4.29   0
  13   5   6   -0.12    4.23   0
  14  -5   2   31.84    6.94   0
  14   0   8   79.46    7.25   0
  14   1   8    8.33    5.31   0
  14   2   8   33.93    5.32   0
  -3  -2 -17   18.07    4.71   0
  -3  -1 -23    7.40    4.85   0
  -2  -3 -22    2.40    4.47   0
  -2  -3 -20   13.00    5.08   0
  -2  -3 -13    4.78    4.55   0
  -2  -2  -8 2522.70   14.15   0
  -2  -1  -6   17.41    6.80   0
  -2   2  -4    7.21    7.87   0
  -2   5  -9  195.75    6.69   0
  -2   6 -15   31.56    5.81   0
  -1  -4 -22    0.23    4.36   0
  -1  -4 -13  240.93    5.55   0
  -1  -4 -12  249.71    5.03   0
  -1  -1  -3  217.13    9.37   0
  -1   7 -16    0.16    5.83   0
   0  -5 -21    8.98    4.31   0
   0  -5 -20   86.02    4.74   0
   0  -5 -19   54.43    4.59   0
   0  -5 -18   -2.90    4.21   0
   0  -5 -17   14.28    4.45   0
   0  -5 -16   -0.49    4.24   0
   0  -5 -15    4.37    4.31   0
   0   5  -3   15.49    4.78   0
   0   7  -9   59.69    5.30   0
   1  -5  -9   25.03    3.44   0
   1  -4  -5   56.60    4.56   0
   1   5  -1  465.12    6.72   0
   1   6  -3    7.42    4.60   0
   1   7  -6    2.20    4.47   0
   1   8 -12    3.53    4.46   0
   2  -6 -13   21.25    4.23   0
   2  -6 -12    2.88    3.38   0
   2  -4  -3   77.10    5.15   0
   2  -2   1  334.59    9.87   0
   2   7  -4  107.12    5.08   0
   2   8  -8    8.80    4.26   0
   3  -6  -9   16.39    4.16   0
   3   4   3  761.94    7.56   0
   3   6   0   38.94    4.48   0
   3   8  -6   17.68    4.39   0
   4  -7 -15    7.96    4.15   0
   4  -6  -7    5.32    4.29   0
   4  -5  -3  348.93    6.53   0
   4   0   5    0.97    6.61   0
   4   4   4   77.96    4.70   0
   4   6   1    2.12    3.32   0
   4   7  -1   14.08    4.17   0
   5  -7 -11    0.85    4.25   0
   5  -6  -5    6.14    4.48   0
   5   1   6   10.57    5.42   0
   5   2   6  378.76    7.53   0
   5   6   2   77.59    3.74   0
   5   7   0   60.18    4.42   0
   5   8  -3   -1.76    3.56   0
   6  -7  -9    9.98    4.48   0
   6  -6  -4   23.73    4.68   0
   6   6   3   58.48    4.62   0
   6   7   1    6.40    3.94   0
   7  -7  -7   25.80    4.47   0
   7  -6  -3    3.86    4.91   0
   7  -5   0  117.73    5.71   0
   7   0   7  367.50    9.00   0
   7   2   7  342.62    6.44   0
   7   4   6    5.86    4.63   0
   7   5   5   68.08    4.62   0
   7   8  -1   24.51    3.54   0
   8  -7  -6    5.46    4.29   0
   8  -6  -2   32.35    4.66   0
   8   6   4   69.04    4.54   0
   8   7   2   54.24    3.56   0
   8   8   0    6.87    4.39   0
   9  -7  -5    9.01    4.40   0
   9   1   8   59.24    5.67   0
  10  -6  -1    7.63    5.52   0
  10  -3   5   13.37    9.95   0
  10   0   8   19.95    6.30   0
  10   2   8   11.25    4.41   0
  10   4   7    2.96    4.23   0
  10   5   6   29.87    4.55   0
  10   7   3    3.17    4.43   0
  11  -7  -4   49.88    4.60   0
  11   6   5   10.18    4.35   0
  12   3   8   33.67    5.58   0
  12   6   5   37.10    4.70   0
  13  -5   2    3.69    6.22   0
  13   3   8   18.52    5.20   0
  15   1   8   12.92    5.59   0
  -3  -1 -22    6.48    5.13   0
  -3  -1 -21   31.34    5.39   0
  -3  -1 -11   -0.42    4.58   0
  -3   0  -9  543.50   10.06   0
  -3   1  -8  226.18   11.99   0
  -3   3  -8    7.08    7.59   0
  -2  -3 -19    0.52    4.19   0
  -2  -3 -18   23.67    4.58   0
  -2  -3 -17   14.46    4.60   0
  -2  -3 -16    6.84    4.50   0
  -2  -3 -15   -0.05    4.49   0
  -2  -3 -14   53.60    4.80   0
  -2  -2  -9 2446.71   14.48   0
  -2   4  -6  106.29    6.19   0
  -2   6 -14   17.16    5.41   0
  -2   6 -13   11.30    5.52   0
  -1  -4 -20    5.15    4.60   0
  -1  -4 -19   11.18    4.35   0
  -1  -4 -18   36.68    4.49   0
  -1  -4 -17   58.68    4.47   0
  -1  -4 -16    2.05    4.26   0
  -1  -4 -15   -3.84    4.28   0
  -1  -4 -14   46.58    3.83   0
  -1  -3  -8  180.70    5.41   0
  -1  -2  -5    3.87    5.24   0
  -1   3  -2  414.59    8.11   0
  -1   4  -3   37.71    5.51   0
  -1   5  -5    1.65    4.22   0
  -1   6  -8   26.29    5.03   0
  -1   7 -15   54.45    5.42   0
  -1   7 -14    1.36    5.04   0
   0  -4  -9  126.66    5.04   0
   0  -3  -5   17.70    4.51   0
   0   3   0    5.39    5.20   0
   0   4  -1   29.69    4.69   0
   0   6  -5   53.48    4.77   0
   1   2   2  865.58   10.90   0
   1   8 -11   87.32    5.10   0
   1   8 -10    2.92    5.21   0
   2  -6 -20   14.97    4.42   0
   2  -6 -19    8.99    4.29   0
   2  -6 -18    2.04    4.23   0
   2  -6 -17   21.14    4.12   0
   2  -6 -16   24.09    4.30   0
   2  -6 -14   -1.02    3.31   0
   2  -5  -7  188.63    5.35   0
   2  -3  -1  348.78    8.19   0
   2   0   3    0.64    9.47   0
   2   3   3  399.03    6.79   0
   2   4   2   10.49    3.55   0
   2   5   1  280.90    5.56   0
   2   6  -1   71.37    4.86   0
   2   8  -7   11.97    4.28   0
   3  -6 -10    2.53    4.02   0
   3  -5  -5  110.60    5.05   0
   3   3   4    1.86    4.36   0
   3   5   2    7.18    3.42   0
   3   8  -5   -1.08    4.44   0
   4  -7 -17   22.34    3.73   0
   4  -7 -16   21.83    3.60   0
   4   3   5    3.29    4.53   0
   4   5   3   34.61    3.68   0
   5  -7 -12   49.45    4.39   0
   5  -6  -6   35.69    4.67   0
   5  -5  -2  151.17    5.57   0
   5   4   5   89.01    5.37   0
   5   5   4   16.66    4.24   0
   5   8  -2    3.02    4.15   0
   6  -7 -10   32.76    4.38   0
   6  -5  -1    7.51    4.94   0
   6   8  -1    6.00    4.25   0
   7  -7  -8    3.67    4.45   0
   7   6   4    2.48    3.95   0
   7   7   2   11.97    3.30   0
   7   8   0    3.44    4.30   0
   8  -1   7   14.80    7.58   0
   8   7   3    8.76    3.96   0
   9  -6  -2    1.63    5.35   0
   9  -5   1   21.62    5.44   0
   9   2   8    7.26    4.29   0
   9   4   7   26.45    4.52   0
   9   5   6  110.45    4.30   0
   9   6   5   12.28    4.40   0
  10  -7  -5    8.51    4.61   0
  10   3   8   20.77    4.18   0
  10   6   5    3.33    3.34   0
  11  -6  -1   81.75    5.82   0
  11   3   8    2.05    4.09   0
  14   3   8    2.40    4.40   0
  15   0   8    1.21    5.84   0
  -3  -1 -20    8.73    5.03   0
  -3  -1 -12  263.86    6.36   0
  -3   4 -10   58.46    7.24   0
  -3   5 -18    1.35    9.91   0
  -3   5 -17    3.67    8.66   0
  -3   5 -16    4.39    7.99   0
  -3   5 -15    2.25    7.33   0
  -2  -2 -24    5.92    4.54   0
  -2   5  -8  380.12    7.40   0
  -2   6 -12   28.85    5.48   0
  -1  -3  -9  129.77    5.23   0
  -1   7 -13   14.80    4.84   0
  -1   7 -12   19.39    5.77   0
   0  -4 -10  146.51    5.05   0
   0   7  -8    1.95    4.54   0
   1  -5 -12  226.51    5.12   0
   1  -4  -6   21.93    4.45   0
   1  -3  -3  138.78    5.73   0
   1   4   1    8.57    4.46   0
   1   7  -5   63.60    4.98   0
   1   8  -9    2.70    5.06   0
   2  -5  -8   -4.13    4.05   0
   2   7  -3   44.83    4.59   0
   3  -6 -12    8.37    4.00   0
   3  -6 -11   12.19    3.43   0
   3  -4  -2   -0.43    4.61   0
   3  -2   2   52.43    7.64   0
   3   6   1  322.54    5.66   0
   4  -5  -4    8.14    5.46   0
   4  -2   3   47.75    9.12   0
   4   6   2   34.82    4.24   0
   4   7   0   12.93    3.97   0
   4   8  -3   16.12    3.53   0
   5  -7 -15   13.35    4.36   0
   5  -7 -14   38.24    4.38   0
   5  -7 -13    7.12    3.44   0
   5   0   6    0.12    5.92   0
   5   3   6  276.63    6.03   0
   5   6   3   90.81    4.48   0
   5   7   1   11.22    4.08   0
   6  -7 -11   26.25    4.63   0
   6  -1   6  283.28   12.95   0
   6   1   7  182.72    6.53   0
   6   2   7    9.54    4.58   0
   6   4   6   47.45    4.75   0
   6   5   5  263.66    4.84   0
   6   7   2   26.70    4.21   0
   7  -7  -9   31.73    4.68   0
   7  -6  -4  105.84    5.57   0
   7  -4   2   15.57    5.69   0
   8  -7  -7    9.51    4.43   0
   8  -6  -3   10.47    4.84   0
   8   1   8    1.62    4.76   0
   8   2   8    3.68    5.11   0
   8   4   7   38.92    4.77   0
   8   5   6   97.65    4.08   0
   8   8   1    7.90    4.31   0
   9  -4   3    1.16    5.89   0
   9   0   8    1.13    5.49   0
   9   3   8    0.27    4.44   0
  10   5   7   43.33    4.64   0
  10   7   4   10.12    4.44   0
  11  -7  -5   11.26    4.51   0
  11   4   8    6.31    5.00   0
  11   5   7   33.78    4.54   0
  11   6   6   40.41    4.66   0
  12  -6  -1   10.47    5.12   0
  13  -6  -1   18.71    5.78   0
  13   4   8   36.35    4.76   0
  -3  -1 -19   10.71    4.49   0
  -3  -1 -18   28.97    5.24   0
  -3  -1 -17   28.25    5.08   0
  -3  -1 -16   80.78    5.44   0
  -3  -1 -15  126.95    5.66   0
  -3  -1 -14   14.02    4.96   0
  -3   0 -22    5.25    5.46   0
  -3   1 -24   19.20    5.68   0
  -3   2 -24    4.51    6.14   0
  -3   3 -23    1.11    7.59   0
  -3   5 -14   59.41    7.64   0
  -2  -2 -23    5.18    4.29   0
  -2  -2 -22   18.81    5.08   0
  -2  -2 -10   30.90    5.67   0
  -2   0  -5    0.65    7.18   0
  -2   3  -4    0.57    5.93   0
  -2   6 -11    0.46    5.27   0
  -1  -3 -24    4.19    4.51   0
  -1  -3 -10  182.54    5.44   0
  -1   5  -4   45.39    5.16   0
  -1   7 -11   29.15    5.67   0
   0  -4 -11   28.21    4.62   0
   0  -2  -3   77.06    6.49   0
   0   6  -4  185.30    5.45   0
   0   7  -7   72.43    4.84   0
   0   8 -13   13.58    5.37   0
   1  -5 -22    2.18    3.71   0
   1  -5 -21   20.28    4.40   0
   1  -5 -20   47.09    4.52   0
   1  -5 -19    7.59    4.25   0
   1  -5 -17   20.75    4.26   0
   1  -5 -16   -0.12    4.15   0
   1  -5 -15    4.08    4.11   0
   1  -5 -14   44.75    4.23   0
   1  -5 -13    9.43    3.49   0
   1  -4  -7  121.41    4.86   0
   1   3   2  376.26    7.11   0
   1   5   0   25.99    4.65   0
   1   7  -4    4.46    4.54   0
   1   8  -8   43.15    5.16   0
   2  -5  -9    0.00    4.02   0
   2   6   0    0.46    4.39   0
   2   7  -2    8.37    4.55   0
   3  -6 -14   25.77    4.17   0
   3  -6 -13   13.38    4.08   0
   3  -5  -6   -1.54    4.60   0
   3   4   4    0.69    4.31   0
   3   5   3   18.46    4.10   0
   4  -6  -9    0.42    3.11   0
   4  -4  -1  348.90    6.60   0
   4   5   4  102.36    4.61   0
   4   8  -2   23.77    4.42   0
   5  -7 -17   -0.07    4.25   0
   5  -7 -16   19.31    3.55   0
   5  -6  -7    8.08    4.34   0
   5  -5  -3   25.62    5.60   0
   5   8  -1    0.76    3.36   0
   6  -7 -12   28.80    4.38   0
   6  -4   1  536.20    9.09   0
   6   3   7    9.91    4.64   0
   6   6   4  262.54    4.80   0
   6   8   0    7.69    3.38   0
   7  -7 -10   35.24    4.65   0
   7   4   7   -2.15    4.59   0
   7   5   6   38.61    4.36   0
   7   7   3   26.26    3.40   0
   7   8   1   15.39    4.12   0
   8  -7  -8   78.96    4.98   0
   8  -5   0   90.40    5.64   0
   8   3   8   95.97    4.96   0
   8   8   2   47.29    4.53   0
   9  -7  -7    4.67    4.34   0
   9   5   7   11.40    4.33   0
   9   7   4    4.88    3.45   0
  10  -7  -6    6.05    4.41   0
  10  -6  -2   27.40    5.60   0
  10  -5   1  239.30    7.38   0
  10   4   8  135.03    4.91   0
  10   6   6    1.94    4.06   0
  11   2   9    5.95    5.11   0
  12  -1   8    1.29    7.19   0
  12   1   9   17.76    5.44   0
  12   2   9   22.04    5.17   0
  13  -1   8   81.09    8.63   0
  13   1   9    0.90    5.37   0
  13   2   9    8.40    5.12   0
  14   2   9   -0.13    5.23   0
  -3   0 -21   53.72    5.85   0
  -3   0 -10   -3.17    5.14   0
  -3   1 -23    4.62    5.54   0
  -3   4  -9   67.64    7.28   0
  -3   5 -13   36.93    6.87   0
  -2  -2 -21   32.46    4.40   0
  -2  -2 -11   -2.79    4.64   0
  -2  -1 -25   24.10    5.18   0
  -2  -1  -7   31.51    5.49   0
  -2   4  -5   28.80    5.64   0
  -2   5  -7  188.11    6.17   0
  -1  -3 -23   45.01    4.52   0
  -1  -3 -22    4.46    4.27   0
  -1  -3 -11   15.20    4.56   0
  -1  -2  -6  497.22    7.82   0
  -1   2  -1  953.14   13.48   0
  -1   4  -2  105.59    6.05   0
  -1   6  -6   56.66    5.20   0
  -1   7 -10   89.93    5.60   0
   0  -4 -21    4.51    4.38   0
   0  -4 -13   23.41    4.56   0
   0  -4 -12   73.03    4.78   0
   0   4   0    3.47    4.51   0
   0   7  -6  259.05    6.40   0
   0   8 -12    2.87    5.10   0
   1   6  -1   15.61    4.79   0
   1   8  -7   64.70    5.15   0
   2  -5 -10  140.58    4.78   0
   2  -1   2 1433.16   31.00   0
   2   4   3   89.73    4.83   0
   2   5   2  166.29    5.04   0
   2   8  -5   64.49    4.72   0
   3  -6 -20    7.02    3.53   0
   3  -6 -19   17.35    4.20   0
   3  -6 -17   60.64    4.27   0
   3  -6 -16    2.81    3.87   0
   3  -6 -15   90.82    3.81   0
   3  -5  -7   19.80    4.42   0
   3  -3   0  212.87    6.72   0
   3   2   5  560.21    8.15   0
   3   7   0   -0.84    4.22   0
   3   8  -3   92.32    4.99   0
   4  -6 -10    6.23    3.37   0
   4  -5  -5    1.35    4.52   0
   4   2   6  438.21    7.47   0
   4   6   3   63.27    4.42   0
   5  -6  -8   31.46    4.45   0
   5  -4   0  183.41    5.78   0
   5   4   6   14.70    4.54   0
   5   5   5  251.71    4.91   0
   5   6   4    2.62    4.14   0
   5   7   2    5.77    3.48   0
   5   8   0   10.39    4.21   0
   6  -7 -14    7.25    4.22   0
   6  -7 -13   25.61    3.51   0
   6  -6  -6  268.12    5.89   0
   6  -5  -2   53.07    4.81   0
   6  -3   3   87.74    7.24   0
   6   5   6  111.95    4.82   0
   6   7   3    5.42    3.78   0
   6   8   1    8.81    4.12   0
   7  -7 -11   -0.38    4.38   0
   7  -6  -5   34.83    5.35   0
   7  -5  -1    4.93    4.77   0
   7   2   8  118.41    5.92   0
   8  -7  -9    1.04    4.34   0
   8   5   7   12.29    4.30   0
   9  -7  -8    6.18    4.33   0
   9  -6  -3    6.86    4.85   0
   9   4   8    1.96    4.38   0
   9   6   6   17.28    3.61   0
  10  -7  -7   24.77    4.77   0
  10  -4   3   70.56    7.24   0
  10   2   9    6.29    4.86   0
  10   7   5   72.72    4.76   0
  11  -7  -6    8.60    4.56   0
  11  -6  -2   19.03    5.31   0
  11  -5   1   14.73    5.68   0
  11  -1   8   72.44    8.11   0
  11   1   9    2.99    4.92   0
  12   3   9    5.28    4.23   0
  12   5   8    4.09    4.28   0
  13   3   9    3.53    4.35   0
  14  -1   8    6.73    7.81   0
  14   1   9   73.42    5.83   0
  -3   0 -20    7.65    5.15   0
  -3   0 -11 1260.75   12.99   0
  -3   2 -23    1.47    6.18   0
  -3   5 -12    2.58    6.56   0
  -2  -2 -20    3.29    4.22   0
  -2  -2 -19    2.09    4.25   0
  -2  -2 -13   87.79    5.11   0
  -2  -2 -12   74.27    5.30   0
  -2  -1 -24    1.42    5.02   0
  -2   6 -10   41.67    5.24   0
  -1  -3 -21   45.07    4.73   0
  -1  -3 -20    3.30    4.24   0
  -1  -3 -13   60.12    4.79   0
  -1  -3 -12  102.40    5.00   0
  -1   3  -1  592.56    9.52   0
  -1   7  -9   28.04    5.26   0
   0  -4 -20   32.48    3.84   0
   0  -4 -18    2.84    4.34   0
   0  -4 -16   11.59    4.18   0
   0  -4 -15   16.09    4.10   0
   0  -4 -14   23.48    4.10   0
   0  -3  -7  118.79    4.95   0
   0   5  -1  166.33    5.36   0
   0   8 -11   49.62    4.92   0
   0   8 -10   -0.75    5.10   0
   1  -4  -8  342.55    5.74   0
   1   4   2  106.90    4.97   0
   1   5   1   81.21    4.80   0
   1   7  -3  144.39    5.22   0
   2  -5 -12   13.45    4.29   0
   2  -5 -11   92.60    4.57   0
   2  -4  -5   32.16    4.30   0
   2  -3  -2   84.88    5.71   0
   2   2   4    3.02    5.37   0
   2   3   4   -1.00    4.36   0
   2   6   1   23.90    4.35   0
   2   7  -1  105.64    5.02   0
   2   8  -4    5.04    4.28   0
   3  -4  -3   30.45    5.15   0
   3   1   5  395.43    9.14   0
   3   3   5    0.58    4.40   0
   3   8  -2   14.91    4.54   0
   4  -6 -13   27.75    4.31   0
   4  -6 -12    5.82    4.10   0
   4  -3   1 1113.33   12.00   0
   4   1   6  525.18    9.17   0
   4   3   6   23.99    5.05   0
   4   8  -1  109.38    4.16   0
   5  -6  -9   13.32    4.28   0
   5   2   7  535.17    7.58   0
   6  -7 -16    3.51    3.47   0
   6  -6  -7   47.38    4.59   0
   6   0   7    1.68    5.99   0
   6   4   7  109.94    5.05   0
   7  -7 -13    3.74    4.17   0
   7  -7 -12    3.47    4.20   0
   7   1   8   11.43    5.04   0
   7   3   8   -0.00    4.36   0
   7   7   4   21.20    3.30   0
   7   8   2    7.83    3.50   0
   8  -7 -10   -0.05    4.33   0
   8  -4   2  379.52    8.81   0
   8   0   8   26.24    5.82   0
   8   4   8    1.03    4.63   0
   8   7   5   18.90    4.04   0
   9  -7  -9    7.10    4.33   0
   9  -5   0  110.69    5.96   0
   9   2   9    2.86    4.93   0
   9   7   5    8.05    3.41   0
  10  -6  -3   12.37    5.60   0
  10   1   9    5.20    4.89   0
  10   3   9    2.11    3.92   0
  10   5   8    6.11    4.63   0
  10   6   7   41.48    4.42   0
  11  -7  -7    6.41    4.67   0
  11   5   8    8.97    4.34   0
  11   6   7    7.13    4.31   0
  12  -6  -2    8.59    5.01   0
  12  -5   1   12.73    5.34   0
  12   4   9    1.00    4.29   0
  13  -6  -2   18.00    5.38   0
  13  -5   1    3.17    5.85   0
  13   4   9    6.48    4.58   0
  14  -5   1    0.79    5.93   0
  15  -1   8   13.46    7.87   0
  -3   0 -19  259.35    7.13   0
  -3   0 -12    3.92    6.93   0
  -3   1 -22    6.48    5.21   0
  -3   3 -22    5.96    7.96   0
  -2  -2 -17    3.85    4.53   0
  -2  -2 -16  144.39    5.33   0
  -2  -2 -15  414.40    6.70   0
  -2  -2 -14   -4.90    4.74   0
  -2  -1 -23   19.32    5.24   0
  -2   5  -6   57.62    5.20   0
  -2   6  -9  128.72    5.89   0
  -1  -3 -19  118.01    4.25   0
  -1  -3 -18   37.63    4.49   0
  -1  -3 -17   31.07    4.62   0
  -1  -3 -16   -1.60    4.38   0
  -1  -3 -15   79.04    4.88   0
  -1  -3 -14   40.23    4.68   0
  -1  -2 -25   -0.67    4.50   0
  -1  -2  -7  849.92    9.10   0
  -1  -1  -4  607.28   11.34   0
  -1   5  -3   -1.10    4.44   0
  -1   6  -5   37.49    4.86   0
  -1   7  -8   75.19    5.56   0
   0   6  -2  550.94    6.98   0
   0   7  -5   12.99    4.33   0
   0   8  -9   42.23    5.33   0
   1  -4 -24   14.08    4.44   0
   1  -4  -9    4.65    4.01   0
   1   6   0   26.26    4.55   0
   1   8  -6    3.59    4.20   0
   2  -5 -21   18.89    4.26   0
   2  -5 -20   11.72    4.04   0
   2  -5 -19    0.79    4.23   0
   2  -5 -13   25.63    4.25   0
   2  -4  -6   10.96    4.39   0
   2   1   4 4617.28   24.71   0
   2   8  -3    2.24    4.39   0
   3  -5  -8   -0.59    3.58   0
   3   5   4  122.41    4.53   0
   4  -6 -20    1.15    4.31   0
   4  -6 -19   22.62    4.29   0
   4  -6 -18   31.03    4.34   0
   4  -6 -17   -1.73    3.88   0
   4  -6 -15    3.92    4.01   0
   4  -6 -14    5.73    3.92   0
   4  -5  -6    6.94    4.60   0
   4  -4  -2    9.61    5.16   0
   4   5   5    4.53    4.01   0
   4   7   2   24.05    3.44   0
   4   8   0    7.56    4.33   0
   4   9  -3   16.37    4.34   0
   5  -5  -4    3.58    4.64   0
   5   1   7    7.64    5.19   0
   5   3   7   23.53    4.63   0
   5   5   6  776.89    7.34   0
   5   7   3    1.03    3.23   0
   6  -6  -8   31.61    4.30   0
   6   7   4    0.69    3.92   0
   6   8   2   -1.63    4.09   0
   7  -7 -15   10.20    4.49   0
   7  -7 -14    1.46    4.34   0
   7  -6  -6   11.42    4.50   0
   7   4   8   59.27    4.79   0
   7   6   6    2.91    3.43   0
   7   8   3   32.87    4.27   0
   8  -7 -12    7.03    4.24   0
   8  -7 -11   25.37    4.21   0
   8  -6  -5   28.80    5.00   0
   8  -5  -1   43.22    5.22   0
   8  -3   4    0.88    7.41   0
   9  -7 -10    5.55    4.47   0
   9  -6  -4   -1.23    5.00   0
   9   1   9    0.58    4.67   0
   9   6   7   14.91    4.32   0
  10  -7  -8   12.23    4.70   0
  10   4   9   48.49    4.51   0
  11  -3   5    1.37    8.95   0
  11   0   9  119.93    7.24   0
  11   4   9   26.33    4.34   0
  12   0   9    3.39    5.39   0
  13   0   9    3.92    5.36   0
  14   0   9    4.61    6.66   0
  -3   0 -18   -1.01    5.11   0
  -3   0 -17  312.76    7.26   0
  -3   0 -16   12.44    5.59   0
  -3   0 -14    4.19    5.88   0
  -3   0 -13  377.39    8.23   0
  -3   1 -21   30.46    5.32   0
  -3   1  -9  286.71   10.96   0
  -3   2 -22   48.76    6.73   0
  -3   3  -7  246.27    9.70   0
  -3   4  -8   21.11    6.58   0
  -3   5 -11    3.31    6.13   0
  -2  -1 -22    4.47    5.40   0
  -2   0 -25    1.31    5.22   0
  -2   4  -4  348.80    7.58   0
  -2   6  -8  103.73    5.60   0
   0  -3  -8  165.42    5.26   0
   0  -2  -4  792.32   10.07   0
   0   4   1   35.54    4.54   0
   0   5   0    3.07    4.48   0
   0   7  -4   62.47    4.70   0
   0   8  -8   84.42    5.44   0
   1  -4 -23   -0.29    4.09   0
   1  -4 -22    6.58    4.25   0
   1  -4 -10  123.57    4.54   0
   1   2   3  312.78    7.81   0
   1   7  -2  118.08    5.17   0
   1   8  -5   35.88    4.48   0
   2  -5 -18   20.68    3.57   0
   2  -5 -17   10.90    3.51   0
   2  -5 -16   24.05    3.49   0
   2  -5 -15    5.47    3.40   0
   2   4   4  341.01    6.01   0
   2   5   3  136.36    4.19   0
   2   6   2  170.26    5.12   0
   2   7   0   92.47    4.70   0
   3  -5 -10    9.86    4.22   0
   3  -5  -9   30.75    3.62   0
   3  -4  -4   81.30    5.37   0
   3   4   5  125.67    4.20   0
   3   6   3  232.92    4.60   0
   3   8  -1   28.43    4.35   0
   3   9  -4    1.64    4.28   0
   4   4   6  222.85    4.86   0
   5  -6 -12   31.44    4.18   0
   5  -6 -11   -0.03    4.12   0
   5  -4  -1   14.42    5.28   0
   5   4   7    6.76    4.49   0
   5   6   5  141.53    4.15   0
   5   8   2   10.17    4.04   0
   6  -6  -9   22.69    4.27   0
   6  -5  -3  111.26    5.07   0
   6   2   8  144.93    5.57   0
   6   3   8    1.51    4.56   0
   6   5   7   30.83    4.26   0
   6   6   6   14.95    4.15   0
   7  -6  -7    9.67    4.38   0
   7  -5  -2   10.33    4.07   0
   7  -4   1  516.76    8.74   0
   7   7   5    2.35    3.35   0
   8  -7 -14   14.70    4.48   0
   8  -7 -13   68.68    4.68   0
   8   2   9   48.17    4.59   0
   8   3   9   13.01    4.55   0
   8   5   8   29.15    4.54   0
   8   6   7    1.60    4.08   0
   8   7   6    3.60    4.21   0
   9   4   9   11.57    4.28   0
   9   7   6   17.85    3.65   0
  10  -7  -9    6.76    4.64   0
  10  -5   0    1.51    5.11   0
  11  -7  -8   15.45    4.60   0
  11  -6  -3   21.84    4.58   0
  11  -4   3    5.98    5.96   0
  12  -6  -3   -0.45    4.89   0
  12   2  10    2.53    5.18   0
  12   3  10   46.89    5.24   0
  12   5   9    3.98    4.16   0
  13   2  10    4.12    4.99   0
  15   0   9   34.72    6.44   0
  -3   0 -15   52.64    5.19   0
  -3   1 -20    4.71    5.42   0
  -3   5 -10   43.93    6.66   0
  -2  -1 -21    9.83    4.57   0
  -2  -1  -9  602.98    8.90   0
  -2   0  -6 1308.70   16.56   0
  -2   3  -3  398.52    8.56   0
  -2   5  -5   63.90    5.32   0
  -2   7 -16   32.76    5.84   0
  -2   7 -15   -0.38    5.45   0
  -2   7 -14    4.30    5.56   0
  -2   7 -13   11.20    5.42   0
  -1  -2 -23   12.96    4.25   0
  -1  -2 -22    3.16    4.97   0
  -1  -2  -8   29.93    4.26   0
  -1   4  -1    7.34    4.71   0
  -1   5  -2   93.85    5.02   0
  -1   6  -4  376.16    6.47   0
  -1   7  -7    1.67    4.41   0
   0  -3 -22   68.94    4.78   0
   0   6  -1   11.71    4.62   0
   0   8  -7    4.52    4.88   0
   1  -4 -21   44.39    4.59   0
   1  -4 -20    6.15    4.32   0
   1  -4 -19   26.11    4.38   0
   1  -4 -12   19.55    4.10   0
   1  -4 -11   43.75    3.61   0
   1  -3  -5   36.40    4.05   0
   1   4   3   42.84    4.53   0
   1   5   2   90.65    4.83   0
   1   8  -4    6.29    4.46   0
   2  -4  -7    1.52    4.17   0
   2  -2   0 1497.77   15.27   0
   3  -5 -22    2.99    4.37   0
   3  -5 -11  157.89    4.74   0
   3  -3  -1  178.89    7.12   0
   3   7   2   10.71    4.25   0
   3   8   0    6.11    4.29   0
   3   9  -3    1.94    4.22   0
   4  -5  -7    7.63    3.57   0
   4   7   3   -1.05    3.24   0
   4   8   1    1.82    4.08   0
   5  -6 -20   -3.75    4.21   0
   5  -6 -15    2.25    4.14   0
   5  -6 -14    1.20    4.12   0
   5  -6 -13   22.20    4.23   0
   5   7   4    1.30    3.14   0
   6  -6 -10   37.82    4.42   0
   6  -4   0    3.64    5.18   0
   6   1   8   36.03    5.35   0
   6   4   8  203.02    5.34   0
   6   7   5   -4.09    4.08   0
   6   8   3   -0.44    3.32   0
   7   5   8   13.87    4.21   0
   7   6   7   38.79    4.43   0
   7   8   4    1.98    4.19   0
   8  -6  -6    2.42    3.93   0
   8   1   9   45.53    4.97   0
   8   4   9    6.32    4.36   0
   9  -7 -13    4.85    4.24   0
   9  -7 -12   18.21    4.34   0
   9  -6  -5   13.25    4.27   0
   9  -5  -1   91.95    5.58   0
  10  -7 -11    6.36    4.39   0
  10  -7 -10   24.69    4.48   0
  10  -6  -4    1.35    4.51   0
  10   0   9    1.35    5.43   0
  10   2  10   21.61    5.23   0
  10   3  10    5.07    4.83   0
  10   5   9    7.26    4.35   0
  10   6   8   15.09    3.60   0
  11  -5   0   90.47    6.19   0
  11   2  10   55.78    5.29   0
  11   3  10    1.65    4.65   0
  12  -4   3    8.36    6.47   0
  12   4  10   31.54    5.33   0
  13  -6  -3    6.82    5.17   0
  13  -4   3   12.13    7.50   0
  13   1  10    2.27    5.64   0
  14  -4   3    7.93    7.36   0
  14   2  10    9.21    5.41   0
  -3   1 -19    9.72    5.73   0
  -3   2 -21   56.68    6.93   0
  -3   3 -21    5.76    8.19   0
  -2  -1 -20   14.45    4.33   0
  -2  -1 -19    5.56    4.91   0
  -2  -1 -10 1773.57   12.94   0
  -2   0 -23    3.07    5.81   0
  -2   1 -25   23.40    5.98   0
  -2   2  -3   49.60    7.87   0
  -2   6  -7   74.99    5.53   0
  -2   7 -12    3.31    4.60   0
  -1  -2 -21   11.52    4.20   0
  -1  -1 -25    2.62    4.96   0
  -1   6  -3   87.78    5.64   0
  -1   7  -6    9.54    4.14   0
  -1   8 -12   68.24    5.56   0
  -1   8 -11   14.39    4.99   0
   0  -3 -20    7.09    4.35   0
   0  -3 -10  292.54    5.79   0
   0   3   2   47.32    5.28   0
   0   8  -6    7.66    4.75   0
   1  -4 -18    9.18    4.03   0
   1  -4 -17   28.15    4.27   0
   1  -4 -16   18.91    4.29   0
   1  -4 -15   -0.50    3.90   0
   1  -4 -14  116.03    4.66   0
   1  -4 -13   32.81    3.66   0
   1  -2  -2  395.43    8.20   0
   1   8  -3    3.96    4.15   0
   2  -4 -24   22.92    4.42   0
   2  -4  -8   67.90    4.59   0
   2  -3  -3  305.55    6.84   0
   2   3   5    3.66    4.50   0
   2   5   4   19.23    4.22   0
   2   6   3   87.54    4.59   0
   2   7   1   81.91    4.61   0
   2   8  -1    7.03    4.29   0
   2   9  -5   34.68    4.69   0
   3  -5 -21   31.16    3.69   0
   3  -5 -20   24.59    4.25   0
   3  -5 -19   -3.41    4.05   0
   3  -5 -18    9.65    4.15   0
   3  -5 -14   68.45    4.58   0
   3  -5 -13  106.16    4.44   0
   3  -5 -12   49.19    3.50   0
   3  -4  -5   74.98    5.30   0
   3   2   6  492.75    7.87   0
   3   3   6  552.73    7.35   0
   3   5   5   66.49    3.84   0
   3   6   4    1.39    3.98   0
   4  -5  -8   23.00    4.36   0
   4  -4  -3    5.72    4.62   0
   4   2   7   27.11    4.89   0
   4   3   7    9.05    4.59   0
   4   5   6    6.98    3.45   0
   4   6   5    5.86    3.32   0
   4   8   2    2.66    4.14   0
   5  -6 -19    1.12    3.33   0
   5  -6 -18    9.93    3.39   0
   5  -6 -17   21.04    3.42   0
   5  -6 -16    0.24    3.33   0
   5   5   7  114.19    4.96   0
   5   6   6   52.18    4.33   0
   6  -6 -11   17.58    4.23   0
   6  -5  -4   -0.10    4.40   0
   6   6   7   15.37    4.22   0
   6   8   4   -3.45    4.23   0
   7  -6  -8    2.05    4.22   0
   7  -5  -3    8.94    5.03   0
   7  -1   7  125.30   10.07   0
   7   0   8    2.65    5.75   0
   7   2   9    1.94    4.09   0
   7   4   9   94.80    5.05   0
   7   7   6   31.17    3.48   0
   8  -6  -7    2.74    4.14   0
   8  -5  -2    0.39    5.03   0
   8   6   8    7.96    4.28   0
   9  -4   2   48.55    6.07   0
   9   3  10   58.34    5.22   0
   9   5   9    6.91    4.39   0
   9   7   7   27.44    3.89   0
  10  -6  -5   22.35    5.29   0
  10   4  10   34.63    4.35   0
  11  -6  -4   18.52    4.55   0
  11   1  10  121.94    6.42   0
  11   4  10    2.40    4.24   0
  12  -5   0   37.97    5.65   0
  12  -3   5   34.80    8.97   0
  12   1  10   -0.13    5.06   0
  14  -3   5    1.76    9.51   0
  14   1  10    0.77    5.90   0
  -3   1 -18   32.13    5.85   0
  -3   1 -10   -0.38    6.91   0
  -3   4  -7  174.29    7.42   0
  -3   5  -9    1.55    5.69   0
  -2  -1 -18   -1.26    4.33   0
  -2  -1 -17   34.09    5.28   0
  -2  -1 -11  431.05    7.88   0
  -2   4  -3   88.64    5.14   0
  -2   5  -4   21.94    5.00   0
  -2   6  -6  266.66    6.49   0
  -2   7 -11    6.30    4.91   0
  -2   7 -10   14.90    5.28   0
  -1  -2 -20   -2.94    4.10   0
  -1  -2 -19    7.80    4.37   0
  -1  -2 -10  700.48    8.29   0
  -1  -1  -5 2349.18   17.45   0
  -1   5  -1   83.79    4.98   0
  -1   7  -5   22.27    4.92   0
  -1   8 -10    3.72    4.99   0
   0  -3 -19   58.13    4.60   0
   0  -3 -18   72.20    4.87   0
   0  -3 -17    5.95    4.44   0
   0  -3 -12   35.45    4.77   0
   0  -2 -25    7.08    4.44   0
   0  -2  -5  283.17    6.55   0
   0   4   2    2.79    4.44   0
   0   7  -2    2.01    4.48   0
   0   8  -5   -2.72    4.67   0
   1  -3 -25    9.29    4.45   0
   1  -3  -6   56.47    3.97   0
   1   1   3  214.65    9.32   0
   1   5   3    5.80    4.15   0
   1   7   0   16.43    4.40   0
   2  -4 -23    3.11    4.22   0
   2   2   5  650.46    8.77   0
   2   4   5   24.10    4.28   0
   2   9  -4   17.16    4.54   0
   3  -5 -17   -4.52    3.29   0
   3  -5 -16    1.16    3.31   0
   3  -5 -15    2.89    3.44   0
   3   4   6   55.19    3.70   0
   3   7   3   41.80    4.32   0
   3   8   1    8.39    4.24   0
   3   9  -2   36.58    4.43   0
   4  -5  -9   67.77    3.87   0
   4  -3   0    8.22    5.42   0
   4   4   7    3.29    4.46   0
   4   7   4   27.83    3.43   0
   5   2   8   -0.29    4.51   0
   5   3   8   98.80    5.15   0
   5   4   8   26.69    4.63   0
   5   7   5   29.91    3.39   0
   6  -6 -14    7.30    4.13   0
   6  -6 -13   14.73    4.28   0
   6  -6 -12   45.73    3.75   0
   6   5   8   38.15    4.36   0
   6   7   6    1.05    4.11   0
   7  -6 -10    7.43    4.37   0
   7  -6  -9   23.63    3.58   0
   7   6   8    2.50    4.27   0
   7   8   5   24.16    4.37   0
   8  -6  -8   24.31    4.54   0
   8   5   9   12.50    3.56   0
   8   7   7    5.55    3.44   0
   9  -6  -6   31.53    4.29   0
   9  -1   8   59.12    9.04   0
   9   0   9   87.98    7.22   0
   9   2  10  112.52    5.17   0
   9   4  10   61.18    4.59   0
  10  -5  -1   52.24    5.39   0
  10   1  10   43.41    5.83   0
  10   6   9   17.33    4.27   0
  11   5  10    1.09    4.45   0
  12  -6  -4   -0.65    4.46   0
  13  -6  -4   12.41    5.23   0
  13  -5   0   18.93    5.46   0
  13  -3   5    5.76    9.39   0
  14  -5   0    4.68    5.51   0
  -3   1 -17   30.05    5.79   0
  -3   2 -20    6.82    5.79   0
  -3   3  -6  584.69   12.21   0
  -3   5  -8   18.97    5.58   0
  -3   6 -16    6.81    7.76   0
  -3   6 -15    7.63    6.56   0
  -3   6 -14    6.99    6.54   0
  -3   6 -13  112.01    7.01   0
  -2  -1 -16    7.30    4.18   0
  -2  -1 -15  201.88    5.43   0
  -2  -1 -14    6.41    4.86   0
  -2  -1 -13   68.78    4.96   0
  -2  -1 -12   41.64    5.11   0
  -2   1 -24    1.63    5.61   0
  -2   7  -9    2.97    4.91   0
  -1  -2 -18   32.80    4.83   0
  -1  -2 -17   27.67    4.57   0
  -1  -2 -16   28.06    5.19   0
  -1  -2 -12  372.26    6.56   0
  -1  -2 -11    4.38    5.32   0
  -1  -1 -24   28.00    4.51   0
  -1   2   0   88.74    7.33   0
  -1   6  -2    4.37    4.48   0
  -1   8  -9    3.34    4.37   0
   0  -3 -16    9.87    4.45   0
   0  -3 -15   45.26    4.74   0
   0  -3 -14   18.89    4.56   0
   0  -3 -13    0.84    3.91   0
   0  -2 -24    4.80    4.26   0
   1  -3 -24   -1.45    4.36   0
   1  -3 -23   21.22    4.40   0
   1  -3  -7  159.96    5.15   0
   1   3   4   30.46    4.61   0
   1   4   4  754.47    7.56   0
   1   6   2    3.21    3.63   0
   1   8  -2    3.54    4.30   0
   1   9  -6    3.84    4.33   0
   2  -4 -21    0.43    4.17   0
   2  -4 -10    8.53    3.93   0
   2   7   2   45.24    3.67   0
   2   8   0    6.39    4.32   0
   3  -4  -6   15.66    4.32   0
   3   5   6    4.50    4.17   0
   3   8   2   14.90    4.27   0
   3   9  -1   10.70    4.46   0
   4  -5 -22    3.50    4.28   0
   4  -5 -21   28.81    4.38   0
   4  -5 -11   30.51    4.12   0
   4  -5 -10   24.64    3.48   0
   4   0   6  229.46    9.00   0
   4   5   7  402.02    6.05   0
   4   6   6   58.71    4.25   0
   4   7   5   30.09    4.00   0
   5  -5  -7   -0.49    3.49   0
   5  -4  -2    3.19    4.44   0
   5   6   7   13.15    3.94   0
   5   8   4    2.60    3.93   0
   6  -6 -19   -1.32    3.43   0
   6  -6 -18    7.50    3.45   0
   6  -6 -17   15.33    4.24   0
   6  -6 -16   27.98    3.37   0
   6  -6 -15   24.49    3.34   0
   6  -5  -5   70.10    4.72   0
   6  -4  -1  114.34    5.70   0
   6   2   9   27.16    5.26   0
   6   4   9   20.94    4.53   0
   6   8   5   58.82    4.39   0
   7  -6 -11   13.33    4.22   0
   7  -5  -4   87.98    5.40   0
   7  -3   3  144.46    7.73   0
   7   1   9   13.09    5.05   0
   7   5   9   10.36    4.26   0
   7   7   7    5.33    3.21   0
   8  -4   1  217.00    6.47   0
   8   2  10    5.11    4.95   0
   8   3  10   10.20    4.49   0
   8   4  10    6.26    4.42   0
   9  -6  -7   68.51    4.55   0
   9  -5  -2   46.10    5.32   0
   9   5  10    5.22    4.41   0
   9   6   9    3.15    3.42   0
  10  -4   2   58.61    6.58   0
  10   5  10   17.13    4.40   0
  11  -6  -5   -0.35    4.44   0
  11   3  11    9.85    5.11   0
  12   3  11    9.05    5.03   0
  12   4  11    6.42    5.13   0
  13   3  11    8.13    5.26   0
  -3   1 -16   82.77    6.41   0
  -3   1 -15  133.77    7.22   0
  -3   1 -11    0.84    6.22   0
  -3   2 -19    3.70    6.36   0
  -3   3 -20    8.70    8.03   0
  -3   4  -6   59.12    6.46   0
  -3   6 -17    6.32    8.11   0
  -3   6 -12    9.13    5.22   0
  -3   6 -11    2.84    5.77   0
  -2   0 -21    2.37    5.12   0
  -2   0  -7   -0.08    6.68   0
  -2   3  -2   13.07    5.69   0
  -2   6  -5  118.48    5.30   0
  -2   7  -8    4.39    5.05   0
  -1  -2 -15    1.27    4.58   0
  -1  -2 -14   43.07    4.74   0
  -1  -2 -13   -1.00    4.61   0
  -1  -1 -23    2.41    4.24   0
  -1   0 -26   -0.56    4.59   0
  -1   5   0   26.39    4.71   0
  -1   7  -4   21.54    4.31   0
  -1   8  -8    5.24    4.54   0
  -1   8  -7   61.77    5.39   0
   0  -2 -23   30.14    4.40   0
   0  -2  -6   44.66    5.35   0
   0   5   2   25.65    4.69   0
   0   6   1   11.39    4.77   0
   0   7  -1   66.03    4.99   0
   0   8  -4    2.71    3.98   0
   1  -3 -22    2.17    4.43   0
   1  -3  -8  264.45    5.77   0
   1   2   4  172.95    6.87   0
   1   7   1  132.25    4.76   0
   1   9  -5    4.17    4.54   0
   2  -4 -20    7.91    3.52   0
   2  -4 -19   21.52    4.39   0
   2  -4 -18   -0.08    4.16   0
   2  -4 -17  160.15    4.95   0
   2  -4 -13   16.88    4.06   0
   2  -4 -12    8.27    4.18   0
   2  -4 -11    0.02    3.09   0
   2   5   5   53.70    3.65   0
   2   7   3    8.04    4.03   0
   2   8   1   34.39    4.35   0
   2   9  -2   19.49    4.33   0
   3  -4 -24    3.19    4.38   0
   3  -4  -7   31.67    4.62   0
   3  -2   1   69.96    7.79   0
   3   1   6  800.88   10.76   0
   3   3   7  239.93    6.21   0
   3   9   0    6.34    4.35   0
   4  -5 -20    5.82    3.25   0
   4  -5 -19    7.30    3.91   0
   4  -5 -18    3.83    4.01   0
   4  -5 -17   33.36    4.35   0
   4  -5 -16    7.37    4.04   0
   4  -5 -15   11.48    4.09   0
   4  -5 -14   20.22    4.13   0
   4  -5 -13    6.20    4.11   0
   4   1   7  555.60    9.00   0
   5  -5  -8    3.29    4.30   0
   5  -3   1  164.21    6.44   0
   5   0   7   32.12    6.57   0
   5   5   8  222.65    4.83   0
   5   7   6  126.72    4.13   0
   6  -3   2  405.68    9.10   0
   6   5   9   45.75    4.35   0
   6   6   8   30.11    4.38   0
   6   7   7   -0.74    4.08   0
   7  -6 -14   10.40    4.24   0
   7  -6 -13    7.52    4.06   0
   7  -4   0   26.60    4.96   0
   8  -6 -10    4.13    4.24   0
   8  -5  -3  412.73    6.65   0
   8   5  10   19.21    4.36   0
   8   6   9   34.73    3.85   0
   8   7   8    2.90    3.73   0
   9  -6  -8   19.57    4.44   0
   9  -3   4   54.19    8.16   0
   9   1  10   29.60    5.35   0
  10  -6  -7    8.03    4.58   0
  10   3  11    2.85    5.16   0
  10   4  11   28.55    5.11   0
  10   6  10   11.01    4.16   0
  11  -6  -6    6.98    4.89   0
  11  -5  -1    0.21    4.99   0
  11   2  11   22.93    5.27   0
  11   4  11   26.71    4.35   0
  12   2  11    8.01    4.91   0
  13  -6  -5   55.10    5.52   0
  13   2  11    4.18    5.09   0
  -3   1 -14   14.03    6.12   0
  -3   1 -13   92.88    7.30   0
  -3   1 -12  267.50    8.89   0
  -3   5  -7  197.95    6.65   0
  -3   6 -18   24.47    9.64   0
  -3   6 -10    8.58    5.53   0
  -2   0 -20   42.47    5.46   0
  -2   1 -23   14.55    5.51   0
  -2   4  -2   10.53    4.42   0
  -2   6  -4  205.86    6.24   0
  -2   7  -7   36.37    5.33   0
  -1  -1 -22   56.59    4.89   0
  -1  -1  -6 6151.08   25.65   0
  -1   0 -25   -0.41    5.01   0
  -1   3   1  150.95    5.97   0
  -1   4   1    7.45    4.31   0
  -1   6  -1   14.18    4.47   0
  -1   7  -3   17.38    4.34   0
  -1   8  -6   25.93    5.08   0
   0  -2 -22  140.79    4.90   0
   0  -1 -26    7.67    4.85   0
   0   3   3  323.74    6.68   0
   0   4   3   45.64    4.60   0
   0   8  -3   17.32    4.19   0
   1  -3 -21    1.14    4.19   0
   1  -3 -20    0.74    4.26   0
   1  -2  -3  439.29    8.08   0
   1   5   4   38.30    4.16   0
   1   7   2   35.45    4.50   0
   2  -4 -16    8.07    3.10   0
   2  -4 -15   18.76    3.46   0
   2  -3 -25   -3.56    4.11   0
   2   3   6    0.93    4.30   0
   2   9  -1    5.64    4.40   0
   3   0   5  617.30   12.94   0
   3   6   6    2.72    4.10   0
   3   8   3   20.43    4.33   0
   4  -4  -5  137.93    5.52   0
   4   3   8    4.74    4.54   0
   4   4   8   35.15    4.62   0
   4   6   7    9.77    4.11   0
   4   7   6    4.53    3.94   0
   5  -5 -22   23.08    4.38   0
   5  -5 -10   10.84    4.00   0
   5  -5  -9    1.10    3.61   0
   5  -4  -3   81.12    4.94   0
   5   1   8   -0.49    5.03   0
   5   3   9   56.03    4.98   0
   5   4   9   15.60    4.53   0
   5   6   8   12.91    4.10   0
   5   8   5    5.46    3.37   0
   6  -5  -7    2.91    4.46   0
   6   8   6    8.05    4.23   0
   7  -6 -19   65.40    3.99   0
   7  -6 -18   -0.39    3.40   0
   7  -6 -17    1.67    3.33   0
   7  -6 -16    3.48    3.30   0
   7  -6 -15   25.97    3.55   0
   7  -5  -5    6.25    4.26   0
   7  -2   5 1005.17   23.10   0
   7   2  10    6.51    4.75   0
   7   4  10   46.65    4.81   0
   7   6   9   50.18    4.47   0
   7   7   8    9.69    4.15   0
   8  -6 -12  106.23    4.64   0
   8  -6 -11   12.15    4.23   0
   8   0   9    0.93    5.99   0
   9  -6  -9   28.73    4.39   0
   9   3  11   91.39    4.90   0
   9   4  11  123.28    5.02   0
   9   6  10    5.61    4.23   0
  10  -5  -2    4.48    5.20   0
  10   2  11  101.18    5.60   0
  10   5  11   -0.64    4.20   0
  11  -4   2    5.09    5.96   0
  11   5  11    9.86    4.05   0
  12  -6  -6    2.10    4.94   0
  12  -5  -1   31.60    5.14   0
  12   0  10   80.33    6.97   0
  13  -5  -1    7.01    5.35   0
  13  -1   9    1.06    9.18   0
  13   0  10    1.03    6.25   0
  14  -5  -1    2.85    5.69   0
  14   0  10   93.64    7.60   0
  -3   2 -18    3.85    6.48   0
  -3   5  -6    1.40    5.39   0
  -3   6  -9    3.04    5.61   0
  -2   0 -19   -0.69    4.93   0
  -2   2 -24    5.36    5.63   0
  -2   7  -6   43.16    5.43   0
  -2   8 -12    0.47    5.88   0
  -1  -1 -21    1.14    4.29   0
  -1   7  -2   32.20    5.18   0
  -1   8  -5  122.45    5.78   0
   0  -2 -21    7.00    4.05   0
   0  -2  -7   58.98    5.19   0
   0  -1 -25    8.09    5.09   0
   0   5   3   12.51    4.54   0
   0   7   0    3.47    3.64   0
   0   8  -2   15.57    4.28   0
   0   9  -6    3.33    4.50   0
   1  -3 -19    5.61    4.21   0
   1  -3 -18   20.59    4.52   0
   1  -3 -10    9.91    4.24   0
   1  -2 -25   24.74    4.50   0
   1   3   5   35.32    4.62   0
   1   4   5   10.18    4.30   0
   1   8   0  107.21    4.20   0
   2  -3  -5  112.14    4.49   0
   2  -2  -1  204.85    7.60   0
   2   1   5 3076.53   19.28   0
   2   8   2   -0.04    4.16   0
   3  -4 -22    2.70    3.40   0
   3  -4 -21    2.87    4.15   0
   3   2   7  254.07    6.48   0
   3   5   7  190.83    5.10   0
   3   7   5   36.69    3.52   0
   3   9   1   -3.03    3.63   0
   4   2   8  159.29    5.88   0
   4   5   8  147.12    4.93   0
   4   8   5    3.50    3.97   0
   5  -5 -21   -0.55    3.35   0
   5  -5 -20    2.30    4.00   0
   5  -5 -11    5.98    3.97   0
   5   5   9   15.25    4.25   0
   5   7   7   15.03    3.21   0
   5   8   6    7.71    4.08   0
   6  -5  -8   25.43    4.42   0
   6  -4  -2  164.15    6.09   0
   6   0   8  101.85    7.29   0
   6   1   9  103.25    5.96   0
   6   3  10    9.01    5.03   0
   6   4  10  122.82    5.15   0
   6   7   8    6.38    3.93   0
   7   5  10    5.51    3.55   0
   8  -6 -18   45.23    4.58   0
   8  -6 -17    5.65    4.14   0
   8  -6 -16    2.77    4.03   0
   8  -6 -15    5.72    3.98   0
   8  -6 -14    2.83    4.19   0
   8  -6 -13   29.92    4.49   0
   8  -5  -4   23.24    4.64   0
   8   1  10   73.86    5.46   0
   8   6  10   25.33    4.39   0
   9  -6 -11    1.27    4.34   0
   9  -6 -10   46.57    4.54   0
   9  -5  -3   34.12    4.43   0
   9  -4   1   94.19    5.71   0
   9   2  11    6.99    5.06   0
   9   5  11   34.69    4.43   0
  10  -6  -9    3.05    4.91   0
  11  -6  -7    0.15    4.24   0
  11  -5  -2    0.85    5.03   0
  11   0  10   -0.02    5.90   0
  12  -6  -7   37.32    5.16   0
  12  -4   2   -0.39    6.10   0
  12  -1   9   19.49    8.93   0
  12   1  11    9.41    5.42   0
  13  -6  -6    3.56    4.35   0
  13   1  11   22.98    5.74   0
  14  -1   9   74.87    9.91   0
  14   1  11    3.70    5.62   0
  -3   3 -19   12.28    7.55   0
  -3   3  -5    2.00    6.12   0
  -3   4  -5  128.88    6.32   0
  -3   6  -8  166.38    6.14   0
  -2   0 -18   11.55    5.01   0
  -2   0  -8    2.83    5.50   0
  -2   1 -22    5.10    5.01   0
  -2   4  -1   48.82    5.43   0
  -2   6  -3   75.78    4.88   0
  -2   7  -5   32.99    5.27   0
  -2   8 -11   16.68    5.24   0
  -2   8 -10   14.05    5.15   0
  -1  -1 -20   47.05    4.59   0
  -1  -1  -7  138.17    6.70   0
  -1   0 -24    3.83    4.38   0
  -1   6   0   23.84    4.69   0
  -1   8  -4    0.04    4.77   0
   0  -2 -20   21.14    4.32   0
   0  -2  -8   42.49    5.06   0
   0   7   1   63.53    4.77   0
   0   8  -1   41.56    4.43   0
   0   9  -5    4.06    4.61   0
   1  -3 -17    3.93    4.19   0
   1  -3 -16   50.33    4.64   0
   1  -3 -15   29.77    4.49   0
   1  -3 -14    8.69    4.37   0
   1  -3 -13  117.15    5.10   0
   1  -3 -11    6.40    4.17   0
   1   5   5    4.10    4.01   0
   1   7   3   19.31    4.22   0
   1   8   1   28.08    4.30   0
   1   9  -2   30.35    4.46   0
   2  -3 -23   -2.26    4.32   0
   2  -3  -6  758.07    8.12   0
   2   8   3    9.26    4.17   0
   2   9   0    6.51    3.60   0
   3  -4 -20    6.83    3.47   0
   3  -4 -19   35.21    4.39   0
   3  -4 -18    1.67    4.07   0
   3  -4 -11  348.74    5.79   0
   3  -4 -10  263.70    5.49   0
   3   6   7   84.60    4.50   0
   3   8   4    1.71    3.26   0
   3   9   2   12.87    4.49   0
   4  -4 -24   17.99    4.31   0
   4  -4  -6    1.84    4.55   0
   4  -3  -1   24.94    5.03   0
   4   6   8    3.76    3.85   0
   4   7   7   18.10    3.86   0
   5  -5 -18    5.01    3.41   0
   5  -5 -17   27.41    4.16   0
   5  -5 -16  215.58    5.10   0
   5  -5 -15   42.12    4.31   0
   5  -5 -14   81.87    4.38   0
   5  -5 -13   53.94    3.48   0
   5  -4  -4   98.55    5.21   0
   5   2   9  149.25    5.49   0
   6  -5 -22    0.90    4.18   0
   6  -5  -9   26.41    4.30   0
   6   5  10    7.88    4.21   0
   6   8   7    9.10    3.37   0
   7  -5  -6    0.29    4.15   0
   7   6  10   29.80    4.34   0
   7   7   9    2.09    4.14   0
   8  -5  -5   16.80    5.26   0
   8  -4   0   67.87    5.04   0
   8   5  11   22.36    4.30   0
   9  -6 -13   10.43    4.36   0
   9  -6 -12   -0.36    4.30   0
   9   6  11   23.96    4.21   0
  10  -6 -10   51.52    4.59   0
  10  -5  -3   27.19    5.35   0
  10   0  10    3.46    6.07   0
  10   4  12   -2.94    5.00   0
  11  -6  -8    6.38    4.42   0
  11   1  11    5.81    4.87   0
  11   3  12    1.08    5.08   0
  11   4  12   40.24    4.74   0
  12  -5  -2    6.66    5.65   0
  12   3  12    3.01    4.19   0
  13  -6  -7   20.70    5.13   0
  13  -4   2    4.89    5.96   0
  14  -4   2    4.80    6.50   0
  15  -4   2   39.76    7.00   0
  -3   2 -17   17.06    6.79   0
  -3   4 -19   30.95   10.30   0
  -3   5  -5   66.14    5.25   0
  -3   6  -7   78.61    5.36   0
  -2   0 -17    3.37    4.70   0
  -2   1 -21    8.95    5.31   0
  -2   2 -23    2.73    6.02   0
  -2   3 -24    5.56    6.54   0
  -2   7  -4  131.85    5.85   0
  -2   8  -9   61.37    5.44   0
  -1  -1 -19    7.28    4.47   0
  -1  -1 -18  342.79    6.90   0
  -1   0 -23  196.69    6.45   0
  -1   2   1   59.85    7.07   0
  -1   4   2    0.70    4.33   0
   0  -2  -9   44.34    4.82   0
   0  -1 -24    3.30    4.32   0
   0  -1  -3    0.81    7.43   0
   0   2   3   74.39    5.45   0
   0   4   4  212.56    5.42   0
   0   6   3   28.08    4.75   0
   1  -2 -23    3.11    4.15   0
   1  -2  -4   56.62    5.91   0
   1   9  -1   -0.59    4.15   0
   2  -3 -22   -1.99    4.33   0
   2   4   7  520.75    6.45   0
   2   6   6  256.92    5.18   0
   2   7   5   37.49    4.31   0
   2   9   1   15.24    4.40   0
   3  -4 -16    4.23    3.74   0
   3  -4 -15   15.53    3.92   0
   3  -4 -14    5.61    4.22   0
   3  -4 -13   96.59    4.54   0
   3  -4 -12   -1.29    3.93   0
   3   3   8    6.90    4.59   0
   3   4   8   24.15    4.80   0
   3   5   8   18.11    4.38   0
   3   7   6    3.42    3.32   0
   3   8   5   28.57    4.15   0
   3   9   3    9.08    4.21   0
   4  -4 -22   18.85    4.28   0
   4  -4  -7    6.32    4.37   0
   4  -2   2  233.50    9.56   0
   4   3   9  521.58    6.91   0
   4   4   9   15.59    4.40   0
   4   5   9  393.53    5.97   0
   4   8   6    2.06    4.04   0
   5   4  10  223.02    5.50   0
   5   7   8   12.95    3.27   0
   5   8   7   -1.72    3.96   0
   6  -5 -21   85.83    4.57   0
   6  -5 -20    1.22    4.09   0
   6  -5 -10   18.67    4.12   0
   6   2  10   26.80    4.50   0
   6   6  10   12.40    4.07   0
   6   7   9   63.21    4.40   0
   7  -5  -7   25.89    4.46   0
   7   3  11   42.89    4.73   0
   7   4  11   31.04    4.50   0
   7   5  11   -1.35    4.08   0
   8  -3   3    2.46    6.30   0
   8  -1   8    2.05    8.61   0
   8   2  11    5.67    4.32   0
   8   6  11    5.75    4.25   0
   9  -6 -17   22.57    4.50   0
   9  -6 -16    6.37    4.28   0
   9  -6 -15    7.63    4.05   0
   9  -6 -14   13.26    4.15   0
   9   4  12   20.12    4.30   0
  10  -6 -12   14.07    4.36   0
  10  -6 -11    2.05    4.33   0
  10  -4   1    4.64    5.38   0
  10   1  11   54.03    5.33   0
  10   3  12   39.91    4.84   0
  10   5  12    3.07    4.48   0
  11  -6 -10    5.59    4.30   0
  11  -6  -9    7.52    4.26   0
  11  -1   9    2.46    8.60   0
  11   2  12    4.32    5.00   0
  12  -6  -8    4.71    4.34   0
  12   2  12   66.57    5.52   0
  13  -6  -8    3.19    5.25   0
  13  -5  -2   10.05    4.93   0
  13   2  12   21.14    5.24   0
  14  -5  -2    6.76    5.62   0
  -3   2 -16  123.37    8.06   0
  -3   4  -4    0.14    5.23   0
  -3   6  -6    1.70    4.77   0
  -3   7 -15   24.25    6.77   0
  -3   7 -14    0.97    6.12   0
  -3   7 -13    4.40    5.50   0
  -3   7 -12   13.96    5.38   0
  -3   7 -11   17.47    5.32   0
  -3   7 -10   41.24    5.58   0
  -2   0 -16   13.17    4.65   0
  -2   0 -15    1.26    4.64   0
  -2   8  -8    1.49    4.35   0
  -2   8  -7    7.91    5.04   0
  -1  -1  -8    3.08    5.17   0
  -1   1 -25    1.67    4.94   0
  -1   3   2    1.09    4.86   0
  -1   5   2  187.85    5.39   0
  -1   6   1   12.58    4.52   0
  -1   7   0   19.06    4.64   0
  -1   8  -3   13.66    4.11   0
   0  -2 -16   51.12    4.68   0
   0  -2 -15    7.61    4.44   0
   0  -2 -14    6.45    4.72   0
   0  -2 -11 1130.58    9.70   0
   0  -2 -10   41.38    5.36   0
   0  -1 -23    3.21    3.98   0
   0   3   4  716.52    8.27   0
   0   5   4   95.53    4.54   0
   0   7   2   -2.20    4.30   0
   0   9  -3    6.04    4.42   0
   1  -2 -22   37.61    4.46   0
   1   2   5    3.20    5.26   0
   1   4   6   15.82    4.10   0
   1   6   5   40.44    4.33   0
   1   7   4   27.14    4.15   0
   1   8   2    2.08    3.39   0
   1   9   0    1.55    4.09   0
   2  -3 -21   -2.36    3.36   0
   2   3   7   98.29    4.88   0
   2   5   7  175.75    4.80   0
   2   9   2    6.03    4.20   0
   3  -3 -24    4.95    4.18   0
   3   7   7   -2.29    3.83   0
   4   7   8    3.38    4.09   0
   5  -4 -24    7.77    4.34   0
   5  -3   0   75.34    5.68   0
   5   3  10   41.03    4.80   0
   5   5  10   44.77    4.37   0
   6  -5 -18   10.11    4.00   0
   6  -5 -17   56.53    4.49   0
   6  -5 -16   65.40    4.57   0
   6  -5 -15    7.09    4.12   0
   6  -5 -14   22.88    4.03   0
   6  -5 -13   30.92    4.08   0
   6  -5 -12   11.83    3.96   0
   6  -4  -3    5.52    4.50   0
   6   4  11  100.82    4.97   0
   7  -5  -8    6.84    4.37   0
   7   0   9    3.66    6.25   0
   7   1  10  323.27    6.98   0
   7   6  11    4.42    4.37   0
   8  -5  -6    6.60    4.59   0
   8   4  12    8.49    4.21   0
   9  -5  -5   30.62    5.16   0
   9   1  11    4.87    5.62   0
   9   3  12    1.53    4.28   0
   9   5  12    9.62    4.31   0
  10  -6 -15    9.64    4.45   0
  10  -6 -14   15.31    4.25   0
  10  -6 -13    7.62    4.21   0
  10  -5  -4   49.64    5.31   0
  10  -3   4   39.06    7.40   0
  10   2  12   94.22    5.59   0
  11  -6 -11   23.40    4.34   0
  11  -5  -3   71.18    5.40   0
  12  -6 -10   27.56    4.62   0
  12  -6  -9    1.32    4.46   0
  -3   6  -5  209.51    6.22   0
  -3   7  -9   10.52    5.12   0
  -2   0 -14   35.24    5.00   0
  -2   0 -13    1.53    5.20   0
  -2   0 -12  148.35    6.24   0
  -2   0 -10   49.43    5.72   0
  -2   1 -20   15.47    4.89   0
  -2   4   0    2.10    4.60   0
  -2   5   0    4.25    4.46   0
  -2   6  -1   16.05    4.49   0
  -2   7  -3    1.70    4.23   0
  -2   8  -6    2.50    5.18   0
  -1  -1 -16  378.31    6.47   0
  -1  -1 -15   92.02    4.89   0
  -1  -1 -10  931.59   10.16   0
  -1  -1  -9  110.21    6.01   0
  -1   6   2   39.67    4.69   0
  -1   8  -2    1.74    4.13   0
  -1   9  -5   12.27    5.21   0
   0  -2 -13    3.23    4.71   0
   0  -1 -22    4.34    4.22   0
   0   6   4  196.45    5.13   0
   0   7   3   -2.78    4.26   0
   0   9  -2   -0.63    4.31   0
   1  -1 -26   10.39    4.38   0
   1   1   4  589.23   11.23   0
   1   3   6   18.59    4.31   0
   1   5   6    1.37    3.22   0
   1   8   3   11.03    4.15   0
   1   9   1    3.86    4.27   0
   2  -3 -19   -1.50    4.12   0
   2  -3 -18   20.19    4.42   0
   2  -3  -8  756.91    7.31   0
   2   0   4 3618.21   30.37   0
   2   6   7   72.42    4.26   0
   2   7   6   47.72    4.16   0
   3   1   7   13.29    5.76   0
   3   2   8 1076.11    9.96   0
   3   8   6    0.30    3.90   0
   4  -4 -20   10.21    3.56   0
   4  -4 -19   10.71    4.12   0
   4  -4 -18   -0.98    3.91   0
   4  -4 -10   97.08    4.81   0
   4  -4  -9   22.78    4.27   0
   4  -3  -2   87.15    5.56   0
   4   1   8 1008.24   10.74   0
   4   2   9  107.61    5.21   0
   4   6   9    0.56    3.19   0
   4   8   7   11.98    4.14   0
   5  -4 -23    1.84    4.24   0
   5  -2   3   12.75    7.96   0
   5   6  10   28.41    4.31   0
   5   8   8    5.31    4.04   0
   6  -3   1  169.13    6.57   0
   6   5  11    8.99    4.37   0
   6   7  10    5.03    4.15   0
   7  -5 -20   14.16    4.08   0
   7  -5 -10  100.05    4.93   0
   7  -5  -9  174.26    5.31   0
   7  -4  -2   99.96    4.91   0
   7  -3   2   39.27    5.92   0
   7   2  11   57.17    4.52   0
   8  -4  -1  161.46    5.69   0
   8   3  12   60.96    4.63   0
   8   5  12   -2.05    4.24   0
   9  -4   0   -0.03    4.62   0
   9   0  10    3.02    5.88   0
   9   2  12   24.20    5.24   0
  11  -6 -14   26.65    4.50   0
  11  -6 -13   64.83    4.46   0
  11  -4   1   42.21    5.88   0
  11   4  13    0.72    4.48   0
  12  -6 -12    8.46    4.39   0
  12  -6 -11   -2.09    4.41   0
  12   3  13    2.18    4.78   0
  13  -5  -3    8.42    5.57   0
  -3   2 -15   11.60    7.11   0
  -3   3 -18   56.67    8.08   0
  -3   3  -4    3.49    5.72   0
  -3   7  -8   18.43    4.86   0
  -3   7  -7    3.30    4.94   0
  -2   1 -19   10.50    5.42   0
  -2   2 -22   15.37    5.37   0
  -2   3 -23    6.47    6.62   0
  -2   3   0   40.85    6.19   0
  -2   7  -2   44.26    4.49   0
  -2   8  -5   71.30    4.92   0
  -1  -1 -13   17.28    4.57   0
  -1  -1 -12  208.08    5.83   0
  -1   1 -24   31.07    5.09   0
  -1   4   3   56.53    4.65   0
  -1   5   3   45.64    4.54   0
  -1   7   1  259.94    5.61   0
  -1   8  -1   32.93    4.14   0
  -1   9  -4   -0.49    5.29   0
   0  -1 -21    3.10    4.15   0
   0   0 -25    4.22    4.40   0
   0   5   5   34.34    4.50   0
   0   9  -1   10.78    4.26   0
   1  -2 -20   22.41    4.52   0
   1  -1 -25   21.09    4.36   0
   1   6   6   54.88    4.23   0
   1   7   5   19.80    4.15   0
   2  -3 -17   14.63    4.21   0
   2  -3 -16   63.50    4.57   0
   2  -3 -15   34.09    4.39   0
   2  -3 -11   -1.50    4.19   0
   2  -2  -2   96.29    6.68   0
   2   4   8   18.04    4.31   0
   2   8   5   69.02    3.73   0
   2   9   3    6.75    3.46   0
   3  -3 -22    7.60    4.20   0
   3  -2   0   43.15    6.91   0
   3   4   9   64.42    4.81   0
   3   5   9   -2.96    4.03   0
   3   7   8   16.39    3.91   0
   4  -4 -17  100.03    4.45   0
   4  -4 -16    5.30    3.86   0
   4  -4 -14  370.33    5.71   0
   4  -4 -13  210.83    5.10   0
   4  -4 -11   33.47    4.07   0
   4  -3 -25   -3.47    4.23   0
   4   5  10   79.76    4.54   0
   4   7   9   64.51    4.27   0
   5  -4 -22   12.61    4.23   0
   5   1   9   12.26    4.50   0
   5   2  10   49.17    4.68   0
   5   4  11   74.99    4.86   0
   6  -4  -4   80.29    4.98   0
   6  -2   4  319.44   12.60   0
   6   6  11   49.35    4.43   0
   7  -5 -19   17.41    3.31   0
   7  -5 -18   66.70    4.32   0
   7  -5 -17   74.29    4.29   0
   7  -5 -16   29.07    4.53   0
   7  -5 -13   24.90    4.15   0
   7  -5 -12    2.91    3.92   0
   7  -5 -11    9.04    4.10   0
   7   7  11   21.01    4.51   0
   8   1  11  519.16    8.72   0
   9  -5  -6  211.83    5.53   0
  10  -5  -5   -0.12    4.02   0
  10  -1   9    4.22    8.74   0
  10   3  13   22.91    5.18   0
  10   4  13   -1.48    4.18   0
  10   5  13    4.57    4.55   0
  11  -5  -4    6.43    4.21   0
  11   3  13   70.72    4.80   0
  12  -4   1  132.75    6.55   0
  12   1  12    4.92    6.02   0
  13   1  12   19.08    6.14   0
  14  -5  -3   -1.40    5.09   0
  -3   2 -14    2.56    7.23   0
  -3   4  -3  776.44    9.30   0
  -3   5  -3   19.69    4.27   0
  -3   6  -4   -1.36    4.28   0
  -3   7  -6    6.16    4.87   0
  -2   4   1  429.37    6.97   0
  -2   6   0    3.79    4.33   0
  -2   7  -1   88.79    5.35   0
  -2   8  -4    6.15    4.05   0
  -1   0 -20    5.03    5.00   0
  -1   1 -23    4.16    5.42   0
  -1   2 -25    2.89    5.47   0
  -1   6   3    2.89    4.32   0
  -1   7   2  125.18    5.04   0
  -1   9  -3   19.80    4.50   0
   0  -1 -20   17.72    4.88   0
   0  -1  -4 3417.56   21.96   0
   0   0 -24   -1.79    5.23   0
   0   2   4  852.80   10.18   0
   0   3   5   21.15    4.46   0
   0   6   5   59.34    4.51   0
   0   7   4   61.50    4.51   0
   0   8   2   15.82    3.55   0
   1  -2 -19  115.50    5.06   0
   1  -2  -6 1201.83   10.54   0
   1  -1 -24   16.83    4.89   0
   1   4   7   19.04    4.00   0
   1   5   7   -1.86    3.66   0
   1   8   4    4.50    3.36   0
   1   9   2    7.75    4.22   0
   2  -3 -14   13.84    3.77   0
   2  -3 -13   18.85    4.40   0
   2  -2 -23   10.27    4.50   0
   2   1   6   18.15    6.71   0
   2   3   8  368.61    6.68   0
   2   6   8  112.38    4.56   0
   2   7   7   40.75    4.12   0
   2   8   6    3.43    3.94   0
   2   9   4   -1.84    4.31   0
   3  -3 -21    3.46    4.15   0
   3  -2 -26    3.82    4.45   0
   3   3   9   -0.57    4.47   0
   3   6   9    3.57    3.99   0
   3   8   7   56.76    4.31   0
   4  -3 -24   -3.27    4.10   0
   4   3  10  132.65    5.24   0
   4   6  10   42.96    4.36   0
   4   8   8    4.91    3.22   0
   5  -4 -21   11.66    3.45   0
   5  -4 -20   13.17    4.19   0
   5  -4  -7   66.32    4.11   0
   5   3  11   20.87    5.15   0
   5   5  11   58.30    3.68   0
   5   7  10   19.38    3.28   0
   5   8   9    3.76    4.08   0
   6  -4 -23    4.75    4.32   0
   6  -4  -5   82.67    5.62   0
   6   1  10   17.60    5.13   0
   6   2  11   99.79    5.06   0
   6   5  12   23.07    4.25   0
   6   7  11    5.22    4.34   0
   7  -5 -14   -1.69    3.33   0
   7  -4  -3   17.10    5.25   0
   7   3  12   43.11    4.70   0
   7   6  12    6.72    4.22   0
   8  -5 -21   11.12    3.60   0
   8  -5 -20    9.11    4.19   0
   8  -5 -10   11.07    4.32   0
   8  -5  -9  116.96    5.10   0
   8   2  12    5.71    4.77   0
   8   4  13   14.12    4.76   0
   8   5  13   -0.89    4.91   0
   9  -5  -7   50.57    4.61   0
   9   3  13    0.68    5.15   0
  10  -5  -6    5.67    4.72   0
  10  -4   0  250.41    6.73   0
  11  -5  -5   16.48    4.71   0
  11  -3   4    2.32    6.62   0
  12  -5  -4    2.53    4.26   0
  12   0  11    1.13    6.30   0
  12   2  13   -0.17    5.62   0
  13  -5  -4    4.41    4.96   0
  13  -4   1   99.93    6.06   0
  13   0  11    4.89    6.86   0
  14  -4   1    7.31    6.00   0
  14   0  11    2.05    7.13   0
  15  -4   1   10.80    5.52   0
  -3   5  -2    0.21    4.93   0
  -3   7  -5   38.61    5.17   0
  -3   8 -11   45.59    5.98   0
  -2   1 -18   -0.34    4.89   0
  -2   2 -21   27.36    5.42   0
  -2   2  -1  324.09    9.44   0
  -2   6   1   71.63    4.69   0
  -2   8  -3    3.41    4.20   0
  -1   0 -19   78.76    5.45   0
  -1   3   3  135.54    4.93   0
  -1   5   4    1.52    4.38   0
  -1   8   1   33.62    4.39   0
  -1   9  -2    5.01    4.34   0
   0  -1 -19    6.23    5.16   0
   0   1 -26   -0.07    5.14   0
   0   8   3   17.30    4.03   0
   0   9   1    4.94    4.00   0
   1  -2 -18   38.70    4.63   0
   1  -2 -17  223.91    5.38   0
   1  -2  -7   49.06    5.34   0
   1   3   7   -0.41    4.16   0
   1   6   7  118.87    4.43   0
   1   7   6    6.92    3.40   0
   1   8   5  128.78    4.62   0
   1   9   3   22.68    4.38   0
   2  -2 -22   41.28    4.40   0
   3  -3 -20    9.67    3.60   0
   3  -3 -19   67.12    4.46   0
   3  -3  -6    6.64    3.61   0
   3  -2 -25    7.30    4.27   0
   3   7   9    6.84    3.82   0
   3   8   8   16.69    4.16   0
   4  -3  -3  394.60    7.32   0
   4   0   7   -0.55    5.77   0
   4   7  10   19.45    4.20   0
   5  -4  -9   66.03    4.82   0
   5  -4  -8   53.21    4.04   0
   5  -3  -1    8.53    4.70   0
   5  -1   6   11.38   12.04   0
   5   0   8    1.76    5.97   0
   6  -4 -22    7.99    4.11   0
   6   3  12   10.67    5.10   0
   8  -5 -19   28.25    3.45   0
   8  -5 -18   -1.57    3.96   0
   8  -5 -17   -2.49    4.02   0
   8  -5 -16   45.38    4.35   0
   8  -5 -15    8.71    4.26   0
   8  -5 -13   49.48    4.43   0
   8  -5 -12   22.28    4.20   0
   8  -5 -11   28.69    4.26   0
   8  -4  -2   77.83    4.62   0
   8   0  10  394.71    9.41   0
   8   3  13    4.13    4.87   0
   8   6  13    0.09    4.28   0
   9  -5  -8    2.81    4.12   0
   9  -4  -1   58.47    4.92   0
   9  -3   3    4.19    5.92   0
  10   1  12    0.89    5.31   0
  10   2  13    1.32    5.75   0
  11   0  11   19.85    6.51   0
  11   2  13    3.97    4.82   0
  12  -5  -5   73.71    5.41   0
  14  -5  -4    5.33    4.92   0
  -4   5 -12    7.67    7.69   0
  -4   5 -11   -1.85    6.74   0
  -4   5 -10   82.47    7.49   0
  -4   5  -9  398.12    9.95   0
  -3   2 -13  131.91    8.44   0
  -3   3 -17  178.95    9.63   0
  -3   3  -3    7.61    5.73   0
  -3   4  -2   27.96    4.50   0
  -3   6  -2  108.11    5.59   0
  -3   7  -4   19.08    5.04   0
  -3   8 -10   23.06    5.36   0
  -3   8  -9   13.89    5.12   0
  -3   8  -8   15.88    4.92   0
  -2   1 -17   42.38    5.74   0
  -2   3 -22    3.38    6.78   0
  -2   5   2    0.69    4.40   0
  -2   7   0   91.70    4.87   0
  -2   8  -2    1.54    3.86   0
  -1   1 -22   60.23    5.43   0
  -1   6   4   26.98    4.27   0
  -1   7   3  143.04    5.06   0
  -1   9  -1    4.45    4.21   0
   0  -1 -18    0.14    4.38   0
   0   0 -23    1.39    4.66   0
   0   4   6   43.85    3.66   0
   0   6   6   27.25    4.04   0
   0   7   5    9.66    4.15   0
   0   8   4    2.70    4.14   0
   0   9   2    4.40    4.22   0
   1  -2 -16   45.85    4.67   0
   1  -2 -15  123.76    5.25   0
   1  -1 -23   11.52    4.26   0
   1   0 -26    2.67    4.83   0
   1   5   8  162.07    4.79   0
   1   7   7    1.63    3.92   0
   1   9   4    1.23    4.30   0
   2  -2 -21    9.41    4.35   0
   2  -2  -3  562.00    9.10   0
   2  -1 -26    5.06    4.61   0
   2   4   9    4.80    4.37   0
   2   7   8    3.63    3.08   0
   2   8   7    6.49    3.95   0
   3  -3 -18    7.70    4.07   0
   3  -3 -17   70.93    4.42   0
   3  -3  -7   90.39    4.78   0
   3   4  10   57.91    4.01   0
   3   6  10    5.66    3.91   0
   4  -3 -22    5.23    4.24   0
   4   2  10  182.93    6.26   0
   4   4  11  136.26    4.99   0
   4   5  11    2.87    3.30   0
   4   6  11    6.19    4.01   0
   5  -4 -17    3.19    3.32   0
   5  -4 -14   32.55    4.16   0
   5  -4 -13   46.52    4.25   0
   5  -4 -12  191.30    4.94   0
   5  -4 -11   79.44    4.83   0
   5  -4 -10  302.66    4.98   0
   5  -3 -25    7.83    4.37   0
   5   4  12    4.27    4.50   0
   5   5  12   70.54    4.41   0
   6  -4 -21   74.62    4.29   0
   6  -4  -6  168.01    5.48   0
   6  -3   0    1.74    4.87   0
   6  -1   7  181.09   12.60   0
   6   7  12   26.39    4.35   0
   7  -4  -4   -0.10    4.28   0
   7   1  11   33.07    4.63   0
   7   2  12   18.73    4.90   0
   7   4  13   38.78    4.22   0
   7   5  13    0.09    4.34   0
   7   6  13   32.16    4.29   0
   9  -5 -20   13.62    3.57   0
   9  -5 -19   12.34    4.21   0
   9  -5 -10    1.29    4.12   0
   9  -5  -9    0.85    4.27   0
  10  -5  -8    0.24    4.05   0
  10   4  14   19.63    4.47   0
  11  -5  -6    6.72    3.93   0
  11  -4   0   55.41    5.28   0
  11   3  14    5.86    4.80   0
  12  -3   4    6.24    6.76   0
  13  -5  -5   17.77    5.12   0
  14  -5  -5   20.21    5.25   0
  15  -3   4   13.88    7.75   0
  -4   4 -10   30.84    9.39   0
  -4   5 -13    2.63    9.23   0
  -4   5  -8  148.12    7.66   0
  -4   6 -11    6.77    6.15   0
  -4   6 -10   39.45    6.12   0
  -3   4 -18    5.48    8.93   0
  -3   8  -7   61.47    5.37   0
  -3   8  -6    0.69    4.93   0
  -2   2 -20    2.57    5.26   0
  -2   4   2  963.86    8.91   0
  -2   6   2  238.31    5.44   0
  -2   8  -1   33.88    4.33   0
  -2   9  -4    0.23    5.03   0
  -1   0 -18    0.74    4.03   0
  -1   0  -4   -1.37    8.29   0
  -1   2 -24   -0.06    5.42   0
  -1   8   2    5.94    4.31   0
  -1   9   0    0.61    4.07   0
   0  -1 -17   13.24    4.43   0
   0   0 -22  123.77    5.76   0
   0   1 -25    9.02    4.89   0
   1  -2 -14  178.39    5.86   0
   1  -2 -13 1113.01    9.00   0
   1  -2 -12  153.60    5.58   0
   1  -2 -10  549.72    7.19   0
   1  -2  -9  393.97    6.59   0
   1  -1 -22    4.11    3.99   0
   1   4   8   66.14    4.45   0
   1   6   8   27.72    3.92   0
   1   8   6   21.42    3.47   0
   2  -2 -20   47.66    4.61   0
   2  -1 -25   86.74    4.82   0
   2   2   8 2533.82   13.87   0
   2   3   9    3.05    4.21   0
   3  -3 -16  116.79    4.68   0
   3  -3 -15    2.19    4.00   0
   3  -3  -8   29.55    3.67   0
   3  -2 -24    3.75    4.26   0
   3   0   6    7.45    6.85   0
   3   3  10   50.72    4.66   0
   3   7  10   44.28    4.21   0
   3   8   9   15.54    4.11   0
   4  -3 -21   68.05    4.41   0
   4  -3  -4 1542.55   11.13   0
   4  -2 -26   58.11    4.59   0
   4   3  11   22.98    4.62   0
   4   7  11    3.23    3.92   0
   4   8  10    4.71    4.05   0
   5  -3 -24   -1.35    4.13   0
   5  -3  -2  251.14    6.84   0
   5   2  11   65.63    4.91   0
   5   6  12    1.85    4.12   0
   6  -4 -20   18.87    3.36   0
   6  -4 -19   15.09    4.03   0
   6  -4  -7    3.62    4.47   0
   6   0   9    2.47    5.76   0
   6   4  13    1.79    4.33   0
   6   5  13   55.74    4.43   0
   7  -4 -23   11.48    3.63   0
   7  -4 -22    2.21    4.13   0
   7  -4  -5  112.93    5.88   0
   7  -3   1   29.30    5.72   0
   7   3  13  122.21    4.86   0
   8  -4  -3   62.68    4.57   0
   8  -3   2    4.71    5.52   0
   8   5  14    4.06    4.26   0
   9  -5 -17   16.16    3.43   0
   9  -5 -16   98.94    4.70   0
   9  -5 -15   26.62    4.31   0
   9  -5 -14   27.74    4.28   0
   9  -5 -13   16.79    4.24   0
   9  -5 -12   42.75    4.36   0
   9  -5 -11    6.91    3.45   0
   9  -4  -2   24.97    4.68   0
   9   1  12  105.64    5.79   0
   9   2  13    8.54    4.90   0
   9   4  14   41.70    4.54   0
  10  -5  -9   42.40    4.32   0
  10  -4  -1   22.45    4.86   0
  10   0  11    2.47    5.97   0
  11  -5  -7   11.08    4.07   0
  12  -4   0  104.46    5.67   0
  13  -5  -6    3.56    4.97   0
  13  -4   0    1.79    5.21   0
  13  -3   4    2.84    6.98   0
  14  -3   4    4.75    7.24   0
  15  -4   0    5.58    5.96   0
  -4   4  -9   12.73    7.44   0
  -4   5  -7  402.52    8.60   0
  -4   6 -13    7.90    7.53   0
  -4   6 -12    9.85    6.25   0
  -4   6  -9    5.33    5.25   0
  -4   6  -8    3.54    5.46   0
  -3   2 -11 1203.46   19.05   0
  -3   6  -1  321.76    6.06   0
  -3   7  -2   11.12    4.65   0
  -3   8  -5   29.70    5.21   0
  -2   1 -16    3.05    4.83   0
  -2   5   3   23.34    4.42   0
  -2   7   2   10.56    4.41   0
  -2   8   0   13.84    4.27   0
  -2   9  -3    8.05    4.40   0
  -1   0 -17   25.83    4.19   0
  -1   1 -21    4.02    4.74   0
  -1   4   5   59.04    4.37   0
  -1   5   5   36.47    3.87   0
  -1   6   5  144.51    4.96   0
  -1   8   3    5.64    4.26   0
  -1   9   1    4.29    4.12   0
   0  -1 -16    6.00    4.65   0
   0   1   3    4.63    7.37   0
   0   2   5  293.70    7.14   0
   0   3   6  485.37    6.28   0
   0   4   7   -2.93    3.89   0
   0   5   7  287.35    4.84   0
   0   6   7   10.88    3.90   0
   0   8   5    4.27    4.14   0
   0   9   3    1.24    4.19   0
   1  -1 -21    7.01    4.10   0
   1   0 -25   -1.79    4.20   0
   1   1   5 2345.05   17.37   0
   1   7   8   75.16    4.42   0
   1   9   5   10.56    3.51   0
   2  -2  -4   90.59    6.16   0
   2  -1 -24    5.03    4.84   0
   2   5  10  191.04    5.02   0
   2   6  10   39.85    4.23   0
   2   7   9    1.33    3.12   0
   2   8   8    6.15    3.27   0
   3  -3 -14   38.11    3.51   0
   3  -3 -13   89.90    3.97   0
   3  -3 -12   33.24    4.11   0
   3  -3 -11   34.34    4.13   0
   3  -3 -10  144.23    4.23   0
   3  -2 -23   53.98    4.63   0
   3  -2  -1    0.30    6.18   0
   3   1   8  225.55    6.98   0
   3   4  11   21.39    4.48   0
   3   5  11    1.48    3.77   0
   3   6  11   -1.22    3.91   0
   4  -3 -20    4.20    3.53   0
   4  -3 -19    5.22    4.06   0
   4   1   9  154.10    5.74   0
   4   5  12    3.93    4.14   0
   4   6  12    8.99    4.07   0
   5  -3 -23    3.08    4.21   0
   5   1  10   34.32    5.23   0
   5   3  12  107.83    4.84   0
   5   7  12   -0.59    4.04   0
   6  -4 -18  139.01    3.86   0
   6  -4 -17    4.79    4.03   0
   6  -4 -16    5.96    4.10   0
   6  -4  -9   22.23    4.66   0
   6  -4  -8   10.11    3.57   0
   6  -3 -25    7.74    4.16   0
   6   2  12   -1.25    4.84   0
   6   6  13    1.53    3.47   0
   7  -4 -21   51.50    4.25   0
   7   5  14    3.27    4.25   0
   8  -4 -23   14.25    4.21   0
   8   2  13   11.93    4.99   0
   8   4  14   -0.88    4.01   0
   9  -1   9    1.73    9.37   0
   9   3  14   -0.11    4.40   0
  10  -5 -19    3.87    3.52   0
  10  -5 -16   33.69    4.31   0
  10  -5 -15   18.39    4.33   0
  10  -5 -13   10.62    4.04   0
  10  -5 -12   14.08    4.19   0
  10  -5 -11   15.98    4.26   0
  10  -5 -10   42.04    4.40   0
  10  -3   3    2.74    6.41   0
  11  -5  -9    7.13    4.03   0
  11  -5  -8    2.61    4.07   0
  11  -4  -1    5.49    5.44   0
  12  -5  -7   52.46    4.50   0
  13  -5  -7   17.26    4.98   0
  14  -5  -6    2.39    4.32   0
  14  -4   0    1.90    5.19   0
  -4   4  -8   38.97    7.28   0
  -4   5  -6   10.71    5.44   0
  -4   6  -7    8.82    5.04   0
  -4   6  -6   57.98    5.89   0
  -3   2 -10   19.91   10.27   0
  -3   3 -16    2.40    8.15   0
  -3   3  -2  101.51    6.13   0
  -3   5   0   20.09    4.30   0
  -3   6   0   35.46    4.46   0
  -3   7  -1   97.06    5.09   0
  -3   8  -4    1.85    4.27   0
  -3   8  -3   24.55    4.99   0
  -2   1 -15  200.35    6.81   0
  -2   2 -19    1.95    5.97   0
  -2   4   3   80.52    5.07   0
  -2   6   3   75.43    4.62   0
  -2   8   1    1.34    4.26   0
  -2   9  -2    2.92    4.42   0
  -1   0 -16   -0.19    4.39   0
  -1   2 -23   13.99    5.31   0
  -1   7   5   63.55    4.51   0
  -1   8   4    4.48    4.23   0
  -1   9   2   25.69    4.27   0
   0  -1 -14   19.75    5.11   0
   0   0 -21    6.19    4.44   0
   0   1 -24    5.93    4.77   0
   0   7   7   85.37    4.54   0
   0   8   6    6.39    4.11   0
   0   9   4   36.67    4.55   0
   1  -1 -20   35.95    4.45   0
   1   2   7  877.87    9.11   0
   1   4   9   15.77    4.12   0
   1   5   9    2.26    4.00   0
   1   6   9   49.20    4.21   0
   2  -2 -18   20.59    4.42   0
   2   4  10   11.08    3.56   0
   2   7  10    8.29    3.69   0
   2   8   9   53.36    4.36   0
   3  -2 -22   48.08    4.52   0
   3  -1 -26   25.92    4.47   0
   3   7  11   19.33    3.95   0
   3   8  10   22.81    4.20   0
   4  -3 -18    9.41    4.19   0
   4  -2 -25   32.88    4.14   0
   4   4  12  209.39    5.29   0
   4   7  12   14.09    4.11   0
   5  -3 -22    4.34    4.13   0
   5   5  13   10.11    4.18   0
   5   6  13   26.86    4.34   0
   6  -4 -14    9.92    4.08   0
   6  -4 -13   54.25    4.27   0
   6  -4 -12   14.15    4.09   0
   6  -4 -11    6.52    4.11   0
   6  -4 -10   20.74    3.48   0
   6  -3 -24   26.66    4.44   0
   6   1  11  166.48    5.83   0
   6   3  13    0.81    4.42   0
   7  -4 -20   23.42    3.38   0
   7  -4 -19   12.46    4.00   0
   7  -4  -6   72.01    4.95   0
   7   0  10   -0.94    5.87   0
   7   4  14    2.20    4.11   0
   7   6  14    3.01    4.25   0
   8  -4 -22   20.87    4.04   0
   8  -4  -4   66.46    4.60   0
   8   1  12   23.90    5.21   0
   8   3  14   29.51    4.49   0
   9  -4  -3    1.26    4.71   0
   9   0  11   13.07    5.99   0
  10  -4  -2    4.34    5.01   0
  10   4  15   -5.90    4.36   0
  11  -5 -18   18.96    4.32   0
  11  -5 -17   30.10    4.45   0
  11  -5 -12    7.22    4.21   0
  11  -5 -11    5.48    4.24   0
  11  -5 -10   11.74    4.05   0
  11   1  13    1.23    4.99   0
  11   2  14    9.38    4.92   0
  12  -5  -9    6.48    4.01   0
  12  -5  -8    0.10    3.97   0
  12   1  13   10.44    5.61   0
  12   2  14    1.78    5.03   0
  13  -5  -8   17.52    4.88   0
  13   1  13    5.72    5.54   0
  14  -5  -7   47.97    4.73   0
  -4   4  -7   -1.53    6.53   0
  -4   5  -5    2.37    4.64   0
  -4   6 -14    0.70    8.22   0
  -4   6  -5   11.27    4.81   0
  -4   7 -11    1.98    5.93   0
  -4   7 -10   22.28    5.28   0
  -4   7  -9   60.11    5.69   0
  -4   7  -8   -1.45    5.17   0
  -3   4   0   18.15    4.54   0
  -3   7   0    7.58    4.83   0
  -3   8  -2   10.98    4.72   0
  -2   1 -14    1.08    5.59   0
  -2   3 -21    5.69    5.84   0
  -2   3   2   77.50    5.64   0
  -2   4 -22   54.50    7.45   0
  -2   5   4    4.08    4.35   0
  -2   6   4   87.26    4.71   0
  -2   7   3   47.28    4.42   0
  -2   8   2   -0.07    4.30   0
  -1   0 -15  204.96    6.10   0
  -1   1 -20   47.54    5.26   0
  -1   2   3  438.77    7.90   0
  -1   6   6   41.06    4.24   0
   0  -1 -13    0.57    4.34   0
   0  -1 -12   21.64    5.34   0
   0  -1  -7  578.60    9.46   0
   0   0 -20   10.82    4.80   0
   0   5   8   31.43    4.09   0
   0   6   8   93.19    4.33   0
   0   9   5    9.40    4.29   0
   1  -1 -19   11.34    5.16   0
   1   7   9   28.23    4.18   0
   1   8   8    4.93    3.89   0
   2  -2 -17   41.23    4.38   0
   2  -2 -16   39.88    4.54   0
   2  -2  -5   25.97    5.35   0
   2  -1 -23   20.99    4.31   0
   2   1   7   32.97    5.62   0
   2   5  11    4.58    3.97   0
   3  -2 -21   13.02    4.24   0
   3   2  10   34.54    5.48   0
   3   5  12    2.11    3.88   0
   4  -3 -17   37.72    3.41   0
   4  -3 -16    7.31    3.98   0
   4  -3  -7  183.27    5.35   0
   4  -2 -24    4.07    4.30   0
   4   3  12   92.78    4.87   0
   5  -3 -21    4.56    3.49   0
   5  -3 -20   21.72    4.32   0
   5  -2 -26   15.14    4.26   0
   5   7  13   20.90    4.31   0
   6  -3  -1   59.27    4.83   0
   6   4  14   15.60    4.43   0
   6   5  14    5.89    4.18   0
   7  -4 -18    4.64    3.19   0
   7  -4 -17   -1.86    3.89   0
   7  -4  -8    2.86    4.49   0
   7  -4  -7   29.68    4.77   0
   7  -1   8   12.01    9.05   0
   7   2  13   42.93    5.22   0
   7   3  14   98.22    5.30   0
   8  -4 -21    1.25    4.10   0
   8  -4  -5    1.74    4.49   0
   8   5  15   14.52    4.34   0
   9   4  15   27.86    4.42   0
  10   1  13   21.59    5.45   0
  10   2  14   20.47    4.92   0
  11  -5 -15    1.14    3.31   0
  11  -5 -14   53.90    4.44   0
  11  -5 -13   11.14    3.41   0
  11   3  15   53.08    5.45   0
  12  -5 -16    5.71    4.41   0
  12  -5 -12    4.98    4.27   0
  12  -5 -11    2.77    4.27   0
  12  -5 -10   38.35    4.41   0
  12  -4  -1   49.00    5.01   0
  13  -5 -10   12.20    4.92   0
  13  -5  -9    3.06    4.15   0
  13  -4  -1   19.05    5.43   0
  14  -5  -9    6.55    5.01   0
  14  -5  -8    5.32    4.47   0
  15  -4  -1   12.39    5.60   0
  -4   5  -4   99.24    5.45   0
  -4   6  -4   95.30    5.56   0
  -4   7 -12    8.18    6.08   0
  -4   7  -7   18.29    4.84   0
  -4   7  -6    3.21    4.79   0
  -3   6   1   24.01    4.27   0
  -3   8  -1   11.86    4.67   0
  -2   9   0    3.18    4.46   0
  -1   0 -14    5.16    4.88   0
  -1   3 -24    2.14    5.44   0
  -1   3   5   37.64    3.87   0
  -1   4   6   21.90    3.46   0
  -1   7   6    3.42    4.07   0
  -1   8   5   35.76    4.25   0
   0  -1 -11   90.05    5.09   0
   0   3   7  111.81    4.23   0
   0   7   8    1.70    4.00   0
   0   8   7   -0.73    4.01   0
   1   0 -23    2.39    4.38   0
   1   1 -26   12.75    4.23   0
   1   5  10  118.40    4.54   0
   1   6  10    6.84    3.88   0
   2  -2 -15   15.04    4.33   0
   2  -2  -6  119.03    5.70   0
   2  -1 -22    9.23    4.06   0
   2  -1   1 1128.26   21.71   0
   2   2   9 2543.80   13.76   0
   2   3  10   14.79    4.51   0
   2   6  11   -0.67    3.07   0
   2   7  11   10.57    3.91   0
   2   8  10   21.13    4.20   0
   3  -2 -20   19.01    4.21   0
   3  -1 -25    4.74    4.23   0
   3   4  12    2.60    4.44   0
   3   7  12   12.24    3.88   0
   3   8  11   39.50    3.51   0
   4  -3 -15   33.82    3.56   0
   4  -3 -13   41.65    3.88   0
   4  -3  -9    3.57    4.10   0
   4  -3  -8    0.29    4.12   0
   4  -2 -23    2.02    4.38   0
   4   4  13  264.50    5.73   0
   4   5  13    1.55    3.21   0
   4   6  13    7.42    3.35   0
   4   7  13    4.54    4.07   0
   5  -3 -19  171.04    5.12   0
   5  -2 -25    7.69    4.07   0
   5   2  12    4.74    4.07   0
   5   3  13   47.63    4.62   0
   5   5  14   10.42    4.22   0
   5   6  14   26.63    4.20   0
   6  -3 -22   12.99    4.05   0
   7  -4 -16    1.08    3.49   0
   7  -4 -15  327.32    5.59   0
   7  -4 -13  290.67    5.32   0
   7  -4 -11  111.78    4.76   0
   7  -4  -9  322.25    5.83   0
   7  -3   0   13.57    5.01   0
   7   1  12   51.67    5.20   0
   7   5  15   24.94    4.27   0
   8  -4 -20   34.90    3.30   0
   8  -4 -19   -4.38    3.73   0
   8  -4  -6  326.06    6.13   0
   8  -3   1   64.77    5.97   0
   8   4  15    3.93    4.01   0
   9  -4 -22    7.12    3.43   0
   9  -4  -4   12.85    4.31   0
   9  -3   2  239.21    7.38   0
   9   2  14    1.32    4.89   0
   9   3  15   39.08    5.31   0
  10  -4  -3  622.01    8.19   0
  10   3  15    5.01    4.17   0
  11  -4  -2   19.31    4.89   0
  11  -3   3   31.87    6.41   0
  12  -5 -15    0.21    3.36   0
  12  -5 -14    1.04    3.46   0
  12  -5 -13   25.81    3.61   0
  13  -5 -14    4.45    4.07   0
  13  -5 -13    8.57    4.08   0
  13  -5 -12   -2.77    4.15   0
  13  -5 -11   33.62    4.49   0
  14  -5 -10   31.58    4.67   0
  14  -4  -1   27.86    4.78   0
  -4   5  -3   33.22    4.86   0
  -4   6  -3   56.12    5.18   0
  -4   7 -13    1.92    6.27   0
  -4   7  -5   25.35    4.50   0
  -3   3  -1    0.77    5.30   0
  -3   7   1   93.19    4.68   0
  -3   8   0    4.38    4.03   0
  -2   1 -13   63.78    6.21   0
  -2   2 -18  119.85    6.41   0
  -2   3   3  330.40    6.76   0
  -2   4   4  377.10    6.08   0
  -2   6   5   50.58    4.47   0
  -2   8   3    2.62    4.22   0
  -2   9   1    6.62    4.19   0
  -1   0 -13    5.05    5.03   0
  -1   1 -19    9.23    5.12   0
  -1   2 -22    4.73    4.52   0
  -1   5   7   17.93    3.57   0
  -1   7   7    8.09    4.02   0
  -1   8   6   11.05    3.97   0
  -1   9   4   22.54    4.15   0
   0   0 -19    0.37    4.39   0
   0   2 -25    8.99    4.98   0
   0   2   6   43.81    5.21   0
   0   5   9    4.98    3.76   0
   0   6   9    2.58    3.78   0
   1   4  10    2.99    4.02   0
   1   7  10   88.66    4.41   0
   1   8   9    6.13    3.26   0
   2  -2 -14   32.03    4.43   0
   2  -2 -13   -5.89    4.38   0
   2  -2  -7   45.60    4.93   0
   2  -1 -21  119.10    5.47   0
   2   0 -25    3.44    4.41   0
   3  -2 -19   21.40    4.37   0
   3  -2  -2   89.46    6.15   0
   3  -1 -24   49.76    4.47   0
   4  -3 -11   65.35    3.61   0
   4  -3 -10   32.04    3.52   0
   4  -2 -22   32.26    4.31   0
   5  -2   2  107.33    7.76   0
   5   4  14   86.27    4.65   0
   6  -3 -21   94.33    4.60   0
   6   2  13   93.99    5.37   0
   6   3  14    9.34    4.79   0
   6   5  15    3.42    4.12   0
   6   6  15    4.09    4.06   0
   7  -3 -24   10.67    3.56   0
   7  -3 -23    7.10    3.95   0
   7   4  15   27.02    4.21   0
   8  -4 -18  176.75    4.31   0
   8  -4 -17    4.38    3.97   0
   8   0  11    2.53    5.95   0
   8   2  14    5.14    4.77   0
   8   3  15   24.70    5.04   0
   9  -4 -20   14.87    4.00   0
   9  -4  -5   48.35    4.56   0
   9   1  13    7.32    4.66   0
  12  -4  -2    7.32    4.92   0
  12   0  12   24.83    7.22   0
  13   0  12    0.16    7.11   0
  15  -3   3    1.68    6.69   0
  -4   4  -4   77.57    6.43   0
  -4   5  -2  225.87    6.21   0
  -4   6  -2   31.14    5.05   0
  -4   7 -14    3.72    6.64   0
  -4   7  -3   -1.19    4.79   0
  -4   8 -10    6.97    5.52   0
  -4   8  -9    6.49    4.93   0
  -4   8  -8    1.63    4.90   0
  -4   8  -7   10.82    4.93   0
  -4   8  -6    5.84    4.82   0
  -3   2  -5  568.19   19.64   0
  -3   3 -15  294.55   11.37   0
  -3   6   3    7.42    4.27   0
  -3   7   2   92.51    4.53   0
  -3   8   1   31.49    4.28   0
  -3   9  -2   14.67    4.47   0
  -2   1 -12   36.24    6.48   0
  -2   7   5  175.92    5.10   0
  -2   8   4    5.75    4.09   0
  -2   9   2   21.02    4.19   0
  -1   0 -12    1.50    4.15   0
  -1   0 -11    7.82    4.79   0
  -1   2   4   60.50    5.78   0
  -1   3   6   56.62    4.74   0
  -1   4   7  133.41    4.75   0
  -1   6   8    7.61    3.83   0
  -1   9   5    5.84    4.21   0
   0   0 -18    4.26    4.70   0
   0   1 -22    0.61    4.81   0
   0   3   8  159.86    5.05   0
   0   7   9   56.25    3.50   0
   1  -1 -17   56.41    4.63   0
   1   0 -22    2.25    4.18   0
   1   1 -25   17.13    4.20   0
   1   1   6 5912.45   24.85   0
   1   2   8   37.70    4.92   0
   1   5  11   31.44    4.06   0
   1   6  11    0.46    4.01   0
   1   8  10    7.96    4.00   0
   2  -2 -12  454.38    6.11   0
   2  -2 -11   -4.43    4.37   0
   2  -2 -10   82.84    4.66   0
   2  -2  -9   70.58    4.83   0
   2   0   5    0.73    7.62   0
   2   5  12   78.15    4.19   0
   2   6  12   22.47    3.29   0
   2   7  12    5.17    3.73   0
   2   8  11   10.80    3.40   0
   3  -2 -18    1.52    4.21   0
   3   1   9  279.60    7.01   0
   3   3  12    6.34    4.32   0
   3   5  13   32.88    4.17   0
   3   6  13  104.62    3.75   0
   3   7  13   10.10    4.02   0
   4  -2 -21   24.77    4.41   0
   4  -1 -26   -1.20    4.13   0
   4   0   8   26.72    6.35   0
   4   1  10   49.72    4.86   0
   4   5  14   20.54    4.11   0
   4   6  14   -0.39    4.06   0
   4   7  14    4.13    4.05   0
   5  -3 -16  238.53    5.08   0
   5  -3  -5  760.69    8.18   0
   5  -2 -24   50.06    3.82   0
   5   0   9  218.50    7.62   0
   5   1  11   32.30    5.15   0
   6  -3 -20   -1.58    4.12   0
   6   4  15    6.88    3.97   0
   7  -3 -22    0.44    3.90   0
   8  -4 -16   27.03    3.39   0
   8  -4 -15   25.88    4.06   0
   8  -4 -14   69.07    4.37   0
   8  -4 -13    2.81    4.01   0
   8  -4 -11    4.00    4.27   0
   8  -4 -10  105.96    4.95   0
   8  -4  -9   77.95    4.69   0
   8  -4  -8   97.00    4.97   0
   8  -3 -24    0.74    4.14   0
   8   5  16   16.44    4.21   0
   9  -4 -19    4.03    3.21   0
   9  -4 -18   21.19    3.82   0
   9  -4  -6    6.81    4.24   0
   9   4  16    2.38    4.16   0
  10  -4 -21    5.69    3.96   0
  11  -4  -3  142.81    5.24   0
  11   0  12    0.04    5.94   0
  11   2  15   10.24    5.60   0
  12  -3   3    7.68    5.74   0
  13  -4  -2    3.57    5.10   0
  13  -3   3   19.94    6.26   0
  14  -4  -2    2.81    4.66   0
  14  -3   3    7.97    6.18   0
  15  -4  -2    4.02    4.86   0
  -4   6  -1    2.59    4.23   0
  -4   7  -2   22.32    4.24   0
  -4   8  -5    5.41    4.03   0
  -4   8  -4   25.87    4.95   0
  -3   3   0  211.00    6.91   0
  -3   4 -17    9.95    7.98   0
  -3   4   2   -3.23    4.24   0
  -3   5   3   26.88    4.48   0
  -3   7   3    3.99    4.31   0
  -3   8   2   18.95    4.35   0
  -3   9  -1    3.70    4.28   0
  -2   1 -11  433.19    9.93   0
  -2   2 -17    1.15    5.91   0
  -2   2   1  203.60    7.51   0
  -2   4   5   33.73    3.87   0
  -2   5   6   36.42    4.44   0
  -2   6   6  145.79    4.78   0
  -2   7   6    8.71    4.10   0
  -2   9   3    3.95    3.92   0
  -1   0 -10   -0.89    5.08   0
  -1   0  -9  312.29    7.65   0
  -1   0  -7  158.84    7.56   0
  -1   1 -18  350.26    6.96   0
  -1   2 -21    9.33    5.14   0
  -1   3 -23   40.36    5.69   0
  -1   5   8   11.42    3.31   0
  -1   7   8   15.39    4.34   0
   0   1   4 3360.88   21.31   0
   0   2 -24    7.47    4.66   0
   0   6  10   10.80    3.90   0
   0   7  10    8.03    3.84   0
   0   8   9   52.62    4.25   0
   1  -1 -16  157.86    5.34   0
   1   0 -21  100.22    5.26   0
   1   7  11   23.23    3.21   0
   2   0 -24   20.94    4.07   0
   2   4  12   34.85    4.41   0
   2   8  12    2.95    4.02   0
   3  -1 -23    1.62    4.20   0
   3   0 -26    2.72    5.13   0
   3   2  11 1199.36    9.49   0
   4  -2 -20   49.18    4.26   0
   4  -1 -25   -2.23    4.15   0
   4   2  12   26.13    5.16   0
   4   3  13   20.90    4.39   0
   4   4  14   48.08    4.57   0
   5  -3 -15  147.09    4.70   0
   5  -3 -14    2.92    4.02   0
   5  -3  -7   13.36    4.47   0
   5  -3  -6  121.62    5.29   0
   5  -2 -23   99.77    4.94   0
   5   3  14   97.08    5.51   0
   5   5  15    2.63    4.16   0
   6  -3 -19   75.73    4.25   0
   6  -3  -3  130.25    5.32   0
   6  -2 -25   16.19    4.18   0
   6   0  10  442.21    9.54   0
   6   1  12  101.66    5.20   0
   7   2  14    3.56    4.59   0
   7   3  15    6.64    4.34   0
   8  -3 -23    1.06    4.05   0
   8  -2   5   30.48    7.96   0
   8   1  13   18.82    5.03   0
   8   4  16    7.06    4.14   0
   9  -4 -16    4.76    4.13   0
   9  -4  -8   -1.56    4.82   0
  10  -4 -20   -3.30    3.23   0
  10  -4 -19    4.35    3.90   0
  10  -4  -5   12.07    4.56   0
  10  -3   2  364.68    8.31   0
  10   0  12   92.85    7.28   0
  10   2  15    4.28    4.71   0
  10   3  16    4.95    4.76   0
  11  -4  -4    5.60    4.78   0
  12  -4  -3  122.81    5.60   0
  12   1  14    9.22    5.84   0
  13  -4  -3    9.32    4.99   0
  15  -4  -3   21.76    5.50   0
  -4   5  -1  725.58    7.98   0
  -4   6   0   18.40    4.20   0
  -4   7  -1    7.03    3.96   0
  -4   8  -3   24.05    4.53   0
  -4   8  -2    5.93    4.89   0
  -3   6   4   17.71    4.21   0
  -3   8   3   94.65    4.55   0
  -3   9   1    5.28    4.22   0
  -2   1 -10 1711.60   17.22   0
  -2   3   4  194.42    5.95   0
  -2   4 -21    5.70    6.44   0
  -2   6   7   -1.64    3.74   0
  -2   8   6    5.82    4.16   0
  -2   9   4   20.52    4.21   0
  -1   8   8   39.53    4.13   0
   0   0 -17    7.87    3.84   0
   0   1 -21    2.26    4.72   0
   0   8  10    1.83    4.06   0
   1  -1 -15   20.93    4.69   0
   1  -1  -3 1092.46   14.06   0
   1   1 -24   18.38    4.30   0
   1   4  11   16.54    3.47   0
   1   6  12   -2.80    3.90   0
   1   7  12   19.49    3.76   0
   1   8  11    6.45    3.30   0
   2  -1 -19  169.16    5.12   0
   2   1 -26    8.95    4.89   0
   2   2  10   58.77    5.52   0
   2   5  13    3.68    3.91   0
   2   6  13    9.41    3.30   0
   2   7  13   10.37    3.82   0
   3  -2 -16   26.11    3.57   0
   3  -2 -15    3.43    4.17   0
   3  -1 -22   73.67    4.44   0
   3   6  14    7.85    3.97   0
   3   7  14    5.00    3.97   0
   4  -2 -19    3.57    4.16   0
   4  -1 -24    7.31    4.22   0
   4   6  15   -3.53    3.88   0
   5  -3 -11   34.44    4.10   0
   5  -3 -10    8.22    3.91   0
   5  -3  -9   -3.53    3.97   0
   5  -3  -8  263.03    5.69   0
   5  -2 -22   50.84    4.32   0
   5  -1 -26    5.31    4.19   0
   5   2  13   18.07    4.03   0
   5   4  15  112.63    4.88   0
   6  -3 -18    2.32    3.17   0
   6  -3 -17   12.83    3.94   0
   6  -2 -24    6.35    4.05   0
   6  -2   3   85.37    8.03   0
   6   3  15  125.79    5.46   0
   6   5  16    1.44    4.06   0
   6   6  16    2.87    3.43   0
   7  -3 -20    8.91    4.12   0
   7   4  16    8.04    4.04   0
   8  -3 -22   -2.72    3.81   0
   8  -3   0   38.72    5.05   0
   8  -1   9   43.37   10.95   0
   9  -4 -14   25.27    4.01   0
   9  -4 -13   49.27    4.11   0
   9  -4 -12  152.87    4.93   0
   9  -4 -11   19.19    4.52   0
   9  -4 -10  143.89    5.15   0
   9  -3   1  329.20    7.51   0
   9   2  15    3.46    5.03   0
   9   3  16    9.65    4.30   0
  10  -4 -18    4.02    3.03   0
  10  -4 -17    7.19    3.93   0
  10  -2   6    1.04    8.74   0
  11  -4 -20    7.70    3.37   0
  11  -4 -19   24.29    4.17   0
  11   1  14    3.03    5.17   0
  14  -4  -3   23.44    4.73   0
  -4   4  -2  324.84    7.37   0
  -4   6   1   65.42    4.45   0
  -4   7   0   16.27    3.95   0
  -4   7   1    7.00    4.47   0
  -4   8  -1   -1.20    3.96   0
  -3   4   3   30.68    4.50   0
  -3   5 -18    2.83    9.76   0
  -3   6   5  141.89    4.74   0
  -3   8   4   89.44    4.74   0
  -2   1  -9  590.44   12.12   0
  -2   3 -19    1.80    5.78   0
  -2   4   6    6.63    4.06   0
  -2   5   7  195.68    4.99   0
  -2   7   7   39.25    3.44   0
  -2   9   5   35.02    4.30   0
  -1   1 -17  157.30    5.74   0
  -1   3   7  159.96    4.96   0
  -1   5   9   23.78    3.16   0
  -1   7   9   45.08    3.46   0
   0   0 -16   10.08    4.77   0
   0   2   7   52.00    4.13   0
   0   3 -25    5.60    5.45   0
   0   3   9    0.88    3.98   0
   0   5  11   48.43    4.16   0
   0   6  11    9.47    3.88   0
   0   7  11    4.87    3.87   0
   1  -1 -13   49.36    4.51   0
   1   0 -20    4.35    4.29   0
   1   2   9  637.62    7.81   0
   1   5  12  194.13    4.21   0
   1   8  12   67.30    4.43   0
   2  -1 -18   15.88    4.10   0
   2   0 -23    2.01    4.06   0
   3  -2 -14   15.13    4.45   0
   3  -2  -4   44.16    5.47   0
   3  -1 -21   58.39    4.40   0
   3   0 -25  212.78    5.28   0
   3   0   7   88.64    6.99   0
   3   3  13  107.60    4.86   0
   3   4  14   45.83    4.55   0
   4  -2 -18   40.93    4.07   0
   5   5  16    6.25    4.20   0
   5   6  16   -2.06    4.02   0
   6  -3 -16   67.47    4.18   0
   6  -3  -4  113.56    5.22   0
   6  -2 -23   20.68    4.08   0
   6   2  14   23.88    4.93   0
   6   4  16    1.81    3.94   0
   7  -3 -19    5.25    3.86   0
   7  -3  -2    8.90    4.91   0
   7  -2 -25   11.47    4.12   0
   7  -2   4    4.22    7.37   0
   7   0  11    7.10    5.84   0
   7   1  13    1.94    4.66   0
   8  -3 -21   12.82    3.95   0
   8   2  15   12.31    4.82   0
   8   3  16    3.94    4.06   0
   9  -3 -23    1.07    3.93   0
   9   0  12    1.87    6.23   0
  10  -4 -16   50.84    3.58   0
  10  -4  -9   53.35    4.63   0
  10  -4  -8   26.20    4.49   0
  10  -4  -7   19.69    4.45   0
  10   1  14    0.03    4.78   0
  11  -4 -18   11.75    4.00   0
  11  -4 -17    5.55    3.74   0
  11  -4  -6    7.44    4.07   0
  11  -3   2   13.25    5.26   0
  12  -4 -19   25.39    4.34   0
  12  -4  -5    6.09    4.82   0
  13  -4  -4   18.64    4.20   0
  14  -4  -4   10.53    4.65   0
  15  -4  -4   22.22    4.75   0
  -4   4  -1  127.50    5.89   0
  -4   5   1   12.36    4.09   0
  -4   6   2   63.69    5.00   0
  -4   8   0   12.59    4.01   0
  -3   3 -14  397.72   12.31   0
  -3   7   5    5.40    4.06   0
  -3   9   3    4.39    4.11   0
  -2   1  -8   79.44    8.01   0
  -2   1  -7   27.69    7.89   0
  -2   2 -16  143.60    6.94   0
  -2   3   5  120.47    5.04   0
  -2   6   8   15.11    3.78   0
  -2   7   8   29.92    4.16   0
  -2   8   7    6.24    3.35   0
  -1   1 -16  369.01    7.38   0
  -1   2 -20   -1.70    4.47   0
  -1   3 -22    1.80    4.97   0
  -1   4   9    6.63    3.77   0
  -1   6  10    4.40    3.95   0
  -1   7  10   30.94    4.01   0
  -1   8   9    0.66    3.26   0
   0   1 -20   15.02    4.73   0
   0   2 -23   30.51    4.84   0
   0   8  11   44.30    4.28   0
   1  -1 -12   52.04    4.88   0
   1  -1  -4 1496.14   14.70   0
   1   0 -19  271.20    6.18   0
   1   1 -23   11.73    4.04   0
   1   3  11   18.37    4.26   0
   1   6  13   16.87    3.77   0
   1   7  13    8.84    3.69   0
   2  -1 -17    6.94    4.19   0
   2   0 -22    3.61    4.04   0
   2   1 -25   87.02    5.18   0
   2   4  13  183.48    4.50   0
   2   5  14    3.75    3.78   0
   2   6  14   14.12    4.01   0
   2   7  14    3.71    3.90   0
   3  -2 -12    1.61    4.06   0
   3  -2  -5  377.57    7.07   0
   3   5  15    2.10    3.89   0
   3   6  15    4.63    4.00   0
   3   7  15   28.57    4.27   0
   4  -2 -17   22.45    3.99   0
   4  -2  -1   23.38    5.33   0
   4  -1 -23    6.66    4.04   0
   4   1  11  429.03    7.54   0
   4   3  14    6.96    4.25   0
   4   4  15  106.51    4.72   0
   4   6  16    7.75    3.95   0
   5  -2 -20   10.13    4.00   0
   5  -1 -25   61.18    4.35   0
   5   3  15    3.47    4.77   0
   6  -3 -14   15.61    3.92   0
   6  -3  -5  137.98    5.07   0
   6   5  17    1.76    3.96   0
   7  -3 -18   13.67    4.02   0
   7  -2 -24   22.09    4.02   0
   7   3  16    8.99    5.23   0
   8  -3 -20    3.29    3.85   0
   8  -3  -1   17.95    4.84   0
   8   4  17   17.18    4.34   0
   9  -3 -22   34.11    4.02   0
   9   1  14   14.17    5.12   0
  10  -4 -13   15.50    3.39   0
  10  -4 -12    2.08    3.87   0
  10  -4 -11   10.19    4.07   0
  10  -4 -10   53.35    4.49   0
  10  -3   1    1.36    5.11   0
  11  -4 -16    5.78    3.80   0
  11  -4 -15    5.28    3.86   0
  11  -4  -8    2.80    3.96   0
  12  -4 -18    6.66    4.15   0
  12  -4 -17    4.77    3.97   0
  12  -3   2    6.97    5.57   0
  13  -4  -5   13.42    4.29   0
  14  -4  -5   19.99    4.99   0
  15  -4  -5    4.22    4.68   0
  15  -3   2   10.97    5.75   0
  -4   5   2  134.38    5.74   0
  -4   8   1  118.11    4.61   0
  -4   8   2   26.59    4.79   0
  -3   4   4   83.91    5.09   0
  -3   6   6    6.55    4.04   0
  -3   7   6    7.66    4.03   0
  -3   8   5    3.15    4.26   0
  -3   9   4    6.84    4.04   0
  -2   4   7    7.95    3.94   0
  -2   5   8   -0.11    3.81   0
  -2   8   8    5.28    4.07   0
   0   4  11   29.42    4.12   0
   0   5  12  160.22    4.61   0
   0   6  12   54.67    3.35   0
   0   7  12    5.70    3.76   0
   1  -1 -10   37.28    4.71   0
   1   1   7  139.85    6.48   0
   1   2 -25   23.56    5.10   0
   1   5  13    1.28    2.95   0
   2   2  11   -1.07    4.31   0
   3  -2 -10  542.80    6.79   0
   3  -2  -9   32.55    4.37   0
   3  -1 -20   54.40    4.50   0
   3   0 -24    2.85    3.94   0
   3   1  10    0.70    4.35   0
   3   2  12   -1.67    4.26   0
   4  -1 -22   -1.94    4.22   0
   4   2  13  594.50    7.25   0
   4   5  16   10.73    4.05   0
   5  -2 -19    8.12    3.85   0
   5  -2   1  644.75   10.83   0
   5  -1 -24    1.61    4.24   0
   5   1  12   26.41    4.77   0
   5   4  16    0.95    3.85   0
   5   6  17    2.90    4.15   0
   6  -3 -13   26.26    3.37   0
   6  -3 -12   75.72    4.36   0
   6  -3 -10  277.97    5.50   0
   6  -3  -9   19.33    4.31   0
   6  -1 -26   11.44    4.02   0
   7  -3 -17   18.60    3.32   0
   7  -3 -16  276.66    5.16   0
   7  -3  -3   46.82    4.47   0
   7   2  15    9.36    4.76   0
   7   4  17    0.30    3.98   0
   8  -3 -19    4.12    3.95   0
   8  -2 -25    9.17    4.10   0
   9  -3 -21   39.27    3.93   0
   9  -3   0   86.98    5.26   0
   9   3  17   28.81    5.04   0
  10  -3 -22    4.10    3.98   0
  10   2  16    9.38    4.86   0
  11  -4 -14    9.17    3.27   0
  11  -4 -13   14.98    4.09   0
  11  -4 -12   16.38    4.17   0
  11  -4 -11   84.95    4.46   0
  11  -4  -9    1.95    4.01   0
  11   2  16    7.75    4.84   0
  12  -4 -15   25.48    4.12   0
  12  -4 -14    1.80    4.03   0
  12  -4  -8    6.94    3.76   0
  12  -4  -7    0.20    3.92   0
  13  -4 -17   11.51    4.07   0
  13  -4 -16   40.97    4.19   0
  13  -4  -7    5.41    4.63   0
  13  -4  -6    5.53    4.05   0
  13  -3   2    3.85    4.82   0
  14  -4  -6   15.85    4.28   0
  14  -3   2   31.76    5.39   0
  15  -2   6   18.89    7.64   0
  -5   6  -8   15.16    5.73   0
  -5   6  -7    7.89    5.03   0
  -5   6  -6   51.15    5.24   0
  -5   6  -5  142.53    5.87   0
  -5   6  -4    0.26    4.65   0
  -5   6  -3   95.61    5.30   0
  -5   7  -9   29.79    5.88   0
  -5   7  -8   15.41    5.11   0
  -5   7  -7   13.17    4.96   0
  -5   7  -5   28.76    4.74   0
  -5   7  -4    1.33    4.76   0
  -5   7  -3   -2.45    4.71   0
  -4   4   0   13.42    4.43   0
  -4   6   3    4.21    4.04   0
  -4   7   3    2.94    4.08   0
  -4   8   3   20.53    4.14   0
  -4   9   1   25.27    4.45   0
  -3   3   2  484.76    7.87   0
  -3   5   6    3.84    4.24   0
  -3   6   7   37.25    4.07   0
  -3   7   7    4.66    4.10   0
  -3   8   6   11.14    4.18   0
  -2   2 -15  421.32    8.94   0
  -2   4 -20    7.69    6.78   0
  -2   7   9    9.22    3.16   0
  -1   1 -15   91.86    6.14   0
  -1   2 -19    9.83    5.29   0
  -1   4 -23    3.22    5.62   0
  -1   7  11    8.02    3.23   0
   0   0 -14   20.71    4.30   0
   0   1 -19    2.62    4.69   0
   0   1   5 8067.77   29.95   0
   0   2 -22  145.64    6.06   0
   0   2   8   44.64    4.71   0
   0   3 -24   51.46    5.78   0
   0   3  10  278.38    5.45   0
   0   8  12    0.57    3.29   0
   1  -1  -9    5.91    4.76   0
   1  -1  -8  218.56    6.29   0
   1  -1  -6  314.51    7.97   0
   1   0 -18    0.26    3.99   0
   1   1 -22    6.90    4.11   0
   1   4  13  219.37    5.26   0
   1   6  14    7.27    4.04   0
   1   7  14    3.58    3.90   0
   2  -1 -16   42.99    4.71   0
   2   0 -21   -0.49    3.91   0
   2   1 -24    0.60    4.75   0
   2   1   9  595.73    8.82   0
   2   3  13    5.53    4.28   0
[truncated: 422,063 more chars]
