# Supplementary material for: Mechanochemical synthesis and crystal structure of a 1:2 co-crystal of 1,3,6,8-tetra­aza­tri­cyclo[4.3.1.13,8]undecane (TATU) and 4-chloro-3,5-dimethyl­phenol
Source: Acta Crystallogr E Crystallogr Commun. 2016 Oct 25;72(Pt 11):1651–3. doi: 10.1107/S2056989016016650 (PMC5095854; doi:10.1107/S2056989016016650)
Supplement: Supplementary file 2 [file e-72-01651-Isup2.hkl]

data_I                                                                          
_shelx_title ' ri24 in P21/n'                                                   
_shelx_refln_list_code          4                                               
_shelx_F_calc_maximum      221.18                                               
_exptl_crystal_F_000       992.00                                               
_reflns_d_resolution_high  0.8189                                               
                                                                                
loop_                                                                           
 _space_group_symop_operation_xyz                                               
 'x, y, z'                                                                      
 '-x+1/2, y+1/2, -z+1/2'                                                        
 '-x, -y, -z'                                                                   
 'x-1/2, -y-1/2, z-1/2'                                                         
                                                                                
_cell_length_a    14.5170                                                       
_cell_length_b     7.6178                                                       
_cell_length_c    22.1756                                                       
_cell_angle_alpha  90.000                                                       
_cell_angle_beta  101.824                                                       
_cell_angle_gamma  90.000                                                       
                                                                                
_shelx_F_squared_multiplier     1.000                                           
                                                                                
loop_                                                                           
 _refln_index_h                                                                 
 _refln_index_k                                                                 
 _refln_index_l                                                                 
 _refln_F_squared_calc                                                          
 _refln_F_squared_meas                                                          
 _refln_F_squared_sigma                                                         
 _refln_observed_status                                                         
   4   0   0       1686.67       1630.21        67.40 o                         
   6   0   0        778.85        962.09        44.39 o                         
   8   0   0       1014.46       1138.38        22.45 o                         
  10   0   0         85.74         93.05        15.41 o                         
  12   0   0         25.66         23.78        16.75 o                         
  14   0   0        626.59        555.89        18.64 o                         
  16   0   0         66.57         61.50        20.06 o                         
   2   1   0       7053.17       7025.33        75.15 o                         
   3   1   0       3004.06       3076.91        50.71 o                         
   4   1   0       1246.75       1118.81        26.54 o                         
   5   1   0       4361.24       4426.25        38.29 o                         
   6   1   0        187.21        223.65        15.55 o                         
   7   1   0        534.53        575.81        16.33 o                         
   8   1   0         80.14         86.30        13.05 o                         
   9   1   0        107.95        142.34        12.60 o                         
  10   1   0        367.35        377.49        18.23 o                         
  11   1   0        905.21        871.27        15.59 o                         
  12   1   0        332.19        351.50        13.09 o                         
  13   1   0         60.24         72.91        12.07 o                         
  14   1   0          0.38         -4.23        11.16 o                         
  15   1   0         14.48         25.97        12.63 o                         
  16   1   0         25.46         36.52        12.19 o                         
  17   1   0          0.44          8.43        11.45 o                         
   0   2   0       5639.85       5712.35        40.68 o                         
   1   2   0        439.23        417.30        12.45 o                         
   2   2   0       7777.47       7522.96        91.64 o                         
   3   2   0        229.01        201.51        12.50 o                         
   4   2   0       3789.98       3512.91        31.39 o                         
   5   2   0       1651.48       1727.40        18.22 o                         
   6   2   0       1111.65       1190.12        19.65 o                         
   7   2   0        132.43        106.21        10.90 o                         
   8   2   0        303.19        355.90        11.88 o                         
   9   2   0       1063.27       1060.36        14.82 o                         
  10   2   0        380.45        362.53        11.43 o                         
  11   2   0        154.95        148.13        10.71 o                         
  12   2   0        349.89        378.35        13.20 o                         
  13   2   0          0.08          3.09        11.14 o                         
  14   2   0        136.19        121.41        10.65 o                         
  15   2   0          5.01          2.04         9.96 o                         
  16   2   0         14.17         14.40        10.34 o                         
   1   3   0       3279.96       2945.95        20.64 o                         
   2   3   0        274.64        217.24         9.34 o                         
   3   3   0        978.74       1025.59        14.87 o                         
   4   3   0         56.96         46.54        10.19 o                         
   5   3   0        277.77        363.66        11.60 o                         
   6   3   0          0.84         18.18        10.61 o                         
   7   3   0         81.60         65.10        10.80 o                         
   8   3   0        185.58        184.83        10.36 o                         
   9   3   0        438.18        416.25        11.32 o                         
  10   3   0         62.10         80.45         9.93 o                         
  11   3   0       1025.13        964.33        15.02 o                         
  12   3   0        269.47        261.77        10.69 o                         
  13   3   0        313.40        310.35        10.52 o                         
  14   3   0         10.74         15.89         9.72 o                         
  15   3   0        137.88        132.82        10.41 o                         
  16   3   0          2.35          5.01        10.84 o                         
   0   4   0          4.24         16.62        10.50 o                         
   1   4   0        571.57        533.91        11.31 o                         
   2   4   0          4.09         14.84         7.96 o                         
   3   4   0         74.86         89.75         8.54 o                         
   4   4   0         54.18         59.74         9.31 o                         
   5   4   0        870.89        865.21        12.26 o                         
   6   4   0         10.79         23.36         8.89 o                         
   7   4   0        131.19        128.78        10.18 o                         
   8   4   0        337.96        340.83        10.69 o                         
   9   4   0          0.17          1.30         9.03 o                         
  10   4   0       1247.52       1224.86        16.46 o                         
  11   4   0        258.98        279.97        11.58 o                         
  12   4   0        504.68        523.86        14.30 o                         
  13   4   0         12.18         20.73         9.80 o                         
  14   4   0         10.07         25.94        10.05 o                         
  15   4   0         25.23         31.61        10.37 o                         
   1   5   0        145.21        138.16         7.67 o                         
   2   5   0          0.69          2.58         7.59 o                         
   3   5   0        120.60        101.05         8.55 o                         
   4   5   0          1.13          8.89         8.78 o                         
   5   5   0         52.00         53.23         8.81 o                         
   6   5   0        313.31        304.45         9.07 o                         
   7   5   0        611.65        572.58        10.97 o                         
   8   5   0        470.09        445.65        11.05 o                         
   9   5   0        550.41        535.95        10.46 o                         
  10   5   0          0.41         10.77         9.07 o                         
  11   5   0        479.86        458.20        10.91 o                         
  12   5   0        191.11        178.71         9.09 o                         
  13   5   0        122.46         94.88         9.48 o                         
  14   5   0         15.53         27.38         9.95 o                         
   0   6   0       1505.98       1484.94        23.01 o                         
   1   6   0        106.94        122.36         8.33 o                         
   2   6   0          0.93         14.93         7.97 o                         
   3   6   0        167.92        173.03         8.76 o                         
   4   6   0         87.65         76.39         9.12 o                         
   5   6   0         17.82         16.58         9.17 o                         
   6   6   0        259.95        254.51         9.41 o                         
   7   6   0        313.46        320.97         9.61 o                         
   8   6   0        432.09        420.63        11.63 o                         
   9   6   0         81.25         88.41         9.31 o                         
  10   6   0        153.89        190.83        10.13 o                         
  11   6   0        104.49        116.95         9.11 o                         
  12   6   0          0.01          7.06         9.28 o                         
  13   6   0         41.98         41.61         9.33 o                         
   1   7   0         78.64         76.76         8.87 o                         
   2   7   0        455.82        455.68         9.42 o                         
   3   7   0         12.76         18.94         8.45 o                         
   4   7   0         75.32         76.29         7.48 o                         
   5   7   0        271.40        282.37        10.15 o                         
   6   7   0         71.65         77.30         8.52 o                         
   7   7   0        107.76        130.20         9.23 o                         
   8   7   0         70.40         76.43         9.30 o                         
   9   7   0         19.46         31.78         9.52 o                         
  10   7   0        131.26        123.82        10.51 o                         
  11   7   0         38.40         49.34         9.67 o                         
   0   8   0        547.90        512.88        16.23 o                         
   1   8   0        559.10        551.85        11.25 o                         
   2   8   0         39.13         48.97         8.99 o                         
   3   8   0         36.45         34.50         7.85 o                         
   4   8   0         64.91         49.22         8.71 o                         
   5   8   0          5.74         33.31         8.05 o                         
   6   8   0          9.04         29.30         8.05 o                         
   7   8   0         19.35         21.76         9.83 o                         
   8   8   0          9.38         25.13         8.82 o                         
   1   9   0          0.70          2.99         9.98 o                         
   2   9   0         31.56         33.11         9.36 o                         
   3   9   0         27.18         18.68         9.67 o                         
 -17   0   1         65.74         59.98        18.44 o                         
 -15   0   1         50.40         49.42        13.29 o                         
 -13   0   1       1826.83       1837.23        19.64 o                         
 -11   0   1         13.60         21.53        14.16 o                         
  -9   0   1         16.32         27.84        15.70 o                         
  -7   0   1       2916.49       2776.07        37.45 o                         
  -5   0   1       7889.23       7425.25        47.03 o                         
  -3   0   1      15524.50      15969.62       356.12 o                         
   3   0   1       2944.11       2738.54        45.21 o                         
   5   0   1         76.83         72.22        21.61 o                         
   7   0   1        350.98        368.79        20.95 o                         
   9   0   1        132.25        156.84        15.51 o                         
  11   0   1         22.28         37.64        14.50 o                         
  13   0   1        176.09        195.31        16.32 o                         
  15   0   1          2.52         25.21        15.74 o                         
  17   0   1         14.44         14.67        19.09 o                         
 -17   1   1        126.01        121.39        12.17 o                         
 -16   1   1         19.34         24.06        11.30 o                         
 -15   1   1         59.34         64.59        11.17 o                         
 -14   1   1        116.63        124.56        13.71 o                         
 -13   1   1        207.18        184.56        12.71 o                         
 -12   1   1        315.37        294.09        14.77 o                         
 -11   1   1         56.62         58.79        12.83 o                         
 -10   1   1         64.74         86.63        12.08 o                         
  -9   1   1          3.67         19.09        11.50 o                         
  -8   1   1         98.61         91.33        11.58 o                         
  -7   1   1       1556.31       1701.15        19.27 o                         
  -6   1   1       1764.31       1764.59        22.22 o                         
  -5   1   1        639.81        665.29        17.83 o                         
  -4   1   1        360.17        360.99        16.95 o                         
  -3   1   1        110.48        101.54        17.79 o                         
  -2   1   1         21.42         27.07        15.88 o                         
   2   1   1       5623.50       5524.64        46.44 o                         
   3   1   1         42.78         16.33        16.60 o                         
   4   1   1       1626.00       1625.27        25.15 o                         
   5   1   1         22.27         20.81        16.06 o                         
   6   1   1       3238.88       3159.84        32.94 o                         
   7   1   1        134.33        179.29        14.38 o                         
   8   1   1       1431.02       1391.36        21.43 o                         
   9   1   1        137.89        111.47        14.13 o                         
  10   1   1       1066.99       1047.41        20.99 o                         
  11   1   1        123.85        121.90        12.97 o                         
  12   1   1        293.18        303.84        13.93 o                         
  13   1   1        906.84        898.39        19.75 o                         
  14   1   1         14.52         30.24        11.52 o                         
  15   1   1         46.48         45.54        11.39 o                         
  16   1   1          0.01         -8.59        13.35 o                         
  17   1   1         11.63          3.44        19.13 o                         
 -17   2   1         30.23         45.25        20.71 o                         
 -16   2   1         45.86         56.47        11.76 o                         
 -15   2   1         64.37         55.83        10.61 o                         
 -14   2   1         58.13         63.45         9.96 o                         
 -13   2   1         70.18         62.11        10.23 o                         
 -12   2   1       1597.66       1689.58        19.34 o                         
 -11   2   1        101.81        120.47        10.19 o                         
 -10   2   1        602.07        634.28        15.14 o                         
  -9   2   1         30.76         31.18        10.16 o                         
  -8   2   1        346.49        410.33        12.41 o                         
  -7   2   1       2324.16       2434.48        20.48 o                         
  -6   2   1        825.41        819.07        13.91 o                         
  -5   2   1       3205.16       3219.16        31.11 o                         
  -4   2   1        111.51        119.59        12.64 o                         
  -3   2   1          4.01          2.73        10.97 o                         
  -2   2   1        927.17        992.15        15.45 o                         
  -1   2   1        304.68        286.60        13.39 o                         
   0   2   1       2976.17       3001.52        25.15 o                         
   1   2   1       4858.11       4858.09        32.09 o                         
   2   2   1       1689.78       1583.05        20.03 o                         
   3   2   1        305.43        328.20        13.22 o                         
   4   2   1       6365.11       6418.27        66.24 o                         
   5   2   1       2941.81       3087.55        43.33 o                         
   6   2   1       3671.13       3534.58        30.19 o                         
   7   2   1       2623.36       2699.88        38.39 o                         
   8   2   1        477.84        499.42        13.46 o                         
   9   2   1         31.70         36.45        12.12 o                         
  10   2   1        543.08        524.24        13.12 o                         
  11   2   1       1255.14       1145.20        17.08 o                         
  12   2   1        183.36        186.45        11.48 o                         
  13   2   1          0.93          9.15         9.91 o                         
  14   2   1        207.77        219.22        10.99 o                         
  15   2   1         12.11         12.39        12.11 o                         
  16   2   1         72.22         74.47        10.95 o                         
 -16   3   1          8.54         44.23        13.87 o                         
 -15   3   1          5.41          0.46         9.98 o                         
 -14   3   1        289.15        281.04        11.90 o                         
 -13   3   1        141.23        142.13        10.16 o                         
 -12   3   1         41.71         46.68        10.17 o                         
 -11   3   1        287.67        282.34        11.84 o                         
 -10   3   1        125.50        118.79        10.82 o                         
  -9   3   1        313.64        344.36        10.50 o                         
  -8   3   1         82.47         71.32         9.26 o                         
  -7   3   1        829.43        893.70        13.78 o                         
  -6   3   1        251.39        286.94        10.73 o                         
  -5   3   1         39.25         48.30         8.96 o                         
  -4   3   1         97.18        114.13         9.41 o                         
  -3   3   1        809.34        941.65        16.28 o                         
  -2   3   1       1648.28       1746.70        17.88 o                         
  -1   3   1        848.91        771.83        12.64 o                         
   0   3   1        716.34        573.83        12.23 o                         
   1   3   1       3127.92       2934.27        16.95 o                         
   2   3   1       1724.23       1787.01        15.73 o                         
   3   3   1         14.57          9.22         9.26 o                         
   4   3   1       5546.08       5538.23        40.09 o                         
   5   3   1        668.91        818.21        17.28 o                         
   6   3   1        838.58        852.47        14.89 o                         
   7   3   1        161.00        144.69        10.23 o                         
   8   3   1        332.50        311.32        12.44 o                         
   9   3   1       1591.63       1588.37        16.47 o                         
  10   3   1         10.36         15.84        10.59 o                         
  11   3   1         24.60         38.26        10.28 o                         
  12   3   1          5.59          6.02        10.44 o                         
  13   3   1         10.81         30.79        10.92 o                         
  14   3   1         17.39         38.90         9.95 o                         
  15   3   1         21.86         28.34        10.72 o                         
  16   3   1          1.95          6.78        13.52 o                         
 -15   4   1         53.95         65.15        11.13 o                         
 -14   4   1        139.12        145.06        11.09 o                         
 -13   4   1         67.19         81.99        10.26 o                         
 -12   4   1        250.91        259.04        10.36 o                         
 -11   4   1         38.70         34.61         9.72 o                         
 -10   4   1        100.11        106.44        10.69 o                         
  -9   4   1        312.67        301.38        11.07 o                         
  -8   4   1        808.50        797.93        12.16 o                         
  -7   4   1       1442.26       1391.68        12.62 o                         
  -6   4   1        562.57        556.65        10.13 o                         
  -5   4   1         56.00         68.99         8.27 o                         
  -4   4   1       1624.61       1681.01        12.86 o                         
  -3   4   1        993.25       1102.53        13.30 o                         
  -2   4   1       2051.21       2124.89        13.53 o                         
  -1   4   1         17.12         42.89         7.27 o                         
   0   4   1        144.32        154.62         7.88 o                         
   1   4   1         61.79         38.89         7.82 o                         
   2   4   1        276.60        238.53         9.28 o                         
   3   4   1        327.13        291.39        10.00 o                         
   4   4   1        681.66        641.41        14.85 o                         
   5   4   1        775.53        788.20        15.58 o                         
   6   4   1       2604.60       2552.48        16.85 o                         
   7   4   1       2377.43       2536.77        14.87 o                         
   8   4   1       1068.83       1093.92        13.22 o                         
   9   4   1        497.92        466.99        11.87 o                         
  10   4   1          1.10          5.62         9.86 o                         
  11   4   1        187.71        211.33         9.95 o                         
  12   4   1        719.20        650.47        13.54 o                         
  13   4   1        511.78        513.91        10.83 o                         
  14   4   1         13.51         18.42        11.47 o                         
  15   4   1         55.62         57.82        11.47 o                         
 -14   5   1         20.90         19.59        11.89 o                         
 -13   5   1         34.33         37.26         9.12 o                         
 -12   5   1        169.30        171.16        10.02 o                         
 -11   5   1         15.50         17.58        10.78 o                         
 -10   5   1        273.84        248.11         9.39 o                         
  -9   5   1        427.49        443.95        17.50 o                         
  -8   5   1        219.21        202.92         8.99 o                         
  -7   5   1          5.64         18.24         7.86 o                         
  -6   5   1         31.68         29.43         8.54 o                         
  -5   5   1          8.45          9.46         8.87 o                         
  -4   5   1         46.43         59.92         9.14 o                         
  -3   5   1        208.28        224.03        10.68 o                         
  -2   5   1        221.35        187.90         7.87 o                         
  -1   5   1       2191.07       2269.22        12.91 o                         
   0   5   1        822.39        820.21        11.98 o                         
   1   5   1        376.29        394.80        10.67 o                         
   2   5   1       1407.94       1338.97        29.70 o                         
   3   5   1        503.44        522.00        12.32 o                         
   4   5   1       3432.91       3553.88        21.89 o                         
   5   5   1         23.99         20.45         8.89 o                         
   6   5   1          5.86          7.81         8.40 o                         
   7   5   1         40.33         47.47         8.24 o                         
   8   5   1        125.72        130.20         9.86 o                         
   9   5   1        111.58        108.27         9.61 o                         
  10   5   1       1230.26       1209.15        11.66 o                         
  11   5   1         64.23         78.75         9.12 o                         
  12   5   1         65.31         81.76         9.17 o                         
  13   5   1         11.68         13.35        11.37 o                         
  14   5   1          1.08          8.82        10.25 o                         
 -13   6   1         77.67         94.68         9.66 o                         
 -12   6   1         63.94         69.18        10.18 o                         
 -11   6   1        426.79        429.45        10.37 o                         
 -10   6   1         36.10         36.69        11.31 o                         
  -9   6   1        682.69        687.68        15.69 o                         
  -8   6   1         15.37         25.34         8.51 o                         
  -7   6   1          4.90         16.63         9.02 o                         
  -6   6   1         34.07         26.88         8.60 o                         
  -5   6   1        155.32        148.39         9.32 o                         
  -4   6   1        335.38        311.04        10.80 o                         
  -3   6   1        128.44        130.68         7.82 o                         
  -2   6   1        361.62        345.84         8.85 o                         
  -1   6   1         57.40         66.46         7.88 o                         
   0   6   1         47.94         47.39         7.94 o                         
   1   6   1         69.17         65.10         8.42 o                         
   2   6   1         86.98        102.28         8.74 o                         
   3   6   1       1506.55       1544.98        16.69 o                         
   4   6   1          6.53          6.27         8.46 o                         
   5   6   1       1161.94       1202.64        11.88 o                         
   6   6   1        140.98        127.24         9.98 o                         
   7   6   1          6.18         22.39         9.00 o                         
   8   6   1        182.75        156.65        11.74 o                         
   9   6   1         76.24         52.73        11.31 o                         
  10   6   1         12.69         25.31         9.98 o                         
  11   6   1         21.08         18.65         9.55 o                         
  12   6   1        124.26        120.50         9.20 o                         
  13   6   1         27.93         39.89        17.26 o                         
 -11   7   1          5.86         -0.45        10.42 o                         
 -10   7   1          3.97          3.57        10.33 o                         
  -9   7   1         47.63         56.03         9.01 o                         
  -8   7   1         74.73         64.04         9.83 o                         
  -7   7   1         36.15         33.36         9.01 o                         
  -6   7   1        274.57        260.92         9.78 o                         
  -5   7   1         27.83         30.04         8.91 o                         
  -4   7   1         59.61         48.97         7.74 o                         
  -3   7   1        498.39        475.53        11.39 o                         
  -2   7   1        534.93        511.70        11.03 o                         
  -1   7   1       1175.79       1228.08        13.52 o                         
   0   7   1        314.47        297.53         8.82 o                         
   1   7   1        629.48        655.53        11.87 o                         
   2   7   1        427.55        407.74        10.05 o                         
   3   7   1        467.38        458.75        12.18 o                         
   4   7   1         37.28         37.59         9.11 o                         
   5   7   1         37.90         64.73         9.62 o                         
   6   7   1         42.31         31.57         8.36 o                         
   7   7   1         12.23         10.34         8.26 o                         
   8   7   1         29.32         25.18         9.14 o                         
   9   7   1         27.80         21.54        10.55 o                         
  10   7   1         29.76         43.24        11.86 o                         
  11   7   1          9.36         21.16         9.50 o                         
  -8   8   1         31.74         36.96         9.40 o                         
  -7   8   1        124.12        122.56         8.98 o                         
  -6   8   1         24.88         43.97         8.17 o                         
  -5   8   1          2.60          7.99         8.22 o                         
  -4   8   1        534.89        553.10         9.27 o                         
  -3   8   1        158.48        155.59         9.00 o                         
  -2   8   1          6.50         17.26         8.41 o                         
  -1   8   1        177.69        168.54         9.36 o                         
   0   8   1        194.43        188.57        10.17 o                         
   1   8   1        123.86        146.07         8.60 o                         
   2   8   1        171.15        157.65         8.70 o                         
   3   8   1         23.87         32.06         8.42 o                         
   4   8   1          0.57          1.86         7.91 o                         
   5   8   1        229.04        223.63        10.47 o                         
   6   8   1         48.37         53.72         9.61 o                         
   7   8   1         60.63         71.16         8.54 o                         
   8   8   1         32.12         27.34         9.92 o                         
  -4   9   1        135.65        124.28        21.89 o                         
  -3   9   1         31.52         44.04         9.14 o                         
  -2   9   1         28.23         18.05         8.72 o                         
  -1   9   1          0.06         18.00         9.61 o                         
   0   9   1         35.97         34.27        10.59 o                         
   1   9   1         40.58         33.00        11.22 o                         
   2   9   1         59.13         60.01        11.70 o                         
   3   9   1          0.00          6.70         8.79 o                         
 -16   0   2         25.92          7.44        18.11 o                         
 -14   0   2        259.83        223.88        18.64 o                         
 -12   0   2        663.73        691.29        21.63 o                         
 -10   0   2       1278.55       1323.41        24.69 o                         
  -8   0   2       8798.18       8856.42       180.99 o                         
  -6   0   2       5650.82       6123.65        53.51 o                         
  -4   0   2       7469.54       7147.00        44.94 o                         
   2   0   2        316.90        323.09        36.47 o                         
   4   0   2       2615.31       2326.36        38.24 o                         
   6   0   2        759.89        780.99        23.61 o                         
   8   0   2        601.02        598.16        20.60 o                         
  10   0   2         99.27         98.56        15.19 o                         
  12   0   2        675.31        708.34        19.97 o                         
  14   0   2        476.55        471.06        18.98 o                         
  16   0   2          0.98          1.63        14.83 o                         
 -17   1   2          5.31         17.05        12.72 o                         
 -16   1   2         91.50         83.71        11.38 o                         
 -15   1   2         79.83         70.21        11.20 o                         
 -14   1   2          2.05         16.98        10.80 o                         
 -13   1   2        212.03        220.02        11.78 o                         
 -12   1   2        800.69        827.23        16.13 o                         
 -11   1   2        656.31        628.35        13.16 o                         
 -10   1   2        250.10        248.78        12.66 o                         
  -9   1   2        877.42        818.44        30.15 o                         
  -8   1   2          0.78         18.44        11.47 o                         
  -7   1   2        479.28        465.90        15.63 o                         
  -6   1   2        610.95        575.50        14.27 o                         
  -5   1   2       4869.39       4930.19        29.65 o                         
  -4   1   2        616.92        667.98        14.57 o                         
  -3   1   2       1067.27       1093.58        23.17 o                         
  -2   1   2       1836.10       1998.25        26.91 o                         
  -1   1   2       4037.05       4023.75        69.25 o                         
   0   1   2       9409.58       9480.35       102.64 o                         
   1   1   2          0.32         10.79        21.04 o                         
   2   1   2       6608.06       6899.14       108.28 o                         
   3   1   2        172.47        198.89        20.51 o                         
   4   1   2       1254.30       1257.23        23.66 o                         
   5   1   2       4940.06       4628.63        33.55 o                         
   6   1   2         18.80          2.63        19.99 o                         
   7   1   2       3477.41       3369.92        33.86 o                         
   8   1   2         46.27         48.92        13.46 o                         
   9   1   2        962.12        934.13        21.48 o                         
  10   1   2         26.50         24.26        13.51 o                         
  11   1   2        312.91        311.71        14.40 o                         
  12   1   2         95.89        119.60        16.93 o                         
  13   1   2         19.14         21.99        13.23 o                         
  14   1   2          9.56         -5.96        14.56 o                         
  15   1   2          1.61          5.61        11.37 o                         
  16   1   2         89.80         88.01        13.15 o                         
 -17   2   2         22.87         23.10        11.87 o                         
 -16   2   2         36.12         48.37        11.73 o                         
 -15   2   2        167.97        170.93        10.60 o                         
 -14   2   2         29.48         39.05         9.74 o                         
 -13   2   2        797.13        781.94        18.41 o                         
 -12   2   2        269.39        293.97        11.31 o                         
 -11   2   2        387.07        371.54        12.19 o                         
 -10   2   2        416.02        445.92        12.43 o                         
  -9   2   2         15.29         12.42        10.15 o                         
  -8   2   2          0.24         13.63         8.98 o                         
  -7   2   2         47.12         49.53        10.10 o                         
  -6   2   2       1765.33       1784.12        22.86 o                         
  -5   2   2          5.73         10.75        13.21 o                         
  -4   2   2       2074.42       2227.69        21.40 o                         
  -3   2   2        375.87        431.34        11.28 o                         
  -2   2   2        423.26        479.64        15.23 o                         
  -1   2   2       1894.81       1874.15        26.11 o                         
   0   2   2        887.14        909.79        17.03 o                         
   1   2   2       4341.83       4197.03        42.02 o                         
   2   2   2       3560.67       3611.91        44.02 o                         
   3   2   2        232.10        255.61        13.27 o                         
   4   2   2       1012.01       1150.36        20.51 o                         
   5   2   2        512.59        521.97        15.44 o                         
   6   2   2       2739.60       2834.31        32.02 o                         
   7   2   2        446.11        400.88        14.12 o                         
   8   2   2        168.07        189.45        12.84 o                         
   9   2   2         36.93         39.53        12.01 o                         
  10   2   2         10.22         18.81        11.36 o                         
  11   2   2         27.12         24.64        11.62 o                         
  12   2   2          9.13         19.38        12.11 o                         
  13   2   2          4.12         19.96        10.55 o                         
  14   2   2         43.41         49.47        10.82 o                         
  15   2   2        140.78        127.03        11.10 o                         
  16   2   2        154.06        143.94        11.46 o                         
 -16   3   2         47.58         49.95        10.30 o                         
 -15   3   2         94.69         84.77        10.28 o                         
 -14   3   2         10.97          8.80        11.13 o                         
 -13   3   2         14.41         12.14        10.01 o                         
 -12   3   2         87.93         76.28        10.12 o                         
 -11   3   2         25.76         37.44         9.78 o                         
 -10   3   2        273.68        261.11        11.39 o                         
  -9   3   2        995.98        909.13        13.46 o                         
  -8   3   2        279.23        270.23        11.32 o                         
  -7   3   2         52.44         48.18        10.62 o                         
  -6   3   2        627.17        569.38        13.82 o                         
  -5   3   2       1118.69       1206.49        16.76 o                         
  -4   3   2        401.87        433.11        10.40 o                         
  -3   3   2       2589.62       2442.16        40.40 o                         
  -2   3   2        412.22        393.71        11.62 o                         
  -1   3   2          0.64          2.64         7.88 o                         
   0   3   2        247.78        226.94        10.05 o                         
   1   3   2       2111.74       1858.21        34.97 o                         
   2   3   2         40.99         63.40         9.10 o                         
   3   3   2        498.11        496.02        10.51 o                         
   4   3   2         22.33         10.15         8.47 o                         
   5   3   2       2303.27       2432.94        19.24 o                         
   6   3   2       1967.74       1924.50        26.41 o                         
   7   3   2        207.13        184.82        10.72 o                         
   8   3   2         25.18         26.38        11.02 o                         
   9   3   2       1164.32       1157.97        18.51 o                         
  10   3   2       1723.44       1763.50        18.77 o                         
  11   3   2         71.77         69.06        10.86 o                         
  12   3   2          8.20         18.94        10.40 o                         
  13   3   2         18.45         21.89        10.01 o                         
  14   3   2        154.69        157.77        10.76 o                         
  15   3   2         54.69         63.82        11.67 o                         
  16   3   2         58.69        104.95        21.59 o                         
 -15   4   2          2.70          6.77        10.15 o                         
 -14   4   2          4.67         12.83        11.00 o                         
 -13   4   2          0.93          4.79         9.86 o                         
 -12   4   2         22.23         40.42        10.77 o                         
 -11   4   2         80.75         84.06         9.91 o                         
 -10   4   2          0.57         21.73         9.69 o                         
  -9   4   2        120.83        113.35         9.84 o                         
  -8   4   2        374.83        403.88        10.88 o                         
  -7   4   2        504.72        487.99         9.81 o                         
  -6   4   2        780.80        778.21        11.01 o                         
  -5   4   2          1.79         10.44         8.53 o                         
  -4   4   2         22.60         30.83         7.65 o                         
  -3   4   2          4.27          1.81         7.65 o                         
  -2   4   2       4322.04       4732.94        21.15 o                         
  -1   4   2          0.12          6.63         7.17 o                         
   0   4   2          7.06         14.10         7.96 o                         
   1   4   2        561.47        537.16        10.27 o                         
   2   4   2         25.86         48.17         8.20 o                         
   3   4   2        143.48        140.00         8.94 o                         
   4   4   2       1579.25       1573.41        16.12 o                         
   5   4   2        371.05        396.15        10.64 o                         
   6   4   2        298.73        305.88        10.88 o                         
   7   4   2         75.40         77.62        10.19 o                         
   8   4   2       1927.62       1929.38        14.16 o                         
   9   4   2        224.03        242.80        10.74 o                         
  10   4   2        294.72        309.34        11.15 o                         
  11   4   2         17.37         19.03        10.02 o                         
  12   4   2          6.49          7.60        11.20 o                         
  13   4   2         25.03         30.55        10.26 o                         
  14   4   2          2.56          7.62        11.55 o                         
  15   4   2        221.76        203.20        12.10 o                         
 -14   5   2         23.03         16.58        10.53 o                         
 -13   5   2         72.87         64.63         9.57 o                         
 -12   5   2         15.25         37.33        10.69 o                         
 -11   5   2         14.06         14.03         9.47 o                         
 -10   5   2          2.02         13.51        12.18 o                         
  -9   5   2        237.44        223.70         9.20 o                         
  -8   5   2         21.21         23.72         8.02 o                         
  -7   5   2         38.47         48.51         8.54 o                         
  -6   5   2        235.39        260.75        10.07 o                         
  -5   5   2        700.92        731.01        15.12 o                         
  -4   5   2        707.32        705.55        14.26 o                         
  -3   5   2        718.74        689.58        11.68 o                         
  -2   5   2          0.17         14.11         7.48 o                         
  -1   5   2        907.95        935.67        11.44 o                         
   0   5   2        123.99        120.32         8.83 o                         
   1   5   2        495.39        461.62        10.02 o                         
   2   5   2        814.40        807.92        14.66 o                         
   3   5   2          6.63         23.60         8.83 o                         
   4   5   2       1093.37       1087.99        12.54 o                         
   5   5   2        163.62        162.64         8.26 o                         
   6   5   2        115.00        114.63         8.23 o                         
   7   5   2         63.07         66.65         8.87 o                         
   8   5   2         28.58         19.11         9.35 o                         
   9   5   2        317.75        322.77        10.69 o                         
  10   5   2        251.66        270.59         9.41 o                         
  11   5   2        110.91        140.23         9.37 o                         
  12   5   2        622.43        556.32        11.81 o                         
  13   5   2          0.38          4.70        10.21 o                         
  14   5   2        166.94        149.26         9.61 o                         
 -13   6   2         55.46         68.68         8.84 o                         
 -12   6   2         57.92         47.80         8.99 o                         
 -11   6   2        117.10         98.20         8.54 o                         
 -10   6   2        150.87        130.31        14.59 o                         
  -9   6   2          0.68          8.91        10.08 o                         
  -8   6   2        163.60        159.58         8.86 o                         
  -7   6   2         85.45         74.05         9.85 o                         
  -6   6   2         41.95         41.62         8.30 o                         
  -5   6   2          5.69         13.44         8.27 o                         
  -4   6   2        308.35        312.26         9.85 o                         
  -3   6   2        153.15        147.45         7.57 o                         
  -2   6   2       1155.08       1143.51        12.54 o                         
  -1   6   2        193.86        191.87         8.76 o                         
   0   6   2       2728.90       2698.60        15.04 o                         
   1   6   2          9.07         11.14         7.88 o                         
   2   6   2        746.88        794.64        16.92 o                         
   3   6   2        576.86        546.96        12.55 o                         
   4   6   2        150.04        168.18         9.45 o                         
   5   6   2        436.18        398.04        11.52 o                         
   6   6   2       1031.94        909.06        13.90 o                         
   7   6   2        139.51        180.55        11.45 o                         
   8   6   2        160.19        157.87         9.19 o                         
   9   6   2         11.66          2.96         9.56 o                         
  10   6   2        773.42        685.16        15.36 o                         
  11   6   2         95.21        102.35         9.43 o                         
  12   6   2          1.98         23.99         9.03 o                         
 -11   7   2         61.04         47.22        16.80 o                         
 -10   7   2         94.92        132.60        13.08 o                         
  -9   7   2         84.40         68.86         9.01 o                         
  -8   7   2         71.60         82.09        10.42 o                         
  -7   7   2         15.18         23.24        10.16 o                         
  -6   7   2         24.61         28.28         7.45 o                         
  -5   7   2        241.76        268.99         9.74 o                         
  -4   7   2          5.80          2.72         8.66 o                         
  -3   7   2        490.93        439.11         9.64 o                         
  -2   7   2         45.66         38.59         7.98 o                         
  -1   7   2        619.82        594.89         9.60 o                         
   0   7   2          1.82          3.13         8.05 o                         
   1   7   2        181.95        162.79         8.49 o                         
   2   7   2        219.90        208.25         8.19 o                         
   3   7   2         47.84         49.15         8.98 o                         
   4   7   2         76.14         98.90         7.95 o                         
   5   7   2         37.56         40.15         8.28 o                         
   6   7   2         94.00        109.78         8.87 o                         
   7   7   2         34.26         57.48         8.46 o                         
   8   7   2        257.03        260.12         9.11 o                         
   9   7   2          0.09          7.24         8.80 o                         
  10   7   2        125.73        127.17        12.71 o                         
  -8   8   2         33.86         41.10         8.96 o                         
  -7   8   2        195.41        212.39         9.55 o                         
  -6   8   2          2.26         10.71         8.85 o                         
  -5   8   2          1.87         12.80         7.96 o                         
  -4   8   2        119.13        120.76         8.92 o                         
  -3   8   2         84.43         87.32         8.97 o                         
  -2   8   2          0.06          5.32         8.91 o                         
  -1   8   2         18.96         29.97         8.06 o                         
   0   8   2         90.53         75.64         8.08 o                         
   1   8   2          1.01         13.71         7.73 o                         
   2   8   2          1.10          1.86         8.04 o                         
   3   8   2         41.78         53.54         8.36 o                         
   4   8   2          2.40         12.82         8.91 o                         
   5   8   2         53.52         59.53         8.34 o                         
   6   8   2          2.02         -2.58         8.62 o                         
   7   8   2         22.25         34.33         8.87 o                         
   8   8   2        232.13        235.75         9.53 o                         
  -4   9   2          1.86         16.57        12.26 o                         
  -3   9   2        203.51        184.84        10.20 o                         
  -2   9   2         92.78         94.65         8.31 o                         
  -1   9   2        126.52        137.41         9.59 o                         
   0   9   2         14.49         16.84        10.80 o                         
   1   9   2         18.11         37.84         9.75 o                         
   2   9   2          0.57         12.42         8.53 o                         
   3   9   2         71.38         70.13         9.43 o                         
 -17   0   3          4.56         21.49        18.91 o                         
 -15   0   3         86.72         63.38        13.85 o                         
 -13   0   3        778.20        828.38        24.41 o                         
 -11   0   3        458.33        455.10        15.82 o                         
  -9   0   3       1981.49       1880.38        22.57 o                         
  -7   0   3       1468.46       1392.09        32.95 o                         
  -5   0   3          7.07          8.49        16.84 o                         
  -3   0   3       5879.16       6355.20       245.37 o                         
   3   0   3       6227.25       6312.80        64.45 o                         
   5   0   3        166.08        130.83        21.85 o                         
   7   0   3         60.50         46.62        17.16 o                         
   9   0   3       1278.88       1296.67        23.82 o                         
  11   0   3        449.27        448.62        17.71 o                         
  13   0   3       1004.35        985.16        34.33 o                         
  15   0   3         76.66         78.81        16.93 o                         
 -17   1   3         21.78         24.68        11.64 o                         
 -16   1   3         94.54        104.56        12.30 o                         
 -15   1   3        374.98        361.69        12.11 o                         
 -14   1   3         27.68         35.09        10.87 o                         
 -13   1   3        189.92        184.14        13.53 o                         
 -12   1   3        650.48        651.42        16.92 o                         
 -11   1   3        459.17        450.42        14.16 o                         
 -10   1   3        482.76        480.85        14.71 o                         
  -9   1   3         70.55         87.96        11.68 o                         
  -8   1   3        434.83        485.74        15.47 o                         
  -7   1   3         52.56         43.99        12.01 o                         
  -6   1   3        855.38        824.61        23.29 o                         
  -5   1   3        893.81        835.03        16.33 o                         
  -4   1   3       1579.43       1502.17        23.91 o                         
  -3   1   3         16.38         20.64        11.55 o                         
  -2   1   3       2454.81       2442.55        22.23 o                         
  -1   1   3       4902.24       5237.94        33.48 o                         
   0   1   3         12.01         12.59        15.49 o                         
   1   1   3       1037.48       1047.28        21.02 o                         
   2   1   3      41401.13      39961.61       450.80 o                         
   3   1   3        930.16       1044.69        27.63 o                         
   4   1   3        224.89        223.36        18.86 o                         
   5   1   3        892.44        845.42        20.73 o                         
   6   1   3          1.44          5.58        12.87 o                         
   7   1   3        154.11        175.63        14.05 o                         
   8   1   3        445.59        443.66        14.43 o                         
   9   1   3         72.72         77.52        12.01 o                         
  10   1   3       1136.32       1140.21        17.84 o                         
  11   1   3        452.15        465.13        16.39 o                         
  12   1   3        303.70        319.87        15.90 o                         
  13   1   3          0.58         -0.70        14.19 o                         
  14   1   3        239.65        261.33        15.14 o                         
  15   1   3          4.97          8.73        14.54 o                         
  16   1   3        183.77        165.97        12.75 o                         
 -17   2   3         11.66         24.70        10.27 o                         
 -16   2   3          7.89         14.15        10.92 o                         
 -15   2   3         32.61         28.56        10.02 o                         
 -14   2   3        426.71        386.68        13.16 o                         
 -13   2   3         29.73         32.35        12.06 o                         
 -12   2   3        336.97        317.56        12.30 o                         
 -11   2   3         25.20         26.47        10.19 o                         
 -10   2   3       1444.16       1479.30        15.74 o                         
  -9   2   3        173.27        166.85         9.79 o                         
  -8   2   3        748.13        737.54        14.31 o                         
  -7   2   3         21.85         25.50        10.05 o                         
  -6   2   3        937.89       1003.17        20.67 o                         
  -5   2   3        994.61       1221.54        15.50 o                         
  -4   2   3       3775.77       3526.26        22.74 o                         
  -3   2   3       2125.66       2171.06        24.20 o                         
  -2   2   3       2763.19       2735.91        31.16 o                         
  -1   2   3       2119.45       2139.80        15.46 o                         
   0   2   3        359.91        366.28        12.09 o                         
   1   2   3       1430.45       1557.02        18.29 o                         
   2   2   3        236.29        229.79        15.40 o                         
   3   2   3        352.19        299.30        13.97 o                         
   4   2   3        243.63        240.11        13.50 o                         
   5   2   3         40.11         57.30        14.22 o                         
   6   2   3        481.44        425.46        15.40 o                         
   7   2   3          0.17          6.65        13.27 o                         
   8   2   3         14.68         22.87        12.94 o                         
   9   2   3        164.01        128.00        12.34 o                         
  10   2   3          6.37         14.29        12.23 o                         
  11   2   3        294.63        284.19        12.71 o                         
  12   2   3        143.94        163.96        12.39 o                         
  13   2   3       1412.35       1340.78        18.79 o                         
  14   2   3        225.62        204.95        11.68 o                         
  15   2   3          1.46         -1.97        11.38 o                         
  16   2   3          4.22         19.09        12.56 o                         
 -16   3   3          1.83         22.88         9.95 o                         
 -15   3   3         80.21         92.04        10.29 o                         
 -14   3   3         34.37         50.21        12.58 o                         
 -13   3   3        413.36        375.83        11.93 o                         
 -12   3   3        409.79        382.87        11.43 o                         
 -11   3   3        515.53        495.10        13.44 o                         
 -10   3   3        171.72        179.90        11.18 o                         
  -9   3   3          0.47         10.48         9.23 o                         
  -8   3   3        994.68        990.00        18.23 o                         
  -7   3   3        237.28        218.03        10.76 o                         
  -6   3   3        673.42        664.15        13.60 o                         
  -5   3   3       5182.66       5294.89        37.39 o                         
  -4   3   3       1894.48       1902.38        15.15 o                         
  -3   3   3      15695.92      16939.36       106.14 o                         
  -2   3   3       1574.61       1556.84        21.72 o                         
  -1   3   3        612.28        679.22        12.15 o                         
   0   3   3       1585.92       1532.20        23.78 o                         
   1   3   3       1563.14       1502.22        15.92 o                         
   2   3   3       1875.32       1920.90        13.84 o                         
   3   3   3          0.12         26.11         8.65 o                         
   4   3   3         58.79         62.62        10.06 o                         
   5   3   3        293.73        359.74        12.27 o                         
   6   3   3        451.91        433.82        13.53 o                         
   7   3   3        738.45        705.18        16.97 o                         
   8   3   3          0.33         14.26        12.82 o                         
   9   3   3         18.79         32.06        12.39 o                         
  10   3   3          0.00          7.88        10.79 o                         
  11   3   3        167.16        158.52        13.29 o                         
  12   3   3         28.83         41.39        10.71 o                         
  13   3   3         85.73         88.48        12.73 o                         
  14   3   3         33.41         37.11        11.19 o                         
  15   3   3          8.02          6.96        11.23 o                         
 -15   4   3         88.16         88.94        10.41 o                         
 -14   4   3        103.06        130.40        11.68 o                         
 -13   4   3         24.09         41.24        10.06 o                         
 -12   4   3        617.91        626.66        11.10 o                         
 -11   4   3        698.70        683.05        11.28 o                         
 -10   4   3       3234.06       3158.64        26.74 o                         
  -9   4   3          8.48          2.57        10.07 o                         
  -8   4   3        335.83        309.56        12.31 o                         
  -7   4   3         51.47         63.04         8.24 o                         
  -6   4   3          4.87         17.21         8.60 o                         
  -5   4   3        355.59        398.42         9.46 o                         
  -4   4   3         41.31         37.11         8.07 o                         
  -3   4   3        176.79        147.09         8.52 o                         
  -2   4   3        390.24        375.11        10.22 o                         
  -1   4   3        252.75        285.11         8.19 o                         
   0   4   3        214.84        213.14         8.62 o                         
   1   4   3        234.57        202.80         9.49 o                         
   2   4   3        462.23        442.82         9.30 o                         
   3   4   3       3691.41       3760.41        17.83 o                         
   4   4   3       1864.00       1802.52        15.19 o                         
   5   4   3       2426.19       2357.48        17.46 o                         
   6   4   3        430.56        440.11        11.47 o                         
   7   4   3          0.42          5.46         9.35 o                         
   8   4   3        166.12        165.71         9.53 o                         
   9   4   3          8.18          7.12         8.74 o                         
  10   4   3        388.31        357.65        11.47 o                         
  11   4   3         19.62         23.59         9.96 o                         
  12   4   3         11.88         31.50        10.31 o                         
  13   4   3         66.14         59.41        12.22 o                         
  14   4   3         33.08         42.03        12.43 o                         
  15   4   3         20.79         21.45        13.92 o                         
 -14   5   3          5.95          6.43        10.00 o                         
 -13   5   3         31.46         39.01        10.06 o                         
 -12   5   3         19.51         42.08        12.36 o                         
 -11   5   3        338.24        363.83        10.72 o                         
 -10   5   3        120.59        148.79        10.65 o                         
  -9   5   3        131.71        166.23         9.19 o                         
  -8   5   3       1978.97       1990.30        14.60 o                         
  -7   5   3         37.35         36.92         8.78 o                         
  -6   5   3        570.29        538.07        11.54 o                         
  -5   5   3        154.03        133.83         8.40 o                         
  -4   5   3       1767.84       1750.94        11.04 o                         
  -3   5   3        132.96        125.21         7.92 o                         
  -2   5   3        109.52        100.60         7.93 o                         
  -1   5   3        204.65        207.09         8.08 o                         
   0   5   3         66.26         66.81         8.06 o                         
   1   5   3          9.05         13.00         8.21 o                         
   2   5   3        717.14        678.41        11.78 o                         
   3   5   3         73.74         85.79         8.44 o                         
   4   5   3        187.45        158.48         8.40 o                         
   5   5   3         54.03         60.02         8.38 o                         
   6   5   3        271.84        281.56         9.72 o                         
   7   5   3        448.34        439.79        10.99 o                         
   8   5   3        115.74        101.01        10.05 o                         
   9   5   3        287.11        281.21         9.52 o                         
  10   5   3         43.47         56.89         9.11 o                         
  11   5   3        266.43        293.67        11.55 o                         
  12   5   3         63.35         96.30         8.82 o                         
  13   5   3        243.80        242.63        11.41 o                         
  14   5   3         15.69         27.15        21.00 o                         
 -13   6   3         15.34         19.94         9.32 o                         
 -12   6   3         13.19         12.23         9.84 o                         
 -11   6   3         75.66        100.02        10.17 o                         
 -10   6   3         53.69         50.76         9.80 o                         
  -9   6   3         13.21         25.88         9.99 o                         
  -8   6   3         38.30         60.21        10.01 o                         
  -7   6   3         10.57         27.24        10.52 o                         
  -6   6   3         32.07         44.40         9.35 o                         
  -5   6   3        128.98        117.93         8.20 o                         
  -4   6   3         16.75         21.68         7.62 o                         
  -3   6   3         52.41         49.76         7.48 o                         
  -2   6   3        387.21        377.41         8.27 o                         
  -1   6   3         16.49         29.58         7.80 o                         
   0   6   3        130.93        127.29         9.56 o                         
   1   6   3        405.25        420.63        10.93 o                         
   2   6   3        419.51        396.59        10.80 o                         
   3   6   3       1225.49       1143.74        14.28 o                         
   4   6   3        315.37        294.85        10.85 o                         
   5   6   3        451.77        463.86        11.96 o                         
   6   6   3        285.92        294.76         9.75 o                         
   7   6   3        296.29        326.04        12.20 o                         
   8   6   3        193.74        182.88         9.56 o                         
   9   6   3        391.33        409.27        10.73 o                         
  10   6   3          5.60         22.79         8.96 o                         
  11   6   3         61.13         66.63         9.24 o                         
  12   6   3        175.46        178.66        10.09 o                         
 -11   7   3         36.80         43.36        11.15 o                         
 -10   7   3         23.34         26.13        10.93 o                         
  -9   7   3        117.38        107.60         9.92 o                         
  -8   7   3        520.49        514.21        13.86 o                         
  -7   7   3         61.70         48.98         9.07 o                         
  -6   7   3        158.82        150.42         9.19 o                         
  -5   7   3        830.34        824.13        12.26 o                         
  -4   7   3          4.50         11.54         8.97 o                         
  -3   7   3         33.65         33.78         7.44 o                         
  -2   7   3        211.12        227.02         9.50 o                         
  -1   7   3        712.68        729.93        10.06 o                         
   0   7   3          1.73          6.28         8.91 o                         
   1   7   3         90.77         86.68         7.72 o                         
   2   7   3          7.41         26.72         9.17 o                         
   3   7   3        226.59        227.35        10.47 o                         
   4   7   3          3.73          4.41         8.50 o                         
   5   7   3          4.67          9.49         8.41 o                         
   6   7   3         13.16         13.21         8.34 o                         
   7   7   3        158.69        138.13         8.13 o                         
   8   7   3         18.83         31.11         8.94 o                         
   9   7   3         49.26         45.61        11.62 o                         
  10   7   3         20.84         35.81        10.99 o                         
  -8   8   3         60.09         85.26         8.49 o                         
  -7   8   3          9.95         15.07         8.20 o                         
  -6   8   3        207.35        208.02         9.55 o                         
  -5   8   3          5.27          8.41         8.01 o                         
  -4   8   3        106.26         94.55         7.90 o                         
  -3   8   3        501.44        453.43         9.29 o                         
  -2   8   3          4.42         11.43         8.70 o                         
  -1   8   3         20.72         33.79         7.42 o                         
   0   8   3         51.25         77.09         8.48 o                         
   1   8   3         39.05         47.13         8.33 o                         
   2   8   3         27.52         28.00         7.80 o                         
   3   8   3        129.13        125.74         9.51 o                         
   4   8   3        135.38        119.90         9.83 o                         
   5   8   3        216.52        241.86        11.81 o                         
   6   8   3          0.10          5.71         8.50 o                         
   7   8   3        147.81        143.59         9.51 o                         
   8   8   3          6.42         -0.13        15.03 o                         
  -4   9   3         44.28         43.51        42.25 o                         
  -3   9   3         20.46         17.50         8.04 o                         
  -2   9   3         30.11         27.90         9.74 o                         
  -1   9   3        100.58        105.63        14.54 o                         
   0   9   3          7.56         21.89         8.66 o                         
   1   9   3         83.02         96.98         9.43 o                         
   2   9   3         24.83         37.56         8.13 o                         
   3   9   3         26.47         42.36        13.40 o                         
 -16   0   4        448.38        483.01        21.76 o                         
 -14   0   4        166.64        149.31        14.33 o                         
 -12   0   4        225.71        274.61        14.33 o                         
 -10   0   4        110.02         87.39        14.38 o                         
  -8   0   4        396.29        411.98        21.77 o                         
  -6   0   4       8455.04       7924.25        42.99 o                         
  -4   0   4      35450.55      35498.72       228.62 o                         
  -2   0   4      10933.02      10521.45        55.03 o                         
   0   0   4         72.86         60.61        17.87 o                         
   2   0   4      17642.40      17537.31       263.15 o                         
   4   0   4        336.77        393.02        27.51 o                         
   6   0   4        252.21        250.50        20.12 o                         
   8   0   4        906.65        861.38        43.08 o                         
  10   0   4        250.79        228.00        17.47 o                         
  12   0   4       1248.83       1181.83        22.33 o                         
  14   0   4        329.07        348.99        18.02 o                         
  16   0   4        699.66        593.33        20.36 o                         
 -17   1   4        116.79        109.74        12.76 o                         
 -16   1   4          0.46         16.70        11.07 o                         
 -15   1   4        224.68        193.62        11.28 o                         
 -14   1   4        267.83        251.74        11.94 o                         
 -13   1   4          4.99         15.17        11.37 o                         
 -12   1   4        434.93        404.99        12.40 o                         
 -11   1   4        132.49        151.30        11.81 o                         
 -10   1   4        268.93        308.12        15.35 o                         
  -9   1   4         77.31         78.93        11.33 o                         
  -8   1   4        164.03        197.93        12.46 o                         
  -7   1   4       3270.17       3394.38        40.56 o                         
  -6   1   4       1775.30       2127.55        22.17 o                         
  -5   1   4       5733.54       5503.43        40.28 o                         
  -4   1   4        552.59        527.65        13.51 o                         
  -3   1   4       4324.45       4241.65        66.40 o                         
  -2   1   4        356.56        362.57        11.49 o                         
  -1   1   4       7166.80       7264.20        58.93 o                         
   0   1   4      15601.03      16293.21       113.57 o                         
   1   1   4       2977.66       2952.80        32.16 o                         
   2   1   4      22281.45      22968.70       164.83 o                         
   3   1   4       8022.18       7881.99        51.84 o                         
   4   1   4          0.30          9.39        19.36 o                         
   5   1   4        376.84        356.53        18.96 o                         
   6   1   4        611.30        647.34        16.87 o                         
   7   1   4       3306.71       3271.38        24.92 o                         
   8   1   4       1232.11       1268.56        20.95 o                         
   9   1   4         20.50         16.89        11.68 o                         
  10   1   4         16.96         17.61        13.91 o                         
  11   1   4        356.54        366.36        14.82 o                         
  12   1   4         57.11         63.37        14.14 o                         
  13   1   4         28.72         17.51        14.90 o                         
  14   1   4        989.08        963.60        18.64 o                         
  15   1   4         54.76         38.31        17.78 o                         
  16   1   4          0.80         18.33        14.26 o                         
 -17   2   4         13.24         24.65        10.55 o                         
 -16   2   4         56.79         66.09         9.98 o                         
 -15   2   4        121.41        129.16        10.09 o                         
 -14   2   4         97.62        102.67        12.76 o                         
 -13   2   4        644.98        585.49        12.99 o                         
 -12   2   4        155.76        155.30        10.87 o                         
 -11   2   4          4.49          3.77         9.65 o                         
 -10   2   4        987.84        981.58        14.04 o                         
  -9   2   4          0.36          9.21         9.88 o                         
  -8   2   4        801.53        778.08        13.30 o                         
  -7   2   4       1428.20       1479.32        13.81 o                         
  -6   2   4       8938.39       8817.81       185.03 o                         
  -5   2   4       2547.36       2469.65        33.34 o                         
  -4   2   4       5412.20       5196.64        27.69 o                         
  -3   2   4        239.72        221.61         9.42 o                         
  -2   2   4        403.18        426.17        10.83 o                         
  -1   2   4        346.48        291.99        11.97 o                         
   0   2   4       3958.53       4032.02        41.39 o                         
   1   2   4        753.31        862.56        15.74 o                         
   2   2   4         71.63         31.08        11.19 o                         
   3   2   4          0.76         21.25        13.15 o                         
   4   2   4        917.59        951.43        20.93 o                         
   5   2   4       1056.97        999.69        19.02 o                         
   6   2   4       1529.44       1568.96        20.87 o                         
   7   2   4         34.50         23.17        13.72 o                         
   8   2   4         11.21         14.99        13.24 o                         
   9   2   4        113.38        133.02        13.44 o                         
  10   2   4         92.82         79.65        12.19 o                         
  11   2   4          6.75         18.24        12.12 o                         
  12   2   4         74.02         74.83        12.35 o                         
  13   2   4        414.68        400.00        14.26 o                         
  14   2   4         10.97         15.80        12.41 o                         
  15   2   4        240.42        228.34        11.98 o                         
  16   2   4         67.01         59.75        11.84 o                         
 -16   3   4          0.23          3.93        10.71 o                         
 -15   3   4        438.89        398.40        12.32 o                         
 -14   3   4         33.92         61.36        10.09 o                         
 -13   3   4        104.44        115.34        10.15 o                         
 -12   3   4        120.01        122.64        11.81 o                         
 -11   3   4         31.59         38.34        11.64 o                         
 -10   3   4       1411.05       1357.78        14.88 o                         
  -9   3   4        168.16        166.22         9.78 o                         
  -8   3   4        308.69        337.72        11.12 o                         
  -7   3   4          3.21         10.90        10.67 o                         
  -6   3   4        549.47        565.12        11.01 o                         
  -5   3   4         55.50         46.21         9.82 o                         
  -4   3   4       6972.84       7634.73        48.28 o                         
  -3   3   4       1382.39       1373.43        18.09 o                         
  -2   3   4        974.75        935.20        12.01 o                         
  -1   3   4       2831.61       2993.17        23.94 o                         
   0   3   4       3586.56       3548.60        33.96 o                         
   1   3   4        161.50        155.25         9.10 o                         
   2   3   4          1.08          3.51         9.06 o                         
   3   3   4          3.83         12.36         9.55 o                         
   4   3   4        204.39        194.15        11.52 o                         
   5   3   4          0.28         -1.04        11.97 o                         
   6   3   4          6.11          5.08        10.43 o                         
   7   3   4       1129.67       1096.92        15.04 o                         
   8   3   4          5.35          1.99        13.42 o                         
   9   3   4        272.79        270.86        14.00 o                         
  10   3   4        176.35        180.24        13.65 o                         
  11   3   4          4.02         18.73        13.19 o                         
  12   3   4         20.92         33.34        12.78 o                         
  13   3   4          0.16          7.74        12.26 o                         
  14   3   4          8.48         13.56        11.64 o                         
  15   3   4         64.63         74.97        12.57 o                         
 -15   4   4         88.89        109.38        11.72 o                         
 -14   4   4         41.97         50.69         9.69 o                         
 -13   4   4        121.95         88.54        10.35 o                         
 -12   4   4        606.88        598.47        12.54 o                         
 -11   4   4         11.22         29.63        12.54 o                         
 -10   4   4        810.31        800.59        13.80 o                         
  -9   4   4         64.60         50.99         9.47 o                         
  -8   4   4        330.88        314.29        10.39 o                         
  -7   4   4          0.35          3.99         8.31 o                         
  -6   4   4        384.45        374.83         9.38 o                         
  -5   4   4        486.50        517.90        12.76 o                         
  -4   4   4       4753.60       5159.62        20.53 o                         
  -3   4   4        393.40        419.74         9.67 o                         
  -2   4   4       1763.73       1851.33        12.48 o                         
  -1   4   4        479.48        418.50        10.44 o                         
   0   4   4       1077.08       1001.05        13.74 o                         
   1   4   4       3614.65       3609.35        31.96 o                         
   2   4   4       1591.94       1676.37        13.87 o                         
   3   4   4          1.75         -3.44         8.87 o                         
   4   4   4        366.91        384.60        10.98 o                         
   5   4   4        143.48        146.66         9.43 o                         
   6   4   4        257.17        280.27         9.82 o                         
   7   4   4          2.81         12.52         8.99 o                         
   8   4   4        774.96        814.66        12.61 o                         
   9   4   4         53.19         56.67         9.75 o                         
  10   4   4        457.52        426.85        10.18 o                         
  11   4   4         91.35         84.19         9.38 o                         
  12   4   4        120.84        135.29        10.01 o                         
  13   4   4         49.11         44.70         9.56 o                         
  14   4   4          0.43          6.93        11.10 o                         
 -14   5   4         30.11         31.76        10.40 o                         
 -13   5   4         30.62         42.98         9.44 o                         
 -12   5   4          9.60         18.30         8.62 o                         
 -11   5   4          6.39          9.70         7.92 o                         
 -10   5   4        251.89        263.99        11.45 o                         
  -9   5   4         30.94         34.50        11.49 o                         
  -8   5   4        104.87        103.48        12.30 o                         
  -7   5   4        429.71        440.84        14.09 o                         
  -6   5   4         17.32         10.17         9.10 o                         
  -5   5   4          6.20         10.74         7.16 o                         
  -4   5   4         21.70         37.56         8.52 o                         
  -3   5   4        417.50        463.62         9.85 o                         
  -2   5   4          2.27          7.84         7.70 o                         
  -1   5   4          6.89         15.06         7.42 o                         
   0   5   4        422.82        440.44        10.09 o                         
   1   5   4        225.03        206.50         9.17 o                         
   2   5   4         95.57        105.07         8.45 o                         
   3   5   4        581.09        603.18        11.40 o                         
   4   5   4        496.76        493.47        11.24 o                         
   5   5   4         70.19         70.98         8.49 o                         
   6   5   4       1511.34       1518.60        14.38 o                         
   7   5   4          7.74          7.23         8.78 o                         
   8   5   4        650.15        605.45        12.68 o                         
   9   5   4         47.83         68.83         9.29 o                         
  10   5   4         29.72         32.58         8.86 o                         
  11   5   4         13.53         19.34         9.63 o                         
  12   5   4         82.73         70.10        10.16 o                         
  13   5   4         57.42         50.85        10.16 o                         
 -13   6   4         77.85         80.12        10.04 o                         
 -12   6   4          2.64          3.81         8.33 o                         
 -11   6   4         88.66         81.59        11.53 o                         
 -10   6   4          9.65         11.08        10.44 o                         
  -9   6   4          1.41          9.60        10.61 o                         
  -8   6   4        393.52        371.46        10.67 o                         
  -7   6   4        565.73        517.88        11.65 o                         
  -6   6   4        141.54        133.59         9.17 o                         
  -5   6   4         70.81         68.09         7.09 o                         
  -4   6   4         43.28         39.17         7.97 o                         
  -3   6   4         65.71         69.46         7.52 o                         
  -2   6   4        418.86        414.88         9.31 o                         
  -1   6   4        102.40        119.12         7.85 o                         
   0   6   4        949.48        943.90        10.96 o                         
   1   6   4       1884.30       1906.65        21.98 o                         
   2   6   4       1073.86       1035.77        11.98 o                         
   3   6   4          0.55          9.14         8.73 o                         
   4   6   4        494.68        463.53        10.94 o                         
   5   6   4          3.11          8.25         8.07 o                         
   6   6   4       1260.07       1272.24        12.35 o                         
   7   6   4         14.22          7.20         8.27 o                         
   8   6   4        389.88        349.36        11.75 o                         
   9   6   4        135.66        121.03         9.99 o                         
  10   6   4        139.86        146.26         9.15 o                         
  11   6   4          1.66          9.26         9.62 o                         
  12   6   4          1.46          9.27         9.23 o                         
 -11   7   4        241.69        225.14        13.43 o                         
 -10   7   4         32.16         52.59        12.21 o                         
  -9   7   4         89.62         87.58         8.15 o                         
  -8   7   4         66.54         58.44         7.88 o                         
  -7   7   4         41.92         34.52         8.02 o                         
  -6   7   4        151.68        138.79         9.82 o                         
  -5   7   4        129.42        134.69         8.43 o                         
  -4   7   4          1.87          5.19         7.19 o                         
  -3   7   4        399.30        466.49        12.25 o                         
  -2   7   4        527.10        502.86        11.45 o                         
  -1   7   4         14.12         14.27         8.85 o                         
   0   7   4        275.14        285.55         9.28 o                         
   1   7   4        111.91        119.06         8.23 o                         
   2   7   4        664.58        642.47        12.30 o                         
   3   7   4         71.11         93.07        11.95 o                         
   4   7   4        133.52        134.36         9.51 o                         
   5   7   4          2.60          1.55         8.36 o                         
   6   7   4          6.05         14.59         8.84 o                         
   7   7   4         96.33        107.72         8.27 o                         
   8   7   4          8.72         24.60        12.81 o                         
   9   7   4         15.58         41.62        10.47 o                         
  10   7   4         17.92         36.75         9.77 o                         
  -8   8   4         55.37         47.64         8.65 o                         
  -7   8   4        115.91        112.19         9.62 o                         
  -6   8   4          5.25          6.73         8.17 o                         
  -5   8   4        165.25        184.28         9.65 o                         
  -4   8   4         20.33         30.42         9.24 o                         
  -3   8   4        445.91        437.09        10.00 o                         
  -2   8   4         13.85         21.16         8.02 o                         
  -1   8   4          0.02         23.51         9.01 o                         
   0   8   4          9.49         16.19         8.32 o                         
   1   8   4          1.24          5.17         8.24 o                         
   2   8   4          9.09         24.66         8.92 o                         
   3   8   4          0.00         11.10         8.41 o                         
   4   8   4        113.33        124.41         9.90 o                         
   5   8   4         13.53         19.39         8.53 o                         
   6   8   4          0.16        -10.11        10.16 o                         
   7   8   4          0.14         14.29         9.81 o                         
  -3   9   4         22.26         28.74         9.79 o                         
  -2   9   4         90.84         94.93         9.13 o                         
  -1   9   4         89.28         91.76         9.28 o                         
   0   9   4        171.51        182.36        10.55 o                         
   1   9   4          4.92          9.84         9.37 o                         
   2   9   4          1.94          0.58         9.17 o                         
 -17   0   5          6.34          5.16        22.53 o                         
 -15   0   5         61.00         76.08        24.15 o                         
 -13   0   5         26.59         39.82        19.43 o                         
 -11   0   5        269.01        242.40        14.89 o                         
  -9   0   5         20.43         24.79        12.60 o                         
  -7   0   5        636.60        498.31        17.10 o                         
  -5   0   5      13095.01      13533.41       156.68 o                         
  -3   0   5       1065.07       1003.16        17.38 o                         
  -1   0   5        329.41        274.59        18.05 o                         
   1   0   5      48920.38      49181.59       155.17 o                         
   3   0   5       2959.98       3042.03        45.24 o                         
   5   0   5       2166.91       2235.23        35.21 o                         
   7   0   5       1810.24       1561.74        32.95 o                         
   9   0   5        431.02        470.89        22.28 o                         
  11   0   5         30.27         27.51        17.09 o                         
  13   0   5        119.18        148.04        18.61 o                         
  15   0   5        593.21        530.35        19.56 o                         
 -17   1   5         30.80         33.60        13.64 o                         
 -16   1   5         39.18         51.44        11.42 o                         
 -15   1   5          0.01         13.38        13.77 o                         
 -14   1   5          0.45         -3.64        10.80 o                         
 -13   1   5          0.44         -2.80        11.49 o                         
 -12   1   5        347.10        330.03        12.50 o                         
 -11   1   5        121.19        126.39        12.14 o                         
 -10   1   5        487.83        468.56        12.91 o                         
  -9   1   5          3.50          3.22        11.47 o                         
  -8   1   5        361.04        365.95        13.20 o                         
  -7   1   5         32.81         75.14        12.95 o                         
  -6   1   5        951.67        868.44        13.54 o                         
  -5   1   5        700.97        673.81        13.50 o                         
  -4   1   5        377.54        335.44        13.08 o                         
  -3   1   5        478.17        505.19        13.43 o                         
  -2   1   5        439.78        467.91        11.49 o                         
  -1   1   5         11.22          6.89        11.65 o                         
   0   1   5      41122.66      39678.62       147.30 o                         
   1   1   5      10966.59      11426.04        71.88 o                         
   2   1   5      15005.25      15093.48        64.53 o                         
   3   1   5       1952.65       1947.26        31.89 o                         
   4   1   5       6638.66       6231.96        44.39 o                         
   5   1   5        116.11        113.73        17.86 o                         
   6   1   5        992.89        945.15        18.76 o                         
   7   1   5          0.34          1.07        13.51 o                         
   8   1   5        246.86        234.04        14.00 o                         
   9   1   5         77.29         80.87        12.21 o                         
  10   1   5        167.84        158.74        15.04 o                         
  11   1   5         97.30         76.57        18.46 o                         
  12   1   5        262.47        277.24        16.49 o                         
  13   1   5         63.03         54.32        14.67 o                         
  14   1   5         38.27         29.35        15.12 o                         
  15   1   5         20.03         25.54        14.48 o                         
  16   1   5         82.30         96.18        15.37 o                         
 -17   2   5          1.16         10.53        11.25 o                         
 -16   2   5         16.88         21.45         9.41 o                         
 -15   2   5          6.15         21.38         9.25 o                         
 -14   2   5         84.14         79.22        10.81 o                         
 -13   2   5        129.25        116.64         9.97 o                         
 -12   2   5        293.86        278.65        14.08 o                         
 -11   2   5        825.24        830.74        12.97 o                         
 -10   2   5       1886.72       1958.99        21.20 o                         
  -9   2   5        494.84        461.06        14.12 o                         
  -8   2   5        278.56        308.00        11.68 o                         
  -7   2   5        598.67        565.74        13.33 o                         
  -6   2   5        381.56        410.44        11.28 o                         
  -5   2   5       1092.22       1180.09        16.05 o                         
  -4   2   5        924.76        819.21        11.50 o                         
  -3   2   5       1792.80       1867.96        14.59 o                         
  -2   2   5         91.81        122.54         8.72 o                         
  -1   2   5       1720.93       1598.98        15.73 o                         
   0   2   5       1478.03       1413.30        15.07 o                         
   1   2   5         12.01          9.16        12.75 o                         
   2   2   5       3341.83       3251.53        26.69 o                         
   3   2   5       2493.54       2720.37        21.75 o                         
   4   2   5        146.67        160.55        13.79 o                         
   5   2   5        840.19        807.49        16.19 o                         
   6   2   5        510.83        520.16        25.87 o                         
   7   2   5       4773.71       5049.14        47.00 o                         
   8   2   5        143.35        156.40        14.78 o                         
   9   2   5        112.63        123.44        14.33 o                         
  10   2   5         70.88         71.75        12.70 o                         
  11   2   5         80.88         77.92        13.58 o                         
  12   2   5         60.97         82.04        13.33 o                         
  13   2   5          0.36          9.61        12.12 o                         
  14   2   5          0.25          4.56        12.74 o                         
  15   2   5         69.93         73.23        14.40 o                         
 -16   3   5          3.21         10.40        10.75 o                         
 -15   3   5        108.33        124.05        10.69 o                         
 -14   3   5         32.89         40.47         9.89 o                         
 -13   3   5         27.60         41.06         9.26 o                         
 -12   3   5        212.53        226.09        10.15 o                         
 -11   3   5        994.92       1051.53        13.77 o                         
 -10   3   5        145.80        146.56        11.25 o                         
  -9   3   5         73.34         79.35        10.78 o                         
  -8   3   5        549.26        574.97        15.75 o                         
  -7   3   5       1534.54       1645.98        18.18 o                         
  -6   3   5        608.69        676.44         9.72 o                         
  -5   3   5       3576.97       3711.49        22.35 o                         
  -4   3   5       1136.10       1146.68        12.44 o                         
  -3   3   5       1111.66       1167.48        12.33 o                         
  -2   3   5        617.11        579.94         9.68 o                         
  -1   3   5        227.43        191.10         7.86 o                         
   0   3   5        105.94         91.89         8.50 o                         
   1   3   5        204.61        171.32         9.17 o                         
   2   3   5         31.80         22.03         8.62 o                         
   3   3   5         17.73          3.59        10.68 o                         
   4   3   5          0.43          8.79        11.19 o                         
   5   3   5       1178.61       1204.92        16.75 o                         
   6   3   5        200.07        230.15        12.44 o                         
   7   3   5        246.29        246.57        12.27 o                         
   8   3   5        479.34        495.92        13.01 o                         
   9   3   5        172.88        199.13        14.35 o                         
  10   3   5         64.12         77.02        14.23 o                         
  11   3   5          0.24         20.47        13.49 o                         
  12   3   5        168.94        171.48        13.49 o                         
  13   3   5         24.34         39.71        13.45 o                         
  14   3   5          6.97         10.38        11.83 o                         
  15   3   5        168.34        172.22        15.02 o                         
 -15   4   5         11.20         18.56        10.24 o                         
 -14   4   5         82.34         79.81        10.19 o                         
 -13   4   5         61.39         73.11         9.35 o                         
 -12   4   5         21.39         18.01         9.58 o                         
 -11   4   5        615.13        581.98        14.56 o                         
 -10   4   5         74.97         74.61         9.46 o                         
  -9   4   5        297.55        260.75        10.19 o                         
  -8   4   5         13.46         19.80         9.01 o                         
  -7   4   5        561.80        538.39        12.37 o                         
  -6   4   5        397.79        408.08         9.90 o                         
  -5   4   5        225.85        222.48         9.17 o                         
  -4   4   5        642.49        657.42        11.64 o                         
  -3   4   5        405.89        358.75         8.46 o                         
  -2   4   5        212.60        179.93         7.73 o                         
  -1   4   5        343.45        281.08         8.47 o                         
   0   4   5        680.27        702.56        11.84 o                         
   1   4   5         64.94         52.98         8.57 o                         
   2   4   5        119.62        123.05         8.76 o                         
   3   4   5        627.05        630.91        10.40 o                         
   4   4   5        840.07        786.77        12.46 o                         
   5   4   5        426.54        426.28        11.17 o                         
   6   4   5        234.11        220.92        11.83 o                         
   7   4   5         13.43         15.05         9.41 o                         
   8   4   5         31.02         31.43         9.67 o                         
   9   4   5        725.18        730.83        12.20 o                         
  10   4   5         97.72         98.55        12.60 o                         
  11   4   5         25.32         30.68        10.82 o                         
  12   4   5         60.59         67.62        10.78 o                         
  13   4   5          3.42          6.08        10.78 o                         
  14   4   5         28.24         25.28        10.07 o                         
 -14   5   5         90.63         98.36         9.16 o                         
 -13   5   5         56.55         72.29        11.13 o                         
 -12   5   5        346.29        356.66         9.92 o                         
 -11   5   5         63.55         91.27         8.51 o                         
 -10   5   5          0.47         12.91         9.55 o                         
  -9   5   5        141.96        149.64        12.48 o                         
  -8   5   5         71.18         75.49         8.93 o                         
  -7   5   5         27.56         28.83         8.08 o                         
  -6   5   5        299.18        331.76         8.80 o                         
  -5   5   5       1511.37       1448.29        22.88 o                         
  -4   5   5          0.10          3.16         7.39 o                         
  -3   5   5        516.84        526.91         9.70 o                         
  -2   5   5        414.95        426.11        10.76 o                         
  -1   5   5        143.34        157.81         7.81 o                         
   0   5   5        154.47        151.21         8.07 o                         
   1   5   5          0.49          7.17         8.14 o                         
   2   5   5        293.91        290.91         8.35 o                         
   3   5   5        329.03        332.36         8.92 o                         
   4   5   5          6.38         10.10         8.48 o                         
   5   5   5       1278.89       1260.69        12.35 o                         
   6   5   5       1287.69       1313.22        11.43 o                         
   7   5   5        360.31        333.91        11.49 o                         
   8   5   5        331.21        313.51        11.06 o                         
   9   5   5        116.34        134.99        10.85 o                         
  10   5   5        333.49        333.68        10.50 o                         
  11   5   5        116.11        121.86        12.41 o                         
  12   5   5        476.18        465.12        11.70 o                         
  13   5   5          6.49         19.54        10.19 o                         
 -13   6   5        250.76        267.53         9.79 o                         
 -12   6   5        153.18        142.41         9.45 o                         
 -11   6   5          0.07          5.77        12.43 o                         
 -10   6   5        113.91        107.07        10.92 o                         
  -9   6   5         67.67         63.68        10.05 o                         
  -8   6   5        167.97        146.96         8.20 o                         
  -7   6   5        165.28        170.37         8.77 o                         
  -6   6   5        142.68        120.04         7.45 o                         
  -5   6   5          7.21         18.72         7.55 o                         
  -4   6   5        142.77        159.18         8.19 o                         
  -3   6   5        679.10        698.55        11.51 o                         
  -2   6   5        229.65        256.65         9.43 o                         
  -1   6   5        731.28        706.81        12.54 o                         
   0   6   5        267.52        266.62         8.58 o                         
   1   6   5        189.64        189.10         9.59 o                         
   2   6   5        569.61        582.37        13.99 o                         
   3   6   5       1020.38       1037.04        17.06 o                         
   4   6   5         29.76         33.76         8.37 o                         
   5   6   5        741.49        696.13        10.75 o                         
   6   6   5          3.12          0.57         9.30 o                         
   7   6   5        202.57        189.15         9.85 o                         
   8   6   5        156.31        157.93        11.23 o                         
   9   6   5         27.43         38.72         9.49 o                         
  10   6   5         11.84          8.82         8.41 o                         
  11   6   5         25.61         35.98         9.92 o                         
  12   6   5        194.43        174.18        14.99 o                         
 -11   7   5         56.35         48.23         9.04 o                         
 -10   7   5         44.00         39.74         9.19 o                         
  -9   7   5         14.99         47.92         8.31 o                         
  -8   7   5        145.51        116.34         8.74 o                         
  -7   7   5         81.18         77.50         9.34 o                         
  -6   7   5         77.53         87.17         7.98 o                         
  -5   7   5          4.53          9.54         7.89 o                         
  -4   7   5        585.74        549.64        10.16 o                         
  -3   7   5          8.90         14.86         7.50 o                         
  -2   7   5        869.08        840.52         9.97 o                         
  -1   7   5        314.42        307.73        10.57 o                         
   0   7   5         66.71         58.03         7.88 o                         
   1   7   5        100.65         95.83         8.37 o                         
   2   7   5        168.65        182.69         9.29 o                         
   3   7   5        197.43        190.96        10.14 o                         
   4   7   5        111.31        130.78         9.41 o                         
   5   7   5        122.68        132.02         8.77 o                         
   6   7   5          0.03         -0.32         9.81 o                         
   7   7   5          0.99          5.70         8.03 o                         
   8   7   5         67.48         76.86         9.89 o                         
   9   7   5         24.97         33.07         9.10 o                         
  10   7   5        340.51        366.94        10.13 o                         
  -8   8   5          5.81         32.54         9.49 o                         
  -7   8   5         30.75         17.58         8.88 o                         
  -6   8   5        105.70        106.56         8.33 o                         
  -5   8   5          5.82         15.58         7.69 o                         
  -4   8   5         96.53         96.10         7.63 o                         
  -3   8   5          1.68          9.52         9.69 o                         
  -2   8   5        330.48        310.81        10.70 o                         
  -1   8   5        172.17        168.96         8.27 o                         
   0   8   5          4.53         15.34         8.17 o                         
   1   8   5        634.80        615.20        11.53 o                         
   2   8   5        328.05        338.89         9.69 o                         
   3   8   5        146.09        143.87        10.17 o                         
   4   8   5         21.53         25.88         8.26 o                         
   5   8   5          0.41         22.91         8.73 o                         
   6   8   5        296.55        298.73        10.14 o                         
   7   8   5         98.73         99.10         9.53 o                         
  -3   9   5          8.54         14.41        22.67 o                         
  -2   9   5        168.01        160.11         8.73 o                         
  -1   9   5         19.08         26.31         8.65 o                         
   0   9   5         29.92         32.56         8.85 o                         
   1   9   5         58.52         54.49         9.25 o                         
 -16   0   6          5.31         23.75        20.31 o                         
 -14   0   6          6.67          1.82        19.97 o                         
 -12   0   6        210.43        209.64        14.72 o                         
 -10   0   6       2691.38       2828.57        36.10 o                         
  -8   0   6         27.60         22.10        14.10 o                         
  -6   0   6       3067.96       3811.43        44.17 o                         
  -4   0   6        346.26        298.52        15.07 o                         
  -2   0   6        751.86        876.01        17.04 o                         
   0   0   6      13949.93      14521.61        55.37 o                         
   2   0   6       6289.24       6408.75        38.97 o                         
   4   0   6       1165.68       1104.09        31.25 o                         
   6   0   6          1.21         23.45        19.50 o                         
   8   0   6         19.32         17.41        19.91 o                         
  10   0   6         67.70         86.23        17.46 o                         
  12   0   6        388.89        420.46        19.72 o                         
  14   0   6        176.71        176.20        19.51 o                         
 -17   1   6         19.23         -2.76        11.42 o                         
 -16   1   6         22.23         35.87        11.71 o                         
 -15   1   6        176.94        170.79        11.42 o                         
 -14   1   6        247.65        224.88        11.63 o                         
 -13   1   6        774.64        724.17        17.24 o                         
 -12   1   6        543.61        511.84        15.38 o                         
 -11   1   6         82.20         81.33        11.76 o                         
 -10   1   6         98.09        104.36        11.97 o                         
  -9   1   6         13.04         11.70        10.59 o                         
  -8   1   6       2086.28       2258.89        73.26 o                         
  -7   1   6        117.90        139.42        10.79 o                         
  -6   1   6       1938.68       2000.39        23.40 o                         
  -5   1   6       1878.21       1740.67        16.38 o                         
  -4   1   6         45.09         56.73        10.47 o                         
  -3   1   6          9.31         33.10         8.45 o                         
  -2   1   6         57.89         70.60         9.18 o                         
  -1   1   6       1595.45       1524.67        14.23 o                         
   0   1   6      14779.50      15074.50       108.08 o                         
   1   1   6      29185.16      29485.96       210.83 o                         
   2   1   6         83.93         82.74        11.69 o                         
   3   1   6       3899.50       4005.37        29.60 o                         
   4   1   6       2488.86       2599.01        23.74 o                         
   5   1   6         73.06         53.91        16.46 o                         
   6   1   6       1308.64       1389.78        21.09 o                         
   7   1   6        888.39        904.43        17.54 o                         
   8   1   6        594.23        593.05        16.34 o                         
   9   1   6          0.10          9.01        12.63 o                         
  10   1   6         30.47         35.11        14.21 o                         
  11   1   6         62.54         61.38        14.89 o                         
  12   1   6        494.84        477.85        17.55 o                         
  13   1   6         12.97         24.89        15.37 o                         
  14   1   6         27.76         31.16        15.75 o                         
  15   1   6        108.35        108.58        16.06 o                         
  16   1   6          0.28         -9.15        23.66 o                         
 -17   2   6          4.95         13.63         9.79 o                         
 -16   2   6         84.91         87.98         9.78 o                         
 -15   2   6         28.86         26.97         9.29 o                         
 -14   2   6        312.44        339.79        10.55 o                         
 -13   2   6        140.43        137.61        10.83 o                         
 -12   2   6         56.77         80.02        11.01 o                         
 -11   2   6         83.13         90.76         9.59 o                         
 -10   2   6         81.86         83.04        10.37 o                         
  -9   2   6         11.34         14.88        10.88 o                         
  -8   2   6        537.23        511.24        14.38 o                         
  -7   2   6         37.37         38.36         7.64 o                         
  -6   2   6       6172.81       6667.10        53.63 o                         
  -5   2   6        157.42        211.59         7.98 o                         
  -4   2   6        670.17        697.46        12.86 o                         
  -3   2   6       4625.81       4557.92        35.64 o                         
  -2   2   6        529.61        565.02        10.40 o                         
  -1   2   6       5716.93       5780.38        29.17 o                         
   0   2   6        228.87        208.83        10.14 o                         
   1   2   6       2540.63       2463.11        17.20 o                         
   2   2   6       7023.85       7508.07        57.53 o                         
   3   2   6       2303.31       2376.54        22.39 o                         
   4   2   6       2060.53       2131.03        20.81 o                         
   5   2   6       1537.90       1851.22        19.62 o                         
   6   2   6        118.37        134.49        14.21 o                         
   7   2   6         50.15         63.54        16.21 o                         
   8   2   6        974.78        971.28        20.15 o                         
   9   2   6         27.82         17.71        15.42 o                         
  10   2   6          3.57          2.80        14.32 o                         
  11   2   6          0.33         13.50        12.99 o                         
  12   2   6        273.27        270.26        14.49 o                         
  13   2   6         87.03        103.77        13.37 o                         
  14   2   6        209.08        225.67        15.28 o                         
  15   2   6         89.76        100.99        14.18 o                         
 -16   3   6          0.68          6.25         9.04 o                         
 -15   3   6          0.01          5.46         9.75 o                         
 -14   3   6          7.93          4.69        10.63 o                         
 -13   3   6          8.17          0.82         9.34 o                         
 -12   3   6        589.61        584.17        14.60 o                         
 -11   3   6         35.18         28.57         9.68 o                         
 -10   3   6       1657.42       1575.47        13.26 o                         
  -9   3   6        545.18        578.28        12.57 o                         
  -8   3   6       1011.74        924.91        14.41 o                         
  -7   3   6        114.79        103.33         9.23 o                         
  -6   3   6        484.27        607.51        10.20 o                         
  -5   3   6        558.24        595.95         9.89 o                         
  -4   3   6        956.03       1042.81        13.69 o                         
  -3   3   6          1.97         18.30         7.39 o                         
  -2   3   6       3423.15       3734.76        27.17 o                         
  -1   3   6        268.08        279.01         8.89 o                         
   0   3   6       2349.51       2383.45        15.22 o                         
   1   3   6        132.26         84.22         8.78 o                         
   2   3   6          0.30          2.67         9.57 o                         
   3   3   6       2671.04       2794.71        25.05 o                         
   4   3   6        118.16        121.41        11.86 o                         
   5   3   6       1410.68       1385.15        17.36 o                         
   6   3   6        883.25        821.85        14.35 o                         
   7   3   6        819.27        797.83        14.96 o                         
   8   3   6        735.45        731.51        14.49 o                         
   9   3   6        178.53        176.63        15.07 o                         
  10   3   6        223.46        229.98        12.58 o                         
  11   3   6        158.92        154.11        16.83 o                         
  12   3   6          2.25          7.90        14.68 o                         
  13   3   6         23.36         30.49        16.00 o                         
  14   3   6         27.24         15.50        15.34 o                         
  15   3   6         63.80         63.82        13.22 o                         
 -15   4   6          0.24         14.63         9.42 o                         
 -14   4   6         70.17         61.61         8.64 o                         
 -13   4   6          0.06         20.57         9.65 o                         
 -12   4   6        195.37        200.04         9.11 o                         
 -11   4   6         43.48         38.93         8.09 o                         
 -10   4   6        678.56        636.27        10.51 o                         
  -9   4   6         34.41         39.94         9.70 o                         
  -8   4   6       1608.02       1587.89        13.30 o                         
  -7   4   6        369.65        368.45        11.67 o                         
  -6   4   6        873.55        828.30        11.27 o                         
  -5   4   6        284.16        272.58         9.81 o                         
  -4   4   6          9.41          9.36         7.09 o                         
  -3   4   6        122.47         87.31         7.79 o                         
  -2   4   6         37.43         50.48         7.82 o                         
  -1   4   6        112.61        111.76         7.76 o                         
   0   4   6        223.15        243.92         8.09 o                         
   1   4   6         59.75         79.78         7.78 o                         
   2   4   6        500.11        512.64        11.11 o                         
   3   4   6        294.16        282.27         9.81 o                         
   4   4   6       1180.89       1080.97        13.13 o                         
   5   4   6         57.94         51.96        10.20 o                         
   6   4   6        263.38        255.64        12.63 o                         
   7   4   6         28.78         35.86        10.82 o                         
   8   4   6          3.61         15.32        12.40 o                         
   9   4   6        138.52        138.62        12.92 o                         
  10   4   6         86.09         84.77        15.42 o                         
  11   4   6         47.24         45.92        12.16 o                         
  12   4   6         22.59         21.49        11.13 o                         
  13   4   6         86.70         93.12        12.45 o                         
  14   4   6         17.06         16.78        11.87 o                         
 -14   5   6         10.64         17.38         8.76 o                         
 -13   5   6          0.10         11.34         8.83 o                         
 -12   5   6        107.68        114.46         8.71 o                         
 -11   5   6          2.22         14.17         8.12 o                         
 -10   5   6          6.27         29.47         9.93 o                         
  -9   5   6        981.51       1024.89        12.49 o                         
  -8   5   6         50.78         40.67         8.19 o                         
  -7   5   6         17.86         15.04         8.01 o                         
  -6   5   6        432.58        402.84         9.22 o                         
  -5   5   6         17.35         28.72         7.60 o                         
  -4   5   6         40.54         38.63         7.51 o                         
  -3   5   6          0.21          9.17         7.43 o                         
  -2   5   6        173.30        162.30         8.07 o                         
  -1   5   6        358.55        361.58         9.28 o                         
   0   5   6        211.41        227.10         8.49 o                         
   1   5   6          0.01          7.15         7.09 o                         
   2   5   6        272.34        265.61         8.45 o                         
   3   5   6         18.34         15.28         8.08 o                         
   4   5   6         35.82         42.39         8.16 o                         
   5   5   6       3837.97       3776.51        31.75 o                         
   6   5   6        570.32        538.84        10.20 o                         
   7   5   6        187.33        180.02         9.70 o                         
   8   5   6        526.46        500.46        11.30 o                         
   9   5   6        514.42        547.30        12.37 o                         
  10   5   6        161.67        146.69        10.61 o                         
  11   5   6         58.98         66.58        10.84 o                         
  12   5   6         27.53         39.98        11.06 o                         
  13   5   6         12.14          4.05        13.45 o                         
 -13   6   6          0.27          7.24        10.54 o                         
 -12   6   6          5.89          1.87         9.02 o                         
 -11   6   6          3.09         28.71        11.02 o                         
 -10   6   6        277.43        281.56         9.95 o                         
  -9   6   6        172.00        163.59        10.11 o                         
  -8   6   6          3.48         14.55         7.35 o                         
  -7   6   6         41.72         47.48         7.47 o                         
  -6   6   6       1416.77       1319.02        14.59 o                         
  -5   6   6        203.97        202.45         8.19 o                         
  -4   6   6        457.10        461.97        11.08 o                         
  -3   6   6         21.14         24.83         8.08 o                         
  -2   6   6        797.75        745.38        10.85 o                         
  -1   6   6        201.20        197.16         9.16 o                         
   0   6   6        106.93        127.11         9.25 o                         
   1   6   6        262.21        272.25         9.44 o                         
   2   6   6       1362.43       1298.87        13.00 o                         
   3   6   6          0.53         11.12         9.25 o                         
   4   6   6        278.06        270.69         9.14 o                         
   5   6   6        268.48        265.88         9.20 o                         
   6   6   6         93.00         85.52         8.52 o                         
   7   6   6          1.21         13.17         8.32 o                         
   8   6   6         34.24         46.59        10.18 o                         
   9   6   6         95.89         90.70        10.96 o                         
  10   6   6          0.00          3.66         9.75 o                         
  11   6   6        195.63        180.95        10.43 o                         
 -11   7   6         31.55         40.22         9.68 o                         
 -10   7   6         33.50         49.81         8.92 o                         
  -9   7   6        203.03        219.28         9.96 o                         
  -8   7   6         15.39         35.80         8.65 o                         
  -7   7   6        475.36        493.01        11.34 o                         
  -6   7   6        179.92        163.28         8.14 o                         
  -5   7   6          7.89         19.74         8.25 o                         
  -4   7   6        159.95        176.50         8.12 o                         
  -3   7   6         12.97         14.80         8.48 o                         
  -2   7   6         78.28         60.55         8.10 o                         
  -1   7   6          6.50          4.53         8.20 o                         
   0   7   6       1212.45       1309.78        13.37 o                         
   1   7   6         29.54         32.78         7.38 o                         
   2   7   6        180.60        211.64         8.55 o                         
   3   7   6         31.58         25.28         8.64 o                         
   4   7   6          3.74         17.58         8.49 o                         
   5   7   6        662.00        597.72        10.56 o                         
   6   7   6          7.75          7.35         8.87 o                         
   7   7   6        165.88        157.71         8.33 o                         
   8   7   6         51.95         35.03         9.66 o                         
   9   7   6         88.51         97.51         9.02 o                         
  -8   8   6          0.47          0.90         8.63 o                         
  -7   8   6          7.54         15.74         8.05 o                         
  -6   8   6        105.63        131.01         8.73 o                         
  -5   8   6         56.80         73.52         8.09 o                         
  -4   8   6        359.20        326.94         8.84 o                         
  -3   8   6         76.21         76.46         8.02 o                         
  -2   8   6         39.78         35.94         8.26 o                         
  -1   8   6         46.49         37.71         8.15 o                         
   0   8   6          7.68         20.52         8.45 o                         
   1   8   6        120.21        117.41         8.23 o                         
   2   8   6          1.01         11.97         8.63 o                         
   3   8   6          0.70         -0.78         7.81 o                         
   4   8   6         10.61         12.75        10.09 o                         
   5   8   6          3.76         19.63         9.09 o                         
   6   8   6         22.42         36.16         9.31 o                         
   7   8   6         26.55         43.53        20.90 o                         
  -1   9   6          0.81          8.77        10.01 o                         
   0   9   6          8.07         16.03        18.05 o                         
 -17   0   7         58.00         32.66        22.13 o                         
 -15   0   7        427.55        466.39        21.74 o                         
 -13   0   7        750.35        624.95        24.59 o                         
 -11   0   7        111.37        138.43        30.22 o                         
  -9   0   7       2360.29       2418.75       192.08 o                         
  -7   0   7       2881.99       3238.73        30.34 o                         
  -5   0   7       1495.13       1411.08        60.57 o                         
  -3   0   7       1453.33       1300.20        17.81 o                         
  -1   0   7        703.06        624.32        16.20 o                         
   1   0   7        857.63        797.29        15.22 o                         
   3   0   7        382.14        435.12        15.36 o                         
   5   0   7        174.77        152.51        21.85 o                         
   7   0   7       1831.51       1841.69        33.15 o                         
   9   0   7       2738.94       2718.68        67.08 o                         
  11   0   7         18.26         35.28        18.44 o                         
  13   0   7       2017.47       1956.86        28.05 o                         
  15   0   7        212.39        185.10        20.02 o                         
 -17   1   7          0.00          1.15        10.12 o                         
 -16   1   7         11.54          8.16        13.72 o                         
 -15   1   7        126.38        115.04        13.33 o                         
 -14   1   7        271.53        264.22        15.02 o                         
 -13   1   7        178.33        179.32        15.84 o                         
 -12   1   7        547.75        584.02        17.37 o                         
 -11   1   7        468.09        501.22        14.34 o                         
 -10   1   7        214.92        193.02        16.65 o                         
  -9   1   7        750.44        743.49        17.63 o                         
  -8   1   7        421.85        404.80        10.34 o                         
  -7   1   7        201.25        251.34        10.81 o                         
  -6   1   7       1342.31       1311.09        14.31 o                         
  -5   1   7          1.07         -0.57         8.09 o                         
  -4   1   7      16059.97      15989.70        93.84 o                         
  -3   1   7         11.96         15.48         8.20 o                         
  -2   1   7       8314.98       8151.73        36.81 o                         
  -1   1   7         82.23         82.49        11.47 o                         
   0   1   7       2703.38       2899.05        21.41 o                         
   1   1   7        710.01        677.76        14.88 o                         
   2   1   7        152.16        156.99         9.81 o                         
   3   1   7         83.74         58.17        13.52 o                         
   4   1   7       2537.92       2668.44        30.08 o                         
   5   1   7         27.83         28.24        13.21 o                         
   6   1   7        849.28        897.69        20.05 o                         
   7   1   7        646.01        597.88        17.18 o                         
   8   1   7         63.58         79.97        14.09 o                         
   9   1   7         29.10         23.31        13.18 o                         
  10   1   7        751.04        734.16        19.25 o                         
  11   1   7         24.02         31.06        15.33 o                         
  12   1   7        694.83        692.05        18.74 o                         
  13   1   7         50.39         71.50        15.74 o                         
  14   1   7        610.98        594.48        24.35 o                         
  15   1   7         50.88         33.80        18.02 o                         
 -17   2   7         11.45         14.26        10.19 o                         
 -16   2   7         91.45         73.74         9.52 o                         
 -15   2   7          1.09         10.56         9.13 o                         
 -14   2   7          1.77          6.45         9.23 o                         
 -13   2   7        249.10        243.99        13.32 o                         
 -12   2   7         67.66         63.03         9.63 o                         
 -11   2   7         34.45         37.24         9.36 o                         
 -10   2   7        503.58        500.48        11.84 o                         
  -9   2   7       1660.77       1778.17        16.69 o                         
  -8   2   7        489.86        467.94         9.51 o                         
  -7   2   7        359.51        374.27         8.56 o                         
  -6   2   7        325.11        366.82         9.16 o                         
  -5   2   7       2653.75       2716.56        29.47 o                         
  -4   2   7        537.43        564.02        10.12 o                         
  -3   2   7         46.42         35.82         8.25 o                         
  -2   2   7        226.38        226.56         8.97 o                         
  -1   2   7        240.45        290.61        11.15 o                         
   0   2   7        222.11        274.08         9.65 o                         
   1   2   7       3672.51       4156.30        48.46 o                         
   2   2   7       2065.70       1983.01        21.61 o                         
   3   2   7       1145.31       1247.21        23.04 o                         
   4   2   7        149.03        145.02        13.97 o                         
   5   2   7       2477.06       2631.75        20.82 o                         
   6   2   7         68.82         46.05        12.44 o                         
   7   2   7       1763.12       1722.74        17.85 o                         
   8   2   7        234.15        242.77        16.57 o                         
   9   2   7       2330.92       2207.71        25.52 o                         
  10   2   7        556.55        535.58        19.88 o                         
  11   2   7        378.43        361.97        17.58 o                         
  12   2   7         13.84         17.50        16.10 o                         
  13   2   7         30.54         42.85        17.30 o                         
  14   2   7          0.28          3.84        16.59 o                         
  15   2   7          9.11          4.29        29.14 o                         
 -16   3   7         43.77         34.70        12.23 o                         
 -15   3   7          0.61          8.02         8.97 o                         
 -14   3   7         21.66         18.87        10.52 o                         
 -13   3   7        362.26        397.80        11.52 o                         
 -12   3   7         23.14         42.36         9.47 o                         
 -11   3   7        617.26        677.65        12.39 o                         
 -10   3   7          0.17         11.88         8.72 o                         
  -9   3   7       1284.66       1297.14        14.49 o                         
  -8   3   7         21.60         19.06         9.64 o                         
  -7   3   7       1355.91       1539.29        16.17 o                         
  -6   3   7       1656.22       1640.92        11.79 o                         
  -5   3   7         93.33         95.03         7.94 o                         
  -4   3   7        868.84        921.67        10.58 o                         
  -3   3   7        446.32        437.52         8.55 o                         
  -2   3   7       5482.72       5934.73        45.06 o                         
  -1   3   7        701.28        772.39        10.32 o                         
   0   3   7        580.22        563.44         9.40 o                         
   1   3   7          5.64         -4.00         8.31 o                         
   2   3   7        529.05        494.11        11.10 o                         
   3   3   7       1264.89       1203.87        18.18 o                         
   4   3   7         31.88         63.44        12.09 o                         
   5   3   7        113.13        115.47        13.00 o                         
   6   3   7         49.19         49.32        12.85 o                         
   7   3   7        100.86        109.06        14.78 o                         
   8   3   7        125.90        138.31        14.54 o                         
   9   3   7         68.55         65.12        12.86 o                         
  10   3   7          0.09         -0.97        11.95 o                         
  11   3   7         11.58         23.71        11.08 o                         
  12   3   7        164.86        146.78        13.86 o                         
  13   3   7        379.33        363.87        13.63 o                         
  14   3   7          4.99          2.71        12.46 o                         
 -15   4   7         26.36         32.41         8.11 o                         
 -14   4   7        254.46        229.43         8.59 o                         
 -13   4   7          0.36         18.07        10.08 o                         
 -12   4   7         15.43         22.08         7.32 o                         
 -11   4   7         28.59         34.79        10.67 o                         
 -10   4   7         83.48         89.48         7.96 o                         
  -9   4   7        487.39        454.19        11.79 o                         
  -8   4   7        879.72        881.07        13.13 o                         
  -7   4   7        144.67        155.83         7.64 o                         
  -6   4   7          9.27         16.55         7.56 o                         
  -5   4   7        369.29        354.27         8.31 o                         
  -4   4   7         13.31         18.24         8.26 o                         
  -3   4   7        150.00        173.49         8.50 o                         
  -2   4   7         19.73         23.13         7.63 o                         
  -1   4   7        490.00        633.13        10.59 o                         
   0   4   7          0.27         -4.03         7.16 o                         
   1   4   7         90.34         90.06         7.93 o                         
   2   4   7       2523.72       2541.75        15.70 o                         
   3   4   7        962.03        895.65        13.56 o                         
   4   4   7          1.29          1.60        10.05 o                         
   5   4   7          5.30         20.16        11.13 o                         
   6   4   7        544.10        541.57        14.07 o                         
   7   4   7          1.34          1.11        11.84 o                         
   8   4   7        213.93        192.31        13.23 o                         
   9   4   7        125.73        128.60        12.66 o                         
  10   4   7          0.88          5.70        11.45 o                         
  11   4   7          2.42          1.57        12.12 o                         
  12   4   7          5.82         14.64        12.03 o                         
  13   4   7         80.13         75.20        14.97 o                         
 -14   5   7        212.24        231.44         9.42 o                         
 -13   5   7         54.30         68.58         9.73 o                         
 -12   5   7        246.40        263.88         9.31 o                         
 -11   5   7         70.47         66.55         8.76 o                         
 -10   5   7        198.54        221.12         9.21 o                         
  -9   5   7        240.09        245.34         8.87 o                         
  -8   5   7        748.95        714.04        10.07 o                         
  -7   5   7        129.18        118.87         8.30 o                         
  -6   5   7         16.11         29.95         7.40 o                         
  -5   5   7          0.43          2.24         6.84 o                         
  -4   5   7         47.64         32.45         7.79 o                         
  -3   5   7         86.00         83.64         8.10 o                         
  -2   5   7        887.68        945.66        12.26 o                         
  -1   5   7         88.62        101.30         7.63 o                         
   0   5   7       1542.95       1482.69        21.83 o                         
   1   5   7          0.16          6.27         6.99 o                         
   2   5   7        930.35        896.28        11.19 o                         
   3   5   7       1009.38        965.53        12.90 o                         
   4   5   7       1889.05       1927.42        15.25 o                         
   5   5   7        565.20        543.65        10.22 o                         
   6   5   7        138.00        140.52        10.09 o                         
   7   5   7        130.58        130.91        10.70 o                         
   8   5   7         24.71         41.76        10.34 o                         
   9   5   7         40.39         44.04        10.93 o                         
  10   5   7        199.91        190.98        10.27 o                         
  11   5   7        147.04        154.65        10.68 o                         
  12   5   7        104.22        106.14        11.66 o                         
 -13   6   7         92.23         97.80         8.93 o                         
 -12   6   7        201.90        194.26        10.80 o                         
 -11   6   7          7.68          3.07         9.64 o                         
 -10   6   7         40.22         33.45         9.55 o                         
  -9   6   7        308.26        332.43        13.43 o                         
  -8   6   7          4.04         22.80         7.44 o                         
  -7   6   7         45.59         40.10         7.62 o                         
  -6   6   7        233.76        205.46         7.60 o                         
  -5   6   7         25.73         25.25         6.92 o                         
  -4   6   7         19.96         19.08         7.57 o                         
  -3   6   7        169.61        166.10         9.28 o                         
  -2   6   7          0.03         -2.71        10.00 o                         
  -1   6   7        395.17        403.64        11.00 o                         
   0   6   7         51.72         55.70         7.98 o                         
   1   6   7        546.26        569.05        11.02 o                         
   2   6   7        345.91        353.69         8.49 o                         
   3   6   7        393.00        393.97        10.20 o                         
   4   6   7         47.19         51.53         8.03 o                         
   5   6   7         39.94         42.37         8.53 o                         
   6   6   7         64.76         65.61         8.30 o                         
   7   6   7        215.06        194.46        10.79 o                         
   8   6   7          0.01          2.90        11.55 o                         
   9   6   7         67.35         62.61         9.54 o                         
  10   6   7        174.28        210.34        11.67 o                         
  11   6   7          0.06         24.03         9.85 o                         
 -11   7   7         30.95         29.07         8.45 o                         
 -10   7   7        140.75        124.16        10.08 o                         
  -9   7   7         12.76         15.45         8.02 o                         
  -8   7   7         36.93         55.25         7.89 o                         
  -7   7   7         84.20        119.29         7.99 o                         
  -6   7   7         13.84         28.79         7.40 o                         
  -5   7   7        110.68        140.36         9.81 o                         
  -4   7   7         98.54         98.11         8.82 o                         
  -3   7   7          8.78         24.13         7.80 o                         
  -2   7   7        239.10        204.85         8.69 o                         
  -1   7   7         28.63         30.27         7.83 o                         
   0   7   7        382.34        392.09        10.06 o                         
   1   7   7          0.81          2.19         7.74 o                         
   2   7   7        191.04        180.95         9.38 o                         
   3   7   7          7.39          8.93         8.59 o                         
   4   7   7         71.94         83.90         9.63 o                         
   5   7   7         64.37         71.28         9.39 o                         
   6   7   7         10.15         20.43         9.24 o                         
   7   7   7         14.11         24.85         8.47 o                         
   8   7   7          1.87         15.52        10.47 o                         
   9   7   7        150.42        164.52         9.71 o                         
  -8   8   7        245.38        249.06         9.84 o                         
  -7   8   7         80.20         67.60        10.32 o                         
  -6   8   7          0.01          7.85         7.85 o                         
  -5   8   7         96.93         72.33         8.72 o                         
  -4   8   7         54.50         60.85         8.01 o                         
  -3   8   7         46.91         48.18         8.10 o                         
  -2   8   7         47.38         51.74         8.41 o                         
  -1   8   7        299.36        325.33        10.69 o                         
   0   8   7          1.09          5.85         9.12 o                         
   1   8   7        289.65        278.42         9.93 o                         
   2   8   7         43.16         46.57         8.31 o                         
   3   8   7        315.74        288.63         9.76 o                         
   4   8   7         56.04         60.09         9.18 o                         
   5   8   7          1.79         14.91        10.19 o                         
   6   8   7         59.35         64.98         8.67 o                         
 -16   0   8         45.94         65.36        21.25 o                         
 -14   0   8         79.60        101.71        20.95 o                         
 -12   0   8        232.74        223.63        21.69 o                         
 -10   0   8       1320.72       1332.48        24.94 o                         
  -8   0   8        408.27        603.38        21.29 o                         
  -6   0   8        682.91        629.95        13.90 o                         
  -4   0   8        444.26        571.77        14.02 o                         
  -2   0   8       2115.73       2053.87        16.81 o                         
   0   0   8       2253.08       2348.03        21.08 o                         
   2   0   8          3.02         15.10        13.63 o                         
   4   0   8        118.86        120.76        14.29 o                         
   6   0   8        574.12        504.31        24.32 o                         
   8   0   8        130.14        132.15        20.87 o                         
  10   0   8         98.23         86.30        20.34 o                         
  12   0   8          0.73         11.53        18.86 o                         
  14   0   8        380.89        380.27        22.48 o                         
 -17   1   8          0.10          0.28        13.62 o                         
 -16   1   8          0.06         21.35        11.96 o                         
 -15   1   8         17.39         18.93        11.46 o                         
 -14   1   8          5.65         24.01        10.83 o                         
 -13   1   8        168.13        147.67        15.31 o                         
 -12   1   8         74.03         81.52        12.42 o                         
 -11   1   8        650.37        646.46        16.76 o                         
 -10   1   8        496.52        524.61        13.52 o                         
  -9   1   8       2954.56       2803.14        18.36 o                         
  -8   1   8         16.95          7.21         7.62 o                         
  -7   1   8       1053.17       1036.08        10.14 o                         
  -6   1   8         20.41         17.69         7.04 o                         
  -5   1   8       7939.40       7988.77        50.34 o                         
  -4   1   8        187.97        214.93         9.08 o                         
  -3   1   8         36.81         37.99         7.77 o                         
  -2   1   8        280.33        258.22         9.75 o                         
  -1   1   8       1205.33       1079.20        12.89 o                         
   0   1   8         56.24         61.46        10.14 o                         
   1   1   8         16.80         21.29         8.76 o                         
   2   1   8        503.47        408.62        10.74 o                         
   3   1   8       1051.31       1127.82        14.00 o                         
   4   1   8       4789.95       4906.33        26.49 o                         
   5   1   8         14.30         11.28        12.72 o                         
   6   1   8        159.27        170.72        13.71 o                         
   7   1   8         57.09         53.68        14.88 o                         
   8   1   8          6.09          7.10        13.99 o                         
   9   1   8        286.46        291.19        23.62 o                         
  10   1   8         54.79         40.80        17.34 o                         
  11   1   8        364.82        363.03        17.94 o                         
  12   1   8          0.72          6.31        15.78 o                         
  13   1   8        390.54        402.10        19.48 o                         
  14   1   8         31.47         27.56        15.99 o                         
  15   1   8         65.14         61.43        15.72 o                         
 -17   2   8         10.61         11.59        12.52 o                         
 -16   2   8         63.07         82.98        11.61 o                         
 -15   2   8          1.01         18.64         9.16 o                         
 -14   2   8         53.79         49.29        11.40 o                         
 -13   2   8         48.80         58.81         8.43 o                         
 -12   2   8         14.59         23.50         9.40 o                         
 -11   2   8        397.04        414.93        13.59 o                         
 -10   2   8       1360.92       1269.60        15.46 o                         
  -9   2   8          0.12          5.76         7.94 o                         
  -8   2   8       2065.70       2210.11        13.67 o                         
  -7   2   8          2.04          2.58         7.58 o                         
  -6   2   8        279.95        316.62         9.68 o                         
  -5   2   8       3005.73       2998.24        15.46 o                         
  -4   2   8         55.32         75.06         7.37 o                         
  -3   2   8       2984.80       3031.86        19.46 o                         
  -2   2   8        873.93        881.46        10.50 o                         
  -1   2   8         19.08         10.94         8.42 o                         
   0   2   8        171.79        218.33         9.70 o                         
   1   2   8        148.59        165.55        11.57 o                         
   2   2   8      11666.29      12273.22        74.00 o                         
   3   2   8       5134.34       5308.74        37.22 o                         
   4   2   8        696.46        765.60        16.05 o                         
   5   2   8         24.28          2.19        13.11 o                         
   6   2   8        735.60        700.20        14.96 o                         
   7   2   8        580.87        577.98        15.32 o                         
   8   2   8          2.87         16.48        12.36 o                         
   9   2   8         39.67         39.31        11.52 o                         
  10   2   8         61.00         56.85        15.09 o                         
  11   2   8          6.96         14.58        16.74 o                         
  12   2   8          1.54         20.38        17.32 o                         
  13   2   8          2.61         20.55        17.49 o                         
  14   2   8        172.29        161.30        18.11 o                         
 -16   3   8        257.60        280.99        13.03 o                         
 -15   3   8          3.06         16.33         7.95 o                         
 -14   3   8         14.44         25.59         8.43 o                         
 -13   3   8          7.09          9.63         7.69 o                         
 -12   3   8         17.40         18.04         8.05 o                         
 -11   3   8        103.01        105.25         9.42 o                         
 -10   3   8       1565.42       1561.47        13.08 o                         
  -9   3   8        178.76        200.74         8.55 o                         
  -8   3   8       4572.48       4495.16        19.52 o                         
  -7   3   8         69.50         61.28         8.37 o                         
  -6   3   8       1064.46       1160.96        12.63 o                         
  -5   3   8       1244.25       1266.78        12.49 o                         
  -4   3   8          6.53          0.80         7.57 o                         
  -3   3   8        184.34        162.37         7.62 o                         
  -2   3   8       3516.25       3771.24        18.20 o                         
  -1   3   8       1353.01       1364.46        16.30 o                         
   0   3   8        867.02        799.81        10.92 o                         
   1   3   8        708.80        906.29        13.87 o                         
   2   3   8       1801.38       1772.19        13.03 o                         
   3   3   8         36.34         32.61        11.05 o                         
   4   3   8         48.54         34.59        12.13 o                         
   5   3   8        412.43        475.71        17.80 o                         
   6   3   8          0.60         10.99        12.29 o                         
   7   3   8          2.68         11.52        12.34 o                         
   8   3   8        514.25        494.21        14.50 o                         
   9   3   8          2.86          7.98        12.45 o                         
  10   3   8        109.01        107.89        11.92 o                         
  11   3   8          1.33         10.15        10.84 o                         
  12   3   8        193.72        162.68        13.36 o                         
  13   3   8         84.95         91.52        15.54 o                         
  14   3   8         10.93         10.37        14.71 o                         
 -15   4   8          1.82          0.49         8.34 o                         
 -14   4   8         77.84        105.60         9.87 o                         
 -13   4   8          7.99         10.20         8.56 o                         
 -12   4   8         13.88         31.96         7.99 o                         
 -11   4   8         10.52         15.80         6.71 o                         
 -10   4   8        137.12        123.15         8.34 o                         
  -9   4   8          1.81         -2.33         7.76 o                         
  -8   4   8        479.83        502.56         9.31 o                         
  -7   4   8         20.68         15.55         7.92 o                         
  -6   4   8         39.72         54.48         7.70 o                         
  -5   4   8        316.01        276.28         8.41 o                         
  -4   4   8       2417.73       2376.21        16.28 o                         
  -3   4   8       3906.61       4010.41        17.22 o                         
  -2   4   8        357.09        335.49         9.09 o                         
  -1   4   8       1626.81       1675.77        13.13 o                         
   0   4   8       2112.12       2145.59        17.23 o                         
   1   4   8        347.02        341.11         9.21 o                         
   2   4   8         75.48         83.04         9.28 o                         
   3   4   8        125.37        105.81        10.15 o                         
   4   4   8        184.20        182.65        12.49 o                         
   5   4   8        120.76        113.93        11.55 o                         
   6   4   8        957.36        944.73        26.98 o                         
   7   4   8        277.43        295.08        16.41 o                         
   8   4   8          1.11          8.17        12.64 o                         
   9   4   8          0.32          7.24        12.17 o                         
  10   4   8        666.34        672.90        17.75 o                         
  11   4   8         18.39         28.70        12.58 o                         
  12   4   8         12.46         16.56        14.71 o                         
  13   4   8        184.63        196.58        11.26 o                         
 -14   5   8         12.73         12.46         8.30 o                         
 -13   5   8         76.15         89.70         9.39 o                         
 -12   5   8          0.45         -2.34         7.22 o                         
 -11   5   8          0.41          6.40         7.83 o                         
 -10   5   8          6.70          8.96        10.06 o                         
  -9   5   8          1.05         -3.25         7.56 o                         
  -8   5   8        204.66        202.13         8.49 o                         
  -7   5   8         13.92         22.18         7.67 o                         
  -6   5   8        169.45        140.63         7.87 o                         
  -5   5   8         15.76         24.69         7.77 o                         
  -4   5   8        120.15        116.77         7.78 o                         
  -3   5   8          8.47          2.77         7.94 o                         
  -2   5   8          0.48         -6.92         8.28 o                         
  -1   5   8         41.89         48.68         7.61 o                         
   0   5   8        156.96        147.68         7.04 o                         
   1   5   8        806.30        788.94        10.64 o                         
   2   5   8       1889.17       1813.58        21.48 o                         
   3   5   8         95.19         93.85         8.05 o                         
   4   5   8        754.71        712.25        11.10 o                         
   5   5   8       1146.13       1097.43        12.24 o                         
   6   5   8        186.27        189.49        11.17 o                         
   7   5   8         70.56         81.02        12.75 o                         
   8   5   8        186.65        153.39        12.35 o                         
   9   5   8         62.07         88.11        11.83 o                         
  10   5   8         53.61         36.44         9.83 o                         
  11   5   8         29.25         54.39        10.16 o                         
  12   5   8         12.63         12.36        10.92 o                         
 -13   6   8          3.41         16.51         9.08 o                         
 -12   6   8         14.75         22.56         8.25 o                         
 -11   6   8         19.83         25.89         9.40 o                         
 -10   6   8        554.85        542.92        13.97 o                         
  -9   6   8        108.04        115.69        10.04 o                         
  -8   6   8         97.66        112.79         7.56 o                         
  -7   6   8         13.88         11.68         8.80 o                         
  -6   6   8        143.24        159.76         9.14 o                         
  -5   6   8        126.62        135.13         8.23 o                         
  -4   6   8        728.08        749.16        11.88 o                         
  -3   6   8        444.04        424.49         9.26 o                         
  -2   6   8         83.82         80.45         8.22 o                         
  -1   6   8         15.32         17.82         7.73 o                         
   0   6   8        422.98        442.17        10.09 o                         
   1   6   8        111.28        121.46         8.00 o                         
   2   6   8        535.94        532.34         9.41 o                         
   3   6   8        849.25        822.48        11.65 o                         
   4   6   8         17.49         19.38         8.05 o                         
   5   6   8         82.88         74.81         9.37 o                         
   6   6   8        127.42        149.14         8.70 o                         
   7   6   8          2.18          4.37        10.14 o                         
   8   6   8         32.67         39.19        10.85 o                         
   9   6   8          0.99         17.10        12.44 o                         
  10   6   8         68.75         66.21         9.14 o                         
  11   6   8         34.79         15.69        21.20 o                         
 -11   7   8         61.40         70.16         9.67 o                         
 -10   7   8         60.83         75.12         9.45 o                         
  -9   7   8          4.75         26.21         7.69 o                         
  -8   7   8        396.74        391.67        11.09 o                         
  -7   7   8          7.27         11.84         7.91 o                         
  -6   7   8         15.96         28.08         9.87 o                         
  -5   7   8          2.25         17.66         8.68 o                         
  -4   7   8        238.06        230.79        10.11 o                         
  -3   7   8         42.47         54.19         8.38 o                         
  -2   7   8        120.06        129.87         8.72 o                         
  -1   7   8         89.35         89.87         7.83 o                         
   0   7   8          3.48         12.29         7.74 o                         
   1   7   8        368.21        364.33        10.75 o                         
   2   7   8          1.71         15.44         7.89 o                         
   3   7   8         78.90         81.49         8.13 o                         
   4   7   8          2.70          7.03         9.18 o                         
   5   7   8         61.71         65.67         8.24 o                         
   6   7   8         24.08         29.04         8.42 o                         
   7   7   8         49.07         49.13        10.03 o                         
   8   7   8          5.63          5.01         9.67 o                         
  -8   8   8         77.55         78.77        13.91 o                         
  -7   8   8          1.42         -6.41         9.47 o                         
  -6   8   8          8.80         19.57         7.79 o                         
  -5   8   8         85.31         80.59         9.23 o                         
  -4   8   8         68.51         66.64         9.76 o                         
  -3   8   8         35.80         29.87         8.50 o                         
  -2   8   8         21.42         27.75         7.95 o                         
  -1   8   8        195.26        201.94         8.32 o                         
   0   8   8        402.23        406.09        12.64 o                         
   1   8   8         19.30         27.32         8.95 o                         
   2   8   8         10.73         14.38         7.98 o                         
   3   8   8         88.32         78.19         9.32 o                         
   4   8   8          0.31          9.39         7.92 o                         
   5   8   8         16.55         24.49         8.56 o                         
 -17   0   9        396.80        377.32        22.77 o                         
 -15   0   9        264.03        239.56        22.38 o                         
 -13   0   9        284.65        235.92        21.98 o                         
 -11   0   9        486.13        453.03        15.00 o                         
  -9   0   9        199.73        326.69        15.12 o                         
  -7   0   9          5.48         -1.36        11.47 o                         
  -5   0   9         36.08         53.41        10.88 o                         
  -3   0   9       4772.84       4636.29        65.50 o                         
  -1   0   9       3359.86       2922.75        26.56 o                         
   1   0   9       1547.28       1527.99        17.67 o                         
   3   0   9       2971.27       2689.29        34.51 o                         
   5   0   9       1051.97       1107.32        18.04 o                         
   7   0   9         12.66          9.91        21.47 o                         
   9   0   9        445.79        442.78        24.70 o                         
  11   0   9        563.56        574.13        24.45 o                         
  13   0   9         17.11         19.61        18.10 o                         
  15   0   9        153.33        152.23        20.01 o                         
 -17   1   9         11.64         12.54         9.41 o                         
 -16   1   9         27.23         27.27         8.36 o                         
 -15   1   9         30.45         32.40        11.65 o                         
 -14   1   9        146.13        144.03         9.85 o                         
 -13   1   9        188.70        184.62        11.80 o                         
 -12   1   9       1304.15       1359.13        23.58 o                         
 -11   1   9          0.03         10.36         7.66 o                         
 -10   1   9        286.29        296.65         9.39 o                         
  -9   1   9        428.19        493.63        11.81 o                         
  -8   1   9        495.70        500.72         8.55 o                         
  -7   1   9        435.76        505.06         9.96 o                         
  -6   1   9       1663.66       1633.38        14.55 o                         
  -5   1   9       1212.51       1311.04        12.27 o                         
  -4   1   9       2775.76       2715.97        13.54 o                         
  -3   1   9        170.14        130.37         7.96 o                         
  -2   1   9        707.55        693.64        12.59 o                         
  -1   1   9         55.97         52.65         7.59 o                         
   0   1   9       2870.76       2771.03        20.75 o                         
   1   1   9        562.85        532.24        12.18 o                         
   2   1   9       2999.93       2998.60        22.58 o                         
   3   1   9       1364.20       1393.75        14.06 o                         
   4   1   9        745.53        755.70        15.46 o                         
   5   1   9         50.49         55.45        12.61 o                         
   6   1   9        474.27        484.91        14.89 o                         
   7   1   9         44.92         60.28        11.73 o                         
   8   1   9        214.29        207.39        11.94 o                         
   9   1   9          0.73          7.33        15.40 o                         
  10   1   9         15.29         24.14        15.54 o                         
  11   1   9          7.74         12.23        15.86 o                         
  12   1   9         88.57         89.04        17.67 o                         
  13   1   9          0.01          8.82        17.28 o                         
  14   1   9        377.91        368.19        17.66 o                         
 -17   2   9          1.89         23.46        18.79 o                         
 -16   2   9          3.81         18.67         8.09 o                         
 -15   2   9         87.74         79.36         8.46 o                         
 -14   2   9         19.58         28.24         8.74 o                         
 -13   2   9         99.73        105.73         8.71 o                         
 -12   2   9        470.85        430.00        10.31 o                         
 -11   2   9        677.23        613.99         9.33 o                         
 -10   2   9        939.68        883.39        12.78 o                         
  -9   2   9         54.42         57.13         7.10 o                         
  -8   2   9        435.40        469.42        10.07 o                         
  -7   2   9        111.78         98.28         7.68 o                         
  -6   2   9          0.32          7.92         8.05 o                         
  -5   2   9          3.83         -2.84         7.55 o                         
  -4   2   9         66.15         72.19         6.41 o                         
  -3   2   9        280.75        183.70         8.32 o                         
  -2   2   9        352.18        331.00         9.33 o                         
  -1   2   9       1972.44       1912.15        14.75 o                         
   0   2   9        249.88        240.12         9.60 o                         
   1   2   9       3314.69       3215.58        45.28 o                         
   2   2   9      11832.99      12270.10       106.75 o                         
   3   2   9       5033.32       4820.17        38.05 o                         
   4   2   9        499.97        524.64        19.24 o                         
   5   2   9        770.94        743.32        14.89 o                         
   6   2   9        128.83        131.25        12.91 o                         
   7   2   9          0.19          7.88        12.13 o                         
   8   2   9        257.88        242.04        15.86 o                         
   9   2   9          2.06         20.45        12.36 o                         
  10   2   9          0.08         23.32        12.72 o                         
  11   2   9          8.56         21.17        12.02 o                         
  12   2   9         89.03         95.08        13.00 o                         
  13   2   9          0.24         27.61        12.20 o                         
  14   2   9          7.13         13.13        12.68 o                         
 -16   3   9         33.38         36.92         8.77 o                         
 -15   3   9          0.73         17.52         8.37 o                         
 -14   3   9        167.50        177.06        12.65 o                         
 -13   3   9          8.61          4.59         7.92 o                         
 -12   3   9         12.25         18.99         7.47 o                         
 -11   3   9        556.41        526.36        11.55 o                         
 -10   3   9         51.38         50.14         8.15 o                         
  -9   3   9        911.20        868.62        10.38 o                         
  -8   3   9          2.00         10.00         9.84 o                         
  -7   3   9         71.88        100.03         8.52 o                         
  -6   3   9         67.11         93.67         8.01 o                         
  -5   3   9          1.23         -0.51         7.05 o                         
  -4   3   9          2.83         13.80         7.34 o                         
  -3   3   9       1417.69       1407.36        13.50 o                         
  -2   3   9         39.11         34.44         8.99 o                         
  -1   3   9       1692.22       1690.24        14.14 o                         
   0   3   9          5.19         -0.19         8.38 o                         
   1   3   9        626.31        640.57        12.93 o                         
   2   3   9         17.45         13.54         9.48 o                         
   3   3   9          2.96          8.51         9.50 o                         
   4   3   9       2323.87       2476.49        40.56 o                         
   5   3   9        264.80        276.04        17.21 o                         
   6   3   9        150.41        220.24        15.56 o                         
   7   3   9         48.25         30.80        14.02 o                         
   8   3   9         49.72         49.61        12.17 o                         
   9   3   9         72.58         81.98        15.53 o                         
  10   3   9          6.61         19.61        10.92 o                         
  11   3   9          1.34         38.19        13.84 o                         
  12   3   9          2.84         22.21        12.15 o                         
  13   3   9         20.25         20.59        11.87 o                         
  14   3   9          4.13         -9.59        15.06 o                         
 -15   4   9          2.14         12.41         9.87 o                         
 -14   4   9          6.87         11.59         7.59 o                         
 -13   4   9          2.16          6.49         7.23 o                         
 -12   4   9         26.68         27.53         8.42 o                         
 -11   4   9         33.97         23.81         7.28 o                         
 -10   4   9        278.00        273.78         9.76 o                         
  -9   4   9        640.76        588.39         9.80 o                         
  -8   4   9        375.58        378.12        11.75 o                         
  -7   4   9       1544.42       1595.64        14.91 o                         
  -6   4   9         84.73        106.93         8.01 o                         
  -5   4   9        324.72        321.69         9.28 o                         
  -4   4   9        137.63        115.07         8.39 o                         
  -3   4   9       2836.75       2974.74        17.75 o                         
  -2   4   9        627.50        665.55        12.39 o                         
  -1   4   9         16.41         23.42         7.46 o                         
   0   4   9        632.96        633.41         9.71 o                         
   1   4   9         58.25         66.67         7.93 o                         
   2   4   9         43.43         38.46         7.98 o                         
   3   4   9        310.89        337.62         9.36 o                         
   4   4   9         51.96         64.13        11.19 o                         
   5   4   9         76.88         64.78        11.74 o                         
   6   4   9         78.64         86.12        12.95 o                         
   7   4   9        495.17        461.96        14.05 o                         
   8   4   9         10.52         15.69        11.59 o                         
   9   4   9         26.51         48.17        12.34 o                         
  10   4   9        224.96        233.14        13.14 o                         
  11   4   9        121.94        126.44        11.91 o                         
  12   4   9         15.50          7.81        15.45 o                         
  13   4   9         16.93         18.93        12.87 o                         
 -14   5   9          3.15         18.37         8.68 o                         
 -13   5   9          0.10          3.91         8.23 o                         
 -12   5   9          1.95         12.36         7.15 o                         
 -11   5   9         23.42         25.07         8.83 o                         
 -10   5   9        187.83        193.12         8.71 o                         
  -9   5   9          1.16          7.83         8.29 o                         
  -8   5   9        576.09        582.67        10.19 o                         
  -7   5   9        962.65        881.56        11.51 o                         
  -6   5   9        154.16        143.94         8.08 o                         
  -5   5   9          0.29          6.43         7.42 o                         
  -4   5   9        367.74        335.82         8.64 o                         
  -3   5   9        152.23        145.63         7.54 o                         
  -2   5   9         24.67         15.65         7.12 o                         
  -1   5   9        130.66        125.78         6.98 o                         
   0   5   9         16.68         14.47         7.12 o                         
   1   5   9          8.27          5.64         6.82 o                         
   2   5   9        963.05        942.27        11.03 o                         
   3   5   9          3.66         -2.81         8.22 o                         
   4   5   9       1928.49       1913.29        14.01 o                         
   5   5   9         79.40         70.55         9.23 o                         
   6   5   9        239.99        220.16        11.69 o                         
   7   5   9         72.04         67.47        10.26 o                         
   8   5   9         44.93         67.07        10.16 o                         
   9   5   9         34.62         41.13         9.54 o                         
  10   5   9         43.16         54.87        10.00 o                         
  11   5   9        177.90        165.27        13.49 o                         
  12   5   9          1.72         20.19        10.20 o                         
 -13   6   9         74.14         83.56        12.92 o                         
 -12   6   9          0.64         11.13         8.10 o                         
 -11   6   9         13.88         26.35         9.47 o                         
 -10   6   9         10.95         19.35         9.90 o                         
  -9   6   9         89.40        128.05         8.48 o                         
  -8   6   9         75.05         66.23         8.28 o                         
  -7   6   9        113.35        114.35         8.38 o                         
  -6   6   9        128.13        127.66         8.87 o                         
  -5   6   9         40.58         64.41         7.96 o                         
  -4   6   9         15.19          7.23         7.52 o                         
  -3   6   9         69.51         72.62         7.87 o                         
  -2   6   9        787.27        776.82        13.45 o                         
  -1   6   9       1052.21        959.33        12.18 o                         
   0   6   9          4.73         12.20         7.21 o                         
   1   6   9        236.87        220.68         8.12 o                         
   2   6   9        650.99        640.42         9.55 o                         
   3   6   9         36.73         29.41         7.77 o                         
   4   6   9         11.08         16.50         7.97 o                         
   5   6   9        272.11        260.26        10.27 o                         
   6   6   9          8.83         20.74         9.92 o                         
   7   6   9        240.89        249.04        10.27 o                         
   8   6   9        184.28        178.10        11.36 o                         
   9   6   9          2.31         10.94         8.84 o                         
  10   6   9         62.52         84.58        10.21 o                         
 -10   7   9         13.95         32.57         9.97 o                         
  -9   7   9         53.54         45.99        10.38 o                         
  -8   7   9          5.42          6.43         8.57 o                         
  -7   7   9        172.65        155.14         9.68 o                         
  -6   7   9         34.93         40.13         8.36 o                         
  -5   7   9        167.50        165.96         9.97 o                         
  -4   7   9        258.18        295.21        11.11 o                         
  -3   7   9          3.95         -0.16         9.27 o                         
  -2   7   9         53.76         49.64         7.53 o                         
  -1   7   9        211.62        213.36         8.44 o                         
   0   7   9        332.20        298.73         8.10 o                         
   1   7   9        154.65        143.24         8.84 o                         
   2   7   9         17.03         17.96         7.78 o                         
   3   7   9         54.01         53.97         8.32 o                         
   4   7   9        285.28        295.63         9.18 o                         
   5   7   9        161.22        156.70         9.94 o                         
   6   7   9        289.57        298.49         9.59 o                         
   7   7   9          4.66          3.58         9.27 o                         
   8   7   9        172.89        195.45        13.21 o                         
  -7   8   9        285.68        239.24         9.51 o                         
  -6   8   9          5.51         19.40         7.61 o                         
  -5   8   9        415.63        399.46        10.95 o                         
  -4   8   9          2.98         12.29         7.56 o                         
  -3   8   9         43.45         46.62         7.99 o                         
  -2   8   9         22.73         21.11         9.39 o                         
  -1   8   9          4.17         15.22         7.74 o                         
   0   8   9        222.27        234.99         8.55 o                         
   1   8   9         10.11         20.05         7.52 o                         
   2   8   9        270.98        282.34        10.25 o                         
   3   8   9         63.92         81.66         8.45 o                         
   4   8   9         14.21         34.89        11.25 o                         
   5   8   9         24.39         23.33         8.32 o                         
 -16   0  10          0.04         24.93        18.91 o                         
 -14   0  10        215.65        215.62        13.88 o                         
 -12   0  10        336.71        356.89        31.97 o                         
 -10   0  10        713.29        782.50        36.22 o                         
  -8   0  10       1296.96       1306.07        15.77 o                         
  -6   0  10         32.69         78.67        13.40 o                         
  -4   0  10        825.29        802.84        16.15 o                         
  -2   0  10       2050.73       1877.29        19.75 o                         
   0   0  10       2276.57       2288.87        19.30 o                         
   2   0  10         95.19        225.51        13.88 o                         
   4   0  10        223.27        269.20        13.12 o                         
   6   0  10       2197.35       2260.97        34.20 o                         
   8   0  10       1873.63       1944.68        32.69 o                         
  10   0  10          2.72         15.20        20.90 o                         
  12   0  10        407.76        398.16        23.57 o                         
  14   0  10        487.15        443.32        24.76 o                         
 -17   1  10          0.19          1.93         8.29 o                         
 -16   1  10          0.11          5.48         8.02 o                         
 -15   1  10         18.08         28.63         8.24 o                         
 -14   1  10         24.17         30.81         6.91 o                         
 -13   1  10         45.11         42.95         8.36 o                         
 -12   1  10        318.99        280.86        11.14 o                         
 -11   1  10          3.97          9.73         7.96 o                         
 -10   1  10        262.96        239.96         8.39 o                         
  -9   1  10        166.35        195.97         7.76 o                         
  -8   1  10          0.32         15.55         7.49 o                         
  -7   1  10         76.58         63.90         7.24 o                         
  -6   1  10       2306.61       2455.17        18.97 o                         
  -5   1  10          3.57         10.69         6.25 o                         
  -4   1  10       1387.45       1510.14        12.12 o                         
  -3   1  10       2394.31       2475.87        15.77 o                         
  -2   1  10         72.87         75.67         7.43 o                         
  -1   1  10        194.11        191.59         8.31 o                         
   0   1  10        212.80        201.83        11.58 o                         
   1   1  10       4419.76       4649.77        27.10 o                         
   2   1  10       8586.63       8686.63        61.73 o                         
   3   1  10          0.39          3.00         8.93 o                         
   4   1  10        264.96        228.91        10.58 o                         
   5   1  10        159.52        164.88        10.62 o                         
   6   1  10         92.21         85.70        13.36 o                         
   7   1  10       1542.51       1583.97        24.38 o                         
   8   1  10        336.67        348.80        13.90 o                         
   9   1  10        113.21        143.71        16.05 o                         
  10   1  10        232.18        236.16        13.80 o                         
  11   1  10        583.69        577.83        20.88 o                         
  12   1  10          7.92          7.38        17.90 o                         
  13   1  10          5.54         18.60        19.05 o                         
  14   1  10         13.85          6.25        19.84 o                         
 -17   2  10         32.16         33.35        19.97 o                         
 -16   2  10          1.63         11.62         8.17 o                         
 -15   2  10         10.43         17.80         8.24 o                         
 -14   2  10        333.48        306.89         9.33 o                         
 -13   2  10        112.56        126.18         8.17 o                         
 -12   2  10        112.69        113.10         8.39 o                         
 -11   2  10        253.64        229.47         9.56 o                         
 -10   2  10       1609.20       1608.93        17.80 o                         
  -9   2  10        135.07        141.91         7.63 o                         
  -8   2  10        352.22        382.76         8.48 o                         
  -7   2  10        387.18        377.93         8.39 o                         
  -6   2  10         51.49         49.58         8.20 o                         
  -5   2  10         81.80         69.11         7.94 o                         
  -4   2  10        804.52        778.30        10.15 o                         
  -3   2  10       2507.96       2587.19        20.59 o                         
  -2   2  10        420.89        392.89         8.64 o                         
  -1   2  10       2740.05       2678.28        17.00 o                         
   0   2  10        200.94        230.70        12.93 o                         
   1   2  10       3228.26       3363.22        36.13 o                         
   2   2  10        265.32        238.47        16.34 o                         
   3   2  10        224.72        156.16        19.99 o                         
   4   2  10        836.57        904.84        12.90 o                         
   5   2  10        257.47        234.81        12.82 o                         
   6   2  10        131.90        124.53        12.20 o                         
   7   2  10         15.67         28.35        12.05 o                         
   8   2  10          4.31          9.38        12.81 o                         
   9   2  10        585.16        540.46        14.50 o                         
  10   2  10        113.43        108.01        13.06 o                         
  11   2  10        261.31        274.37        13.27 o                         
  12   2  10          8.29         11.02        17.77 o                         
  13   2  10         19.08         10.37        12.54 o                         
  14   2  10         19.69         40.35        13.19 o                         
 -16   3  10        220.90        251.40         8.90 o                         
 -15   3  10         26.79         26.80         7.59 o                         
 -14   3  10        113.11        105.41         7.77 o                         
 -13   3  10         22.06         28.54         8.21 o                         
 -12   3  10          6.83          9.96         9.53 o                         
 -11   3  10         68.54         82.79         7.47 o                         
 -10   3  10       2509.55       2498.60        33.09 o                         
  -9   3  10        295.15        297.07         9.01 o                         
  -8   3  10        168.25        157.91         8.79 o                         
  -7   3  10          0.39          3.09         8.07 o                         
  -6   3  10       1408.40       1364.22        15.09 o                         
  -5   3  10         35.06         40.25         6.53 o                         
  -4   3  10        142.12        165.56         7.13 o                         
  -3   3  10        755.93        729.30         9.86 o                         
  -2   3  10        805.74        836.00        10.66 o                         
  -1   3  10         62.99         57.23         7.93 o                         
   0   3  10       1416.27       1402.27        12.53 o                         
   1   3  10        904.13        898.96        11.17 o                         
   2   3  10        102.73         71.35         8.54 o                         
   3   3  10        272.50        252.66        11.91 o                         
   4   3  10        637.38        642.46        14.28 o                         
   5   3  10        220.83        214.31        12.88 o                         
   6   3  10         29.28         36.27        12.43 o                         
   7   3  10        190.21        203.27        14.73 o                         
   8   3  10         55.47         46.49        16.77 o                         
   9   3  10        284.96        281.11        12.89 o                         
  10   3  10         36.10         37.12        11.72 o                         
  11   3  10         10.05          8.55        11.83 o                         
  12   3  10        241.75        228.82        13.34 o                         
  13   3  10          5.39         -8.60        15.17 o                         
 -15   4  10         19.42         30.91         8.20 o                         
 -14   4  10        133.90        143.75        11.29 o                         
 -13   4  10          0.19          9.22         7.41 o                         
 -12   4  10        358.04        373.27         9.11 o                         
 -11   4  10        292.70        265.90         8.74 o                         
 -10   4  10        255.18        263.31         8.61 o                         
  -9   4  10        706.15        707.57        10.89 o                         
  -8   4  10        528.22        553.45        10.37 o                         
  -7   4  10        757.38        792.87        12.51 o                         
  -6   4  10        127.06        105.36         7.59 o                         
  -5   4  10       1461.16       1517.96        16.72 o                         
  -4   4  10        494.20        496.78         9.79 o                         
  -3   4  10       1290.93       1281.09        13.19 o                         
  -2   4  10         49.18         47.72         7.29 o                         
  -1   4  10        607.41        602.64         9.88 o                         
   0   4  10        846.97        735.58        11.72 o                         
   1   4  10          0.21          8.75         7.66 o                         
   2   4  10         53.25         57.00         7.91 o                         
   3   4  10        262.25        297.29         8.59 o                         
   4   4  10        139.74        166.24        12.05 o                         
   5   4  10       1129.22       1093.33        15.15 o                         
   6   4  10        551.64        602.55        17.89 o                         
   7   4  10        242.64        223.92        15.28 o                         
   8   4  10         55.40         31.83        15.19 o                         
   9   4  10        308.94        303.52        13.15 o                         
  10   4  10        137.82        153.96        12.64 o                         
  11   4  10          6.71         12.47        11.64 o                         
  12   4  10        153.00        163.62        13.67 o                         
 -14   5  10        158.53        142.85         9.38 o                         
 -13   5  10         46.04         45.48         9.07 o                         
 -12   5  10        204.13        180.27         8.08 o                         
 -11   5  10         64.67         60.53         9.71 o                         
 -10   5  10        206.63        205.20        10.60 o                         
  -9   5  10          0.10          6.74         8.98 o                         
  -8   5  10         25.01         34.63         7.82 o                         
  -7   5  10        504.08        506.18         9.62 o                         
  -6   5  10         92.06         83.91         7.88 o                         
  -5   5  10         62.94         69.82         7.51 o                         
  -4   5  10        140.79        133.13         7.37 o                         
  -3   5  10         56.22         62.13         7.66 o                         
  -2   5  10        650.10        663.94        10.17 o                         
  -1   5  10       1187.70       1185.02        14.61 o                         
   0   5  10        602.19        626.03         9.96 o                         
   1   5  10        619.28        567.95         9.89 o                         
   2   5  10        881.46        918.60        10.92 o                         
   3   5  10        221.89        221.95         9.87 o                         
   4   5  10        419.33        408.01        10.79 o                         
   5   5  10        197.32        209.68        10.83 o                         
   6   5  10         21.90         37.00        10.77 o                         
   7   5  10         13.23         20.70         9.50 o                         
   8   5  10         92.79         90.12        12.87 o                         
   9   5  10          4.35         24.74        15.44 o                         
  10   5  10        108.46         84.44        14.40 o                         
  11   5  10         14.39         20.05        11.92 o                         
 -12   6  10        147.96        157.70         9.33 o                         
 -11   6  10         27.70         21.98         9.95 o                         
 -10   6  10        297.33        266.60        10.31 o                         
  -9   6  10        259.18        232.95         9.63 o                         
  -8   6  10         31.49         28.89         8.08 o                         
  -7   6  10         19.37         22.70         8.47 o                         
  -6   6  10        181.76        182.93         8.50 o                         
  -5   6  10         26.68          4.56         8.50 o                         
  -4   6  10         28.31         32.53         7.06 o                         
  -3   6  10          4.23          6.84         7.64 o                         
  -2   6  10       1561.20       1511.53        13.39 o                         
  -1   6  10          7.48         11.79         8.03 o                         
   0   6  10         41.35         58.38         7.57 o                         
   1   6  10         52.32         48.95         7.26 o                         
   2   6  10        221.41        205.08         7.55 o                         
   3   6  10         38.14         41.10         7.12 o                         
   4   6  10        191.89        200.44         8.26 o                         
   5   6  10        118.72        123.46         9.50 o                         
   6   6  10         28.22         47.31         8.84 o                         
   7   6  10        133.36        146.35         9.50 o                         
   8   6  10        111.85        121.95         9.77 o                         
   9   6  10         45.94         40.15        11.23 o                         
  10   6  10         25.01         42.28        10.80 o                         
 -10   7  10        129.44        123.42         9.50 o                         
  -9   7  10         22.89         18.80         8.09 o                         
  -8   7  10          0.04         14.63         7.92 o                         
  -7   7  10        197.53        176.55         9.14 o                         
  -6   7  10        147.87        152.52         7.98 o                         
  -5   7  10         78.25         64.72         8.03 o                         
  -4   7  10         52.87         51.07         7.95 o                         
  -3   7  10          0.15          0.07         8.54 o                         
  -2   7  10         10.25          7.11         8.12 o                         
  -1   7  10        141.73        156.30         9.48 o                         
   0   7  10         38.81         33.21         7.88 o                         
   1   7  10        450.87        446.16         9.37 o                         
   2   7  10         59.60         53.46         7.74 o                         
   3   7  10        204.03        202.47         9.01 o                         
   4   7  10        107.22         96.27         8.06 o                         
   5   7  10         85.33         95.17         7.66 o                         
   6   7  10          6.92         18.97         8.72 o                         
   7   7  10          2.57         -0.98         9.86 o                         
  -7   8  10          0.09         -2.69         7.64 o                         
  -6   8  10         15.74         32.10         8.05 o                         
  -5   8  10         57.33         79.60         9.57 o                         
  -4   8  10          9.55         15.55         9.04 o                         
  -3   8  10         43.08         61.09         7.67 o                         
  -2   8  10        179.45        155.87        10.43 o                         
  -1   8  10          4.93         24.44        10.57 o                         
   0   8  10         14.87          7.45         8.00 o                         
   1   8  10          6.51         21.51         8.25 o                         
   2   8  10         66.92         82.27         8.23 o                         
   3   8  10        133.54        127.57         9.09 o                         
   4   8  10         16.71         24.70         9.49 o                         
 -17   0  11         43.79         68.22        19.03 o                         
 -15   0  11         65.62         83.11        13.31 o                         
 -13   0  11        444.31        379.03        14.18 o                         
 -11   0  11       3749.96       3620.65       167.41 o                         
  -9   0  11        172.28        173.78        12.25 o                         
  -7   0  11       1216.29       1034.69        16.70 o                         
  -5   0  11       1270.58       1402.26        17.96 o                         
  -3   0  11       2848.89       2871.65        23.75 o                         
  -1   0  11        117.42         86.33        12.93 o                         
   1   0  11         33.10         37.76        12.35 o                         
   3   0  11       6289.19       6137.37        45.37 o                         
   5   0  11       1707.78       1647.61        19.65 o                         
   7   0  11         30.34         57.71        13.48 o                         
   9   0  11         57.24         66.25        13.40 o                         
  11   0  11         87.52        101.08        21.56 o                         
  13   0  11         12.23         21.95        22.82 o                         
 -17   1  11         22.32         37.66         8.70 o                         
 -16   1  11          4.35         19.77         8.72 o                         
 -15   1  11         53.38         67.55         9.24 o                         
 -14   1  11         28.28         22.90         7.14 o                         
 -13   1  11         74.79         68.40         7.89 o                         
 -12   1  11        131.51        133.47         8.71 o                         
 -11   1  11         69.15         60.35         8.29 o                         
 -10   1  11        404.04        395.32         8.97 o                         
  -9   1  11        521.93        487.58        10.81 o                         
  -8   1  11       2184.94       2048.91        15.58 o                         
  -7   1  11          6.65          3.91         6.65 o                         
  -6   1  11        746.68        754.95        10.96 o                         
  -5   1  11        311.35        263.95         6.78 o                         
  -4   1  11        100.76         98.58         8.31 o                         
  -3   1  11        146.25        138.52         8.36 o                         
  -2   1  11         13.24          5.60         7.30 o                         
  -1   1  11       1134.81       1066.96        10.24 o                         
   0   1  11        399.17        430.13         8.48 o                         
   1   1  11        779.68        802.02        12.51 o                         
   2   1  11       2130.24       2228.45        28.33 o                         
   3   1  11          7.24          2.41         9.26 o                         
   4   1  11       2093.52       2139.44        15.17 o                         
   5   1  11        136.46        149.48        10.15 o                         
   6   1  11        809.28        822.62        12.01 o                         
   7   1  11        140.34        165.21         9.79 o                         
   8   1  11       2639.31       2521.94        29.93 o                         
   9   1  11         10.74         14.38        11.80 o                         
  10   1  11        256.17        266.76        13.69 o                         
  11   1  11         29.21         31.21        11.10 o                         
  12   1  11         45.27         47.88        17.59 o                         
  13   1  11         99.37        105.64        13.58 o                         
  14   1  11          7.04         28.04        13.91 o                         
 -16   2  11          3.48          9.04         7.91 o                         
 -15   2  11         32.89         35.29         8.87 o                         
 -14   2  11         91.07        104.54         8.11 o                         
 -13   2  11          0.84         -1.39         7.50 o                         
 -12   2  11         33.89         15.64         7.91 o                         
 -11   2  11         31.78         38.90         7.21 o                         
 -10   2  11         60.66         47.95         6.92 o                         
  -9   2  11        273.03        267.99         8.86 o                         
  -8   2  11         62.66         66.86         7.95 o                         
  -7   2  11        742.03        685.26        11.93 o                         
  -6   2  11       1551.35       1472.00        19.67 o                         
  -5   2  11        644.49        642.15        10.59 o                         
  -4   2  11         39.28         34.05         6.72 o                         
  -3   2  11       2362.30       2437.50        24.19 o                         
  -2   2  11          6.54         -5.68         6.98 o                         
  -1   2  11        276.67        299.06        12.64 o                         
   0   2  11       5150.48       5498.35        20.37 o                         
   1   2  11         56.21         28.17        10.96 o                         
   2   2  11          0.70          4.92        11.48 o                         
   3   2  11       5594.42       5944.57        21.25 o                         
   4   2  11         75.43         37.56        12.58 o                         
   5   2  11        366.07        322.59        11.39 o                         
   6   2  11        492.88        488.23        13.94 o                         
   7   2  11        292.66        279.66        12.94 o                         
   8   2  11         12.73         25.28        11.70 o                         
   9   2  11         38.72         46.08        13.11 o                         
  10   2  11        508.33        496.69        13.99 o                         
  11   2  11        106.56        128.58        13.62 o                         
  12   2  11         37.27         48.78        12.51 o                         
  13   2  11          0.35         15.09        17.27 o                         
 -16   3  11          8.83         24.13         8.20 o                         
 -15   3  11         52.09         58.63         7.04 o                         
 -14   3  11         85.71         88.25         8.18 o                         
 -13   3  11         22.28         21.16         7.57 o                         
 -12   3  11        119.95        110.55         7.04 o                         
 -11   3  11          0.05          8.89         6.78 o                         
 -10   3  11         90.80        100.27         7.40 o                         
  -9   3  11          3.26         10.35         7.09 o                         
  -8   3  11       1659.90       1597.42        19.12 o                         
  -7   3  11        260.97        254.23         9.74 o                         
  -6   3  11       2279.42       2275.98        16.66 o                         
  -5   3  11        184.02        175.54         7.36 o                         
  -4   3  11        358.91        341.65         7.06 o                         
  -3   3  11        182.55        162.28         6.89 o                         
  -2   3  11          2.21         -6.63         6.91 o                         
  -1   3  11         23.08         37.84         7.64 o                         
   0   3  11        221.87        282.10        10.16 o                         
   1   3  11        100.20         81.30         8.27 o                         
   2   3  11        768.57        903.67        13.75 o                         
   3   3  11         53.88         58.76         9.13 o                         
   4   3  11         83.65        103.88        10.78 o                         
   5   3  11         92.62         98.92        12.62 o                         
   6   3  11         35.94         42.29        13.67 o                         
   7   3  11        208.94        211.95        13.00 o                         
   8   3  11        711.64        718.22        18.05 o                         
   9   3  11        475.11        438.37        13.20 o                         
  10   3  11          7.33          9.49        12.78 o                         
  11   3  11         34.88         46.27        12.22 o                         
  12   3  11         41.85         49.34        12.08 o                         
  13   3  11          2.26         24.10        13.95 o                         
 -15   4  11         48.91         64.79         7.85 o                         
 -14   4  11         86.96        101.83         7.92 o                         
 -13   4  11         54.13         52.45         7.43 o                         
 -12   4  11        162.42        195.38         8.02 o                         
 -11   4  11        404.65        423.30         9.60 o                         
 -10   4  11         38.18         40.98         7.58 o                         
  -9   4  11        102.35        109.77         8.55 o                         
  -8   4  11         11.65         17.68         8.01 o                         
  -7   4  11        605.52        561.96         9.71 o                         
  -6   4  11         21.31         24.80         7.12 o                         
  -5   4  11        416.43        381.48         9.21 o                         
  -4   4  11        180.94        173.10         7.72 o                         
  -3   4  11       1759.68       1729.52        13.36 o                         
  -2   4  11          1.78          6.04         6.61 o                         
  -1   4  11        203.77        222.24         7.42 o                         
   0   4  11        120.48        131.10         7.53 o                         
   1   4  11         68.19         71.16         7.83 o                         
   2   4  11        452.55        453.90        12.75 o                         
   3   4  11        104.56         95.44         8.52 o                         
   4   4  11        734.82        685.10        13.96 o                         
   5   4  11        428.45        394.42        11.31 o                         
   6   4  11        477.11        486.08        13.32 o                         
   7   4  11        122.21        142.67        12.83 o                         
   8   4  11        393.72        347.13        16.07 o                         
   9   4  11        614.14        612.64        13.78 o                         
  10   4  11        124.94        122.59        12.43 o                         
  11   4  11        128.90        124.21        15.06 o                         
  12   4  11          3.42         30.01        16.68 o                         
 -14   5  11          3.27          9.32         8.77 o                         
 -13   5  11        152.52        166.97         9.04 o                         
 -12   5  11          2.65         23.13         8.51 o                         
 -11   5  11         41.10         42.43         8.93 o                         
 -10   5  11         73.56         65.98         7.94 o                         
  -9   5  11         49.25         49.54         7.67 o                         
  -8   5  11        137.45        144.95         8.17 o                         
  -7   5  11         29.55         30.55         8.38 o                         
  -6   5  11        879.97        878.43        12.61 o                         
  -5   5  11          7.30          6.73         7.08 o                         
  -4   5  11        167.60        154.05         7.83 o                         
  -3   5  11        792.67        752.35         9.84 o                         
  -2   5  11        449.68        446.95         8.36 o                         
  -1   5  11        535.55        530.64         8.99 o                         
   0   5  11        239.60        240.22         7.84 o                         
   1   5  11        137.47        143.36         8.53 o                         
   2   5  11         43.73         39.12         7.71 o                         
   3   5  11          7.62         12.15         8.19 o                         
   4   5  11          0.32         -0.47         8.22 o                         
   5   5  11        332.56        298.71         9.44 o                         
   6   5  11         35.59         40.60        10.33 o                         
   7   5  11          6.92        -10.10        14.59 o                         
   8   5  11        120.44        123.79        12.41 o                         
   9   5  11        178.23        169.96        12.95 o                         
  10   5  11          1.57         -4.76        12.19 o                         
  11   5  11         34.83         41.08        12.13 o                         
 -12   6  11          0.04          3.65        10.68 o                         
 -11   6  11        117.43        108.62         8.88 o                         
 -10   6  11          3.57         16.56         9.00 o                         
  -9   6  11         26.34         23.50         8.30 o                         
  -8   6  11         38.17         36.98         7.69 o                         
  -7   6  11         42.97         67.86         8.33 o                         
  -6   6  11         72.71         69.48         7.45 o                         
  -5   6  11          0.09         14.63         7.41 o                         
  -4   6  11         94.90         97.31         8.18 o                         
  -3   6  11         48.76         57.68         7.20 o                         
  -2   6  11         23.84         35.92         7.93 o                         
  -1   6  11        889.60        840.39        11.98 o                         
   0   6  11         37.87         48.95         7.49 o                         
   1   6  11          2.77          6.54         7.24 o                         
   2   6  11          2.43          9.62         6.87 o                         
   3   6  11          5.70         12.09         7.40 o                         
   4   6  11         22.75         29.37         7.91 o                         
   5   6  11         75.04         58.79         8.88 o                         
   6   6  11        257.50        248.26        10.17 o                         
   7   6  11         11.18         18.85        10.55 o                         
   8   6  11         42.67         32.03         9.61 o                         
   9   6  11        128.79        116.47        10.08 o                         
 -10   7  11          2.22          8.30         9.22 o                         
  -9   7  11         37.61         60.26        11.25 o                         
  -8   7  11        131.95        125.09         9.21 o                         
  -7   7  11          7.97         20.03         7.82 o                         
  -6   7  11        104.63        130.42         8.24 o                         
  -5   7  11          9.42         12.60         8.62 o                         
  -4   7  11         93.86        104.66         7.95 o                         
  -3   7  11         59.18         47.36         8.28 o                         
  -2   7  11        979.87        949.83        11.58 o                         
  -1   7  11         32.23         26.25         8.29 o                         
   0   7  11         11.71         19.46         8.04 o                         
   1   7  11        118.71        118.45         7.47 o                         
   2   7  11         33.67         38.23         8.06 o                         
   3   7  11         81.55         81.91         7.68 o                         
   4   7  11          0.06          1.41         7.46 o                         
   5   7  11         18.71         28.91         9.06 o                         
   6   7  11         24.30         33.09         9.25 o                         
   7   7  11         90.34         99.67         9.98 o                         
  -6   8  11         52.45         55.05         8.40 o                         
  -5   8  11         31.67         25.24         7.88 o                         
  -4   8  11          6.22         -3.20         9.49 o                         
  -3   8  11          0.02          1.54         8.86 o                         
  -2   8  11          6.00         18.96         8.25 o                         
  -1   8  11        439.46        436.40        10.71 o                         
   0   8  11        233.54        226.10         8.77 o                         
   1   8  11         39.36         49.08         8.52 o                         
   2   8  11         62.26         71.77         8.20 o                         
   3   8  11        217.22        208.02         8.88 o                         
 -16   0  12         62.92         85.71        11.75 o                         
 -14   0  12         69.18         50.47        12.65 o                         
 -12   0  12         47.72        108.64        15.62 o                         
 -10   0  12       1591.36       1538.34        19.94 o                         
  -8   0  12         59.35         72.45        12.30 o                         
  -6   0  12         29.23         40.31         9.10 o                         
  -4   0  12       2555.44       2614.94        21.27 o                         
  -2   0  12       2338.71       2060.59        20.38 o                         
   0   0  12        582.64        578.27        15.07 o                         
   2   0  12        782.63        727.81        17.71 o                         
   4   0  12       1955.08       1970.88        19.03 o                         
   6   0  12          3.89         29.59        11.37 o                         
   8   0  12         30.78         44.75        13.55 o                         
  10   0  12        473.17        479.21        16.18 o                         
  12   0  12        117.70        120.86        14.64 o                         
 -16   1  12          0.87          9.40         7.58 o                         
 -15   1  12        208.75        223.41        10.77 o                         
 -14   1  12         13.86         21.32         8.47 o                         
 -13   1  12        450.73        458.45        10.18 o                         
 -12   1  12        153.11        167.07         7.94 o                         
 -11   1  12       1068.36        985.44        12.84 o                         
 -10   1  12         23.41         25.57         7.31 o                         
  -9   1  12         32.70         43.86         6.92 o                         
  -8   1  12        130.46        121.60         7.53 o                         
  -7   1  12         64.63         71.53         7.29 o                         
  -6   1  12       1666.20       1793.71        16.45 o                         
  -5   1  12        629.96        642.48        10.19 o                         
  -4   1  12         22.35         22.72         7.82 o                         
  -3   1  12         17.83         27.41         8.02 o                         
  -2   1  12        414.53        414.87         9.64 o                         
  -1   1  12        313.79        274.47         9.91 o                         
   0   1  12         89.90         92.64         7.58 o                         
   1   1  12       1090.71       1018.28        11.32 o                         
   2   1  12        236.43        217.43        12.57 o                         
   3   1  12       1270.79       1302.16        12.02 o                         
   4   1  12          1.11         16.45         9.36 o                         
   5   1  12        100.95        117.48        10.08 o                         
   6   1  12        488.28        518.69        13.82 o                         
   7   1  12        232.32        250.92        10.29 o                         
   8   1  12        129.90        127.30        11.02 o                         
   9   1  12        552.74        537.59        11.09 o                         
  10   1  12          0.10          6.06        13.19 o                         
  11   1  12         16.05         10.46        14.44 o                         
  12   1  12         25.74         33.62        13.40 o                         
  13   1  12         78.78         94.45        13.85 o                         
 -16   2  12          3.79          7.61         7.16 o                         
 -15   2  12          0.01          3.69         7.37 o                         
 -14   2  12         10.77         25.83         8.55 o                         
 -13   2  12         56.18         46.19         7.85 o                         
 -12   2  12          9.88         16.64         7.35 o                         
 -11   2  12        592.65        542.90         9.32 o                         
 -10   2  12          6.35         16.99         7.33 o                         
  -9   2  12       4051.44       3873.09        51.82 o                         
  -8   2  12        745.05        739.45        11.65 o                         
  -7   2  12       1668.63       1730.55        13.05 o                         
  -6   2  12          0.15          0.25         6.55 o                         
  -5   2  12        156.32        162.36         7.89 o                         
  -4   2  12        855.91        871.74        11.07 o                         
  -3   2  12         27.25          4.42         9.03 o                         
  -2   2  12       2319.33       2281.22        12.26 o                         
  -1   2  12        778.01        730.40        11.15 o                         
   0   2  12        366.85        359.22        12.50 o                         
   1   2  12       1696.52       1837.91        13.03 o                         
   2   2  12        359.52        369.18         9.86 o                         
   3   2  12          6.09         -6.94        10.90 o                         
   4   2  12        107.78        120.53        10.36 o                         
   5   2  12          4.65         11.36         9.42 o                         
   6   2  12         11.51          9.00        10.19 o                         
   7   2  12         76.26         83.26         9.56 o                         
   8   2  12         17.55         28.03        15.07 o                         
   9   2  12        123.26        119.65        12.60 o                         
  10   2  12        467.08        445.34        13.89 o                         
  11   2  12          8.93         16.92        13.16 o                         
  12   2  12        332.23        329.21        13.91 o                         
  13   2  12         75.09         90.19        13.08 o                         
 -15   3  12         45.88         32.01         9.97 o                         
 -14   3  12        298.29        298.28         8.36 o                         
 -13   3  12         87.40        110.08         8.82 o                         
 -12   3  12         13.05         14.90         7.04 o                         
 -11   3  12         86.97         83.71         6.64 o                         
 -10   3  12         92.89         91.03         6.43 o                         
  -9   3  12        167.18        161.24         7.52 o                         
  -8   3  12       1563.34       1513.19        12.08 o                         
  -7   3  12          2.81         15.10         9.12 o                         
  -6   3  12        387.72        362.12         8.77 o                         
  -5   3  12        953.58        947.06        13.71 o                         
  -4   3  12         73.44         77.18         7.05 o                         
  -3   3  12        133.66        150.44         6.83 o                         
  -2   3  12       1834.24       1753.38        14.55 o                         
  -1   3  12       1313.70       1270.64        13.95 o                         
   0   3  12        182.65        166.04         8.31 o                         
   1   3  12        458.35        525.17        10.66 o                         
   2   3  12         28.00         14.45         9.98 o                         
   3   3  12          0.99         22.30         9.73 o                         
   4   3  12        456.02        461.35        13.47 o                         
   5   3  12        546.91        540.07        11.65 o                         
   6   3  12         46.07         68.08        10.50 o                         
   7   3  12        229.40        211.75        12.78 o                         
   8   3  12        295.05        302.57        13.08 o                         
   9   3  12         11.01          4.92        11.64 o                         
  10   3  12        201.20        203.13        12.40 o                         
  11   3  12         20.43          9.19        12.18 o                         
  12   3  12          9.40         20.61        11.94 o                         
 -15   4  12         62.01         86.27         8.96 o                         
 -14   4  12          2.59         19.57         8.38 o                         
 -13   4  12        147.41        149.76         8.85 o                         
 -12   4  12         12.52         28.11         7.17 o                         
 -11   4  12         53.11         74.83         7.44 o                         
 -10   4  12         12.47         28.83         7.69 o                         
  -9   4  12        768.08        757.29        10.58 o                         
  -8   4  12        799.18        875.59        12.82 o                         
  -7   4  12         49.53         60.28         8.85 o                         
  -6   4  12         65.37         70.36         7.63 o                         
  -5   4  12        932.94        917.14         8.97 o                         
  -4   4  12       1685.99       1814.84        13.31 o                         
  -3   4  12         11.98          2.41         7.41 o                         
  -2   4  12         14.08         29.39         6.95 o                         
  -1   4  12        114.72        108.62         7.36 o                         
   0   4  12        342.78        355.03         8.49 o                         
   1   4  12       1268.33       1254.63        13.57 o                         
   2   4  12        146.05        148.87         9.05 o                         
   3   4  12          0.18          7.83         8.96 o                         
   4   4  12        997.54       1052.68        12.92 o                         
   5   4  12          3.40         10.98        11.77 o                         
   6   4  12        577.74        582.80        15.58 o                         
   7   4  12         36.93         19.02        13.75 o                         
   8   4  12         18.02         46.08        11.45 o                         
   9   4  12         82.29         98.86        11.74 o                         
  10   4  12          0.30        -14.04        14.65 o                         
  11   4  12        174.77        201.08        13.93 o                         
 -13   5  12          0.01          4.99         8.56 o                         
 -12   5  12         29.09         27.04         8.43 o                         
 -11   5  12          3.94         16.38         7.72 o                         
 -10   5  12        100.68         90.36         7.77 o                         
  -9   5  12        201.82        214.51         8.66 o                         
  -8   5  12         84.86         93.21         8.35 o                         
  -7   5  12          2.39          1.02         8.30 o                         
  -6   5  12         73.22         65.15         7.35 o                         
  -5   5  12         90.39        105.38         8.51 o                         
  -4   5  12        791.84        766.28        11.45 o                         
  -3   5  12        265.79        263.26         7.62 o                         
  -2   5  12         69.95         70.36         7.61 o                         
  -1   5  12       1092.04       1117.36        10.98 o                         
   0   5  12        807.73        780.47         8.75 o                         
   1   5  12       1033.69        996.49        11.92 o                         
   2   5  12        359.40        367.29         8.58 o                         
   3   5  12          6.42          7.92         8.22 o                         
   4   5  12         33.70         31.75         8.34 o                         
   5   5  12        335.17        333.18        11.52 o                         
   6   5  12         86.05         96.81         9.81 o                         
   7   5  12          2.81         21.53        14.53 o                         
   8   5  12          4.17         -5.80        12.21 o                         
   9   5  12         11.87         39.73        11.65 o                         
  10   5  12          1.86          9.34        11.73 o                         
 -12   6  12         13.16         33.38         9.64 o                         
 -11   6  12          3.55         -0.91        10.45 o                         
 -10   6  12         64.72         85.29         8.96 o                         
  -9   6  12         11.26          8.58         9.59 o                         
  -8   6  12        533.40        554.30         9.49 o                         
  -7   6  12         66.31         86.78         8.78 o                         
  -6   6  12        244.43        246.60         9.29 o                         
  -5   6  12        131.43        139.32         9.46 o                         
  -4   6  12          5.07         14.65         7.39 o                         
  -3   6  12         15.63         25.71         7.40 o                         
  -2   6  12         45.02         40.81         7.07 o                         
  -1   6  12         16.07         19.97         6.98 o                         
   0   6  12        263.23        261.65         8.29 o                         
   1   6  12          0.04          3.91         6.95 o                         
   2   6  12        133.74        136.48         7.59 o                         
   3   6  12         28.18         42.91         8.96 o                         
   4   6  12         53.35         59.71         9.40 o                         
   5   6  12          9.22          6.47         9.07 o                         
   6   6  12        661.42        668.83        11.85 o                         
   7   6  12          6.44         13.66         8.62 o                         
   8   6  12        132.04        129.39        13.12 o                         
   9   6  12        124.71         96.64        18.10 o                         
  -9   7  12         71.58         79.84         7.98 o                         
  -8   7  12         25.81         35.29         8.24 o                         
  -7   7  12          0.10         10.53         7.99 o                         
  -6   7  12        137.45        137.23         8.90 o                         
  -5   7  12        282.63        260.21         8.37 o                         
  -4   7  12          0.84         14.33         8.30 o                         
  -3   7  12        199.69        191.48         8.72 o                         
  -2   7  12         29.35         27.23         7.91 o                         
  -1   7  12        163.66        139.65         7.76 o                         
   0   7  12         24.76         36.22         7.29 o                         
   1   7  12        109.30        111.97         8.07 o                         
   2   7  12         10.11         18.56         7.26 o                         
   3   7  12         64.60         64.65         7.83 o                         
   4   7  12         39.24         54.29         8.35 o                         
   5   7  12          8.82         15.63         7.96 o                         
   6   7  12        118.70        116.69        10.95 o                         
  -6   8  12          3.59         11.51        17.95 o                         
  -5   8  12          0.10         19.10         8.46 o                         
  -4   8  12          6.64         18.16         8.06 o                         
  -3   8  12         11.45         27.11         7.94 o                         
  -2   8  12         67.71         82.57        12.24 o                         
  -1   8  12          8.16         19.16         9.93 o                         
   0   8  12         14.79         14.01         8.13 o                         
   1   8  12        290.47        323.04         9.10 o                         
   2   8  12          5.85         13.02         8.60 o                         
 -15   0  13        404.39        375.62        12.74 o                         
 -13   0  13        672.17        651.69        22.53 o                         
 -11   0  13        123.50        127.14        10.92 o                         
  -9   0  13        238.07        231.68        14.18 o                         
  -7   0  13         98.37         74.71        12.00 o                         
  -5   0  13       2315.35       2196.39        45.36 o                         
  -3   0  13       3871.46       3751.07        36.27 o                         
  -1   0  13       2353.82       2254.48        41.86 o                         
   1   0  13         10.23         10.44         9.89 o                         
   3   0  13       1766.33       1847.27        18.69 o                         
   5   0  13        566.98        539.22        14.87 o                         
   7   0  13        852.12        919.07        26.40 o                         
   9   0  13        147.05        164.10        14.57 o                         
  11   0  13         15.63         27.27        14.78 o                         
  13   0  13         83.92         90.06        15.96 o                         
 -16   1  13         40.41         31.19         8.36 o                         
 -15   1  13         74.63         72.60         9.18 o                         
 -14   1  13          0.98         12.47         7.81 o                         
 -13   1  13        154.39        167.83         9.54 o                         
 -12   1  13        218.57        215.80         9.75 o                         
 -11   1  13         48.42         59.36         7.73 o                         
 -10   1  13         56.94         61.15         8.66 o                         
  -9   1  13         21.85         26.52         7.14 o                         
  -8   1  13         24.56         23.13         7.04 o                         
  -7   1  13        115.17        104.96         8.67 o                         
  -6   1  13         46.89         34.07         6.60 o                         
  -5   1  13          6.61          5.91         6.85 o                         
  -4   1  13          3.32          4.82         6.85 o                         
  -3   1  13        781.11        791.94         9.26 o                         
  -2   1  13        337.41        323.82         8.80 o                         
  -1   1  13        254.22        251.68         6.90 o                         
   0   1  13          0.14          5.07         6.34 o                         
   1   1  13         77.15         73.30         7.27 o                         
   2   1  13        361.55        315.66         9.17 o                         
   3   1  13        496.03        446.32        13.40 o                         
   4   1  13          5.01         13.71         8.09 o                         
   5   1  13        147.01        126.65         9.09 o                         
   6   1  13         68.51         66.58         9.74 o                         
   7   1  13          1.02         16.05        10.15 o                         
   8   1  13         95.69        100.51         9.82 o                         
   9   1  13         18.45         23.55        10.29 o                         
  10   1  13        105.24        114.00        10.74 o                         
  11   1  13          0.67         -5.45        12.57 o                         
  12   1  13         47.32         52.46        10.88 o                         
  13   1  13         40.94         33.16        11.05 o                         
 -16   2  13         20.53         29.02         8.20 o                         
 -15   2  13         16.32          8.36         7.53 o                         
 -14   2  13        115.57        126.03         7.36 o                         
 -13   2  13          3.52          7.61         7.50 o                         
 -12   2  13         79.14         99.53         7.22 o                         
 -11   2  13         25.27         17.89         6.99 o                         
 -10   2  13         62.47         67.30         6.95 o                         
  -9   2  13         31.97         27.19         7.95 o                         
  -8   2  13        381.72        350.81         7.75 o                         
  -7   2  13         17.48         33.34         8.19 o                         
  -6   2  13          6.98          4.36         7.32 o                         
  -5   2  13       1196.06       1152.68         9.92 o                         
  -4   2  13        534.31        579.65        10.29 o                         
  -3   2  13       1173.53       1191.20        10.08 o                         
  -2   2  13          4.69         -8.35         8.35 o                         
  -1   2  13       5253.92       5446.17        44.76 o                         
   0   2  13          6.68         18.31         8.15 o                         
   1   2  13          4.84         -3.44         7.85 o                         
   2   2  13        437.46        429.14        10.47 o                         
   3   2  13        662.82        665.19        11.39 o                         
   4   2  13       2979.28       2901.54        19.97 o                         
   5   2  13         84.89         85.73         9.98 o                         
   6   2  13        459.22        462.54        11.34 o                         
   7   2  13        196.20        192.46        10.39 o                         
   8   2  13         51.37         44.93         8.96 o                         
   9   2  13         22.00         32.86        11.97 o                         
  10   2  13          0.06          7.25         9.66 o                         
  11   2  13         21.89         18.71        12.51 o                         
  12   2  13          1.58          8.62        11.40 o                         
 -15   3  13         54.86         57.84         8.58 o                         
 -14   3  13          1.06         -2.35         8.54 o                         
 -13   3  13         40.85         35.31         7.05 o                         
 -12   3  13        197.99        196.18         9.13 o                         
 -11   3  13          0.01          8.98         7.74 o                         
 -10   3  13        139.43        134.96         7.57 o                         
  -9   3  13        224.45        223.42         8.44 o                         
  -8   3  13         10.28         14.81         7.64 o                         
  -7   3  13          9.85         16.13         8.50 o                         
  -6   3  13        142.13        143.88         7.36 o                         
  -5   3  13       1413.31       1464.82        13.61 o                         
  -4   3  13        219.55        203.60         7.65 o                         
  -3   3  13        477.06        469.57         9.44 o                         
  -2   3  13        105.68        104.96         7.47 o                         
  -1   3  13        636.73        566.02         9.95 o                         
   0   3  13          9.72         15.26         7.63 o                         
   1   3  13        262.78        309.81         9.17 o                         
   2   3  13         11.28         23.05         8.32 o                         
   3   3  13        544.96        534.80        11.02 o                         
   4   3  13         97.53         95.70        10.43 o                         
   5   3  13        221.84        219.26        11.09 o                         
   6   3  13         13.65         17.19        10.35 o                         
   7   3  13        573.08        603.15        12.89 o                         
   8   3  13         25.52         22.51         9.78 o                         
   9   3  13          1.31         11.48        12.22 o                         
  10   3  13         86.72         93.19        13.19 o                         
  11   3  13        379.67        352.02        15.83 o                         
  12   3  13          5.31         17.65        12.85 o                         
 -14   4  13        198.15        210.82         8.02 o                         
 -13   4  13          3.14          6.23         7.53 o                         
 -12   4  13          7.37         17.50         8.29 o                         
 -11   4  13         58.82         82.82         7.52 o                         
 -10   4  13         76.69         72.99         7.06 o                         
  -9   4  13        242.28        237.58         8.88 o                         
  -8   4  13          1.57         -0.68         7.36 o                         
  -7   4  13       1394.05       1383.00        17.57 o                         
  -6   4  13        278.88        266.33         8.52 o                         
  -5   4  13        246.34        225.34         8.32 o                         
  -4   4  13        998.70        997.30        11.61 o                         
  -3   4  13        479.66        450.07         9.29 o                         
  -2   4  13         69.85         68.57         7.64 o                         
  -1   4  13        160.35        156.35         7.30 o                         
   0   4  13        110.61        113.31         7.65 o                         
   1   4  13       1146.94       1125.81        13.88 o                         
   2   4  13        946.04        929.45        10.16 o                         
   3   4  13        415.09        381.38        11.81 o                         
   4   4  13       1193.51       1267.89        13.92 o                         
   5   4  13        661.42        640.64        16.85 o                         
   6   4  13         13.13         16.24        10.19 o                         
   7   4  13        196.65        200.79         9.87 o                         
   8   4  13         45.24         60.96        10.02 o                         
   9   4  13          2.59          1.05        14.47 o                         
  10   4  13          1.17          5.76        11.38 o                         
  11   4  13          0.72          6.49        12.21 o                         
 -13   5  13         31.33         44.27         8.15 o                         
 -12   5  13        130.87        131.84         7.84 o                         
 -11   5  13         43.74         65.54         8.89 o                         
 -10   5  13         53.64         61.05         8.40 o                         
  -9   5  13         65.92         71.70         8.16 o                         
  -8   5  13        249.52        238.25         9.08 o                         
  -7   5  13        119.97        135.20         7.13 o                         
  -6   5  13        149.64        153.04         9.42 o                         
  -5   5  13        276.99        263.69         7.94 o                         
  -4   5  13         35.04         37.56         6.95 o                         
  -3   5  13        524.57        510.01         8.93 o                         
  -2   5  13        149.64        125.71         7.26 o                         
  -1   5  13         19.73         33.28         7.36 o                         
   0   5  13        667.59        620.21         8.52 o                         
   1   5  13          1.32          5.69         7.05 o                         
   2   5  13          7.54          5.74         7.59 o                         
   3   5  13        198.68        179.14         9.35 o                         
   4   5  13          0.53          6.30         8.60 o                         
   5   5  13         27.54         43.14         9.36 o                         
   6   5  13        246.43        267.99        10.85 o                         
   7   5  13          6.50          4.68        11.47 o                         
   8   5  13          0.36         -1.09        11.80 o                         
   9   5  13         57.71         63.42        10.89 o                         
  10   5  13         29.28         15.68        15.68 o                         
 -11   6  13        276.82        313.51         9.36 o                         
 -10   6  13         41.64         41.06         8.36 o                         
  -9   6  13         29.90         41.17         8.09 o                         
  -8   6  13        140.98        131.16         8.82 o                         
  -7   6  13         11.60         21.74         7.50 o                         
  -6   6  13         69.44         67.88         8.19 o                         
  -5   6  13         78.39        102.90         7.71 o                         
  -4   6  13        138.46        138.60         7.23 o                         
  -3   6  13         66.00         68.43         7.06 o                         
  -2   6  13         97.47        100.45         7.53 o                         
  -1   6  13          3.94         15.94         7.49 o                         
   0   6  13         95.52         70.78         7.19 o                         
   1   6  13         98.11         99.26         6.98 o                         
   2   6  13         38.47         49.52         7.02 o                         
   3   6  13        536.44        520.45         9.37 o                         
   4   6  13         27.73         34.70         7.77 o                         
   5   6  13        121.96        133.23         9.40 o                         
   6   6  13         16.28         20.05         7.85 o                         
   7   6  13        148.20        159.07        10.45 o                         
   8   6  13          0.06          4.19         9.49 o                         
  -9   7  13          3.55          6.95        10.68 o                         
  -8   7  13        369.01        345.25        11.58 o                         
  -7   7  13          8.08         16.34         7.71 o                         
  -6   7  13        129.79        109.91         9.07 o                         
  -5   7  13         10.30         26.79         7.63 o                         
  -4   7  13          5.47          7.17         7.27 o                         
  -3   7  13         32.49         38.81         7.12 o                         
  -2   7  13          0.20          0.41         7.63 o                         
  -1   7  13         12.52         18.03         8.28 o                         
   0   7  13        214.97        220.01         9.43 o                         
   1   7  13         46.01         51.82         7.08 o                         
   2   7  13         47.11         57.62         8.19 o                         
   3   7  13         16.89         30.96         7.57 o                         
   4   7  13          1.19         11.56         8.07 o                         
   5   7  13         89.53         92.19         9.08 o                         
  -3   8  13        265.95        253.64         9.87 o                         
  -2   8  13          5.76         19.38         8.08 o                         
  -1   8  13          6.66         11.50         7.91 o                         
   0   8  13         88.20         98.87         8.57 o                         
 -16   0  14        282.51        260.50        13.44 o                         
 -14   0  14        407.10        411.03        14.38 o                         
 -12   0  14         17.73         28.99        18.57 o                         
 -10   0  14        906.17        858.43        20.12 o                         
  -8   0  14       1399.62       1389.89        28.11 o                         
  -6   0  14        472.76        420.84        10.05 o                         
  -4   0  14       1534.73       1501.76        16.81 o                         
  -2   0  14          4.91         19.78         8.64 o                         
   0   0  14         75.17         99.48        13.53 o                         
   2   0  14        149.30        161.26        14.05 o                         
   4   0  14       1955.55       1882.23        28.76 o                         
   6   0  14        500.11        487.36        13.69 o                         
   8   0  14        672.94        679.19        14.85 o                         
  10   0  14       1500.05       1495.83        22.46 o                         
  12   0  14         46.54         58.04        15.67 o                         
 -16   1  14          7.16         30.54         7.68 o                         
 -15   1  14         40.80         50.89        10.65 o                         
 -14   1  14         16.70         15.85         7.82 o                         
 -13   1  14        120.87        106.52         8.93 o                         
 -12   1  14         39.33         31.68         7.06 o                         
 -11   1  14         87.06        100.24         7.56 o                         
 -10   1  14         30.04         43.53         6.94 o                         
  -9   1  14         41.04         34.77         7.70 o                         
  -8   1  14         35.60         37.05         8.56 o                         
  -7   1  14         96.06        106.39         7.81 o                         
  -6   1  14         81.56        106.58         6.71 o                         
  -5   1  14        391.39        383.47         8.41 o                         
  -4   1  14         23.07         25.82         6.97 o                         
  -3   1  14        344.21        328.29         8.24 o                         
  -2   1  14        479.18        518.26         8.02 o                         
  -1   1  14        659.29        706.00         9.75 o                         
   0   1  14         98.01         83.64         6.95 o                         
   1   1  14        338.14        353.97         8.55 o                         
   2   1  14          0.34          7.13         7.62 o                         
   3   1  14         67.64         73.03         8.87 o                         
   4   1  14          2.76         11.22         9.04 o                         
   5   1  14       1508.51       1534.03        14.42 o                         
   6   1  14        820.69        808.05        11.55 o                         
   7   1  14        270.87        274.13        10.17 o                         
   8   1  14        150.78        148.46        10.70 o                         
   9   1  14         89.53         68.07         9.27 o                         
  10   1  14          3.68          9.80        10.13 o                         
  11   1  14          5.10         15.61         9.63 o                         
  12   1  14         22.95         40.11        10.17 o                         
 -16   2  14         16.50         14.04         9.51 o                         
 -15   2  14         32.60         25.98         7.61 o                         
 -14   2  14         27.23         35.13         7.69 o                         
 -13   2  14         11.84         26.19         6.66 o                         
 -12   2  14          0.80          8.74         7.75 o                         
 -11   2  14        337.79        314.28         7.99 o                         
 -10   2  14        700.63        690.40         9.56 o                         
  -9   2  14        161.12        147.74         7.60 o                         
  -8   2  14        755.98        765.29        11.70 o                         
  -7   2  14         89.96         98.23         7.28 o                         
  -6   2  14       1347.77       1227.28        12.68 o                         
  -5   2  14        308.38        325.68         7.80 o                         
  -4   2  14          5.36         13.79         8.56 o                         
  -3   2  14        115.50         87.77         7.57 o                         
  -2   2  14        130.85        148.49         7.59 o                         
  -1   2  14        925.06        848.99        35.46 o                         
   0   2  14          8.43         18.92         7.92 o                         
   1   2  14        220.31        214.12         8.86 o                         
   2   2  14          0.02         -6.73         7.93 o                         
   3   2  14          1.31         10.75         9.80 o                         
   4   2  14       1709.16       1669.68        14.08 o                         
   5   2  14        794.13        775.12        14.06 o                         
   6   2  14        117.90        134.94        10.54 o                         
   7   2  14          3.32         11.85         9.05 o                         
   8   2  14         14.45         28.52         9.57 o                         
   9   2  14          0.02         13.68        10.38 o                         
  10   2  14         92.70        100.45         9.80 o                         
  11   2  14         52.49         45.09         9.56 o                         
  12   2  14          0.00         10.76        10.30 o                         
 -15   3  14          1.48          5.40         8.06 o                         
 -14   3  14          1.17         10.51         7.21 o                         
 -13   3  14         86.83        107.02         8.48 o                         
 -12   3  14        322.09        321.31         9.04 o                         
 -11   3  14          0.18          8.52         6.39 o                         
 -10   3  14          0.01         17.10         6.40 o                         
  -9   3  14         63.06         49.00         7.07 o                         
  -8   3  14        910.91        859.04        11.56 o                         
  -7   3  14        227.15        224.07         9.54 o                         
  -6   3  14         59.15         59.87         7.68 o                         
  -5   3  14         32.70         13.96         6.43 o                         
  -4   3  14       1747.32       1811.53        17.17 o                         
  -3   3  14        208.21        197.68         7.42 o                         
  -2   3  14         59.22         57.22         6.95 o                         
  -1   3  14         50.75         43.90         8.02 o                         
   0   3  14         79.00         81.77         8.16 o                         
   1   3  14        195.02        197.43         8.76 o                         
   2   3  14        291.47        286.05         8.91 o                         
   3   3  14       1934.38       1929.87        14.08 o                         
   4   3  14         37.46         31.86        10.35 o                         
   5   3  14        496.00        466.91        11.25 o                         
   6   3  14         27.92         32.77        10.61 o                         
   7   3  14        557.32        508.21        10.82 o                         
   8   3  14        172.10        162.72        10.67 o                         
   9   3  14          2.02          0.87        10.03 o                         
  10   3  14         35.82         37.88        12.57 o                         
  11   3  14         18.01         37.08         9.33 o                         
 -14   4  14        161.18        197.59        10.07 o                         
 -13   4  14        220.42        207.08         8.30 o                         
 -12   4  14          4.41         12.95         7.89 o                         
 -11   4  14         42.43         43.69         7.05 o                         
 -10   4  14        122.12        114.14        11.04 o                         
  -9   4  14        120.40        104.95         7.99 o                         
  -8   4  14        337.14        345.81         9.52 o                         
  -7   4  14       1986.95       1949.68        19.86 o                         
  -6   4  14         44.32         43.35         7.29 o                         
  -5   4  14        150.78        169.03         8.25 o                         
  -4   4  14       1914.91       1826.38        12.97 o                         
  -3   4  14         13.13         21.27         7.37 o                         
  -2   4  14       1421.76       1366.73        10.96 o                         
  -1   4  14        555.18        566.75        10.19 o                         
   0   4  14        115.22        106.96         8.42 o                         
   1   4  14        237.43        244.21         8.12 o                         
   2   4  14         49.28         57.85        11.21 o                         
   3   4  14        228.33        205.52         9.77 o                         
   4   4  14        241.82        223.83        12.85 o                         
   5   4  14        476.79        433.47        10.87 o                         
   6   4  14         58.73         72.97        10.33 o                         
   7   4  14          7.05         10.41         9.52 o                         
   8   4  14          0.93          1.15         9.56 o                         
   9   4  14        207.97        206.90        10.76 o                         
  10   4  14         99.09        101.17        10.55 o                         
 -13   5  14         21.85         20.49         9.22 o                         
 -12   5  14         10.33          2.93         8.50 o                         
 -11   5  14        292.55        295.03         9.12 o                         
 -10   5  14         27.20         31.06         9.79 o                         
  -9   5  14        140.39        137.37         8.37 o                         
  -8   5  14         38.18         29.86         9.94 o                         
  -7   5  14          0.15          1.43         7.01 o                         
  -6   5  14         98.16         98.12         7.49 o                         
  -5   5  14        409.12        423.96         9.23 o                         
  -4   5  14         88.59         90.06         7.89 o                         
  -3   5  14        330.42        361.72        10.27 o                         
  -2   5  14       2029.30       2017.17        17.71 o                         
  -1   5  14        238.03        212.91         7.67 o                         
   0   5  14        392.28        388.62         7.78 o                         
   1   5  14         64.25         71.94         7.40 o                         
   2   5  14          0.11          3.80         7.29 o                         
   3   5  14        312.69        291.93         9.91 o                         
   4   5  14         70.11         83.71         9.90 o                         
   5   5  14         29.39         37.18         9.97 o                         
   6   5  14         42.24         42.04        10.03 o                         
   7   5  14         29.54         16.75        11.83 o                         
   8   5  14          6.29          5.89         9.66 o                         
   9   5  14         11.64          6.67        11.58 o                         
 -11   6  14        128.23        131.36         9.18 o                         
 -10   6  14         71.08         79.19         9.29 o                         
  -9   6  14         39.27         64.59        10.92 o                         
  -8   6  14          0.41         12.45         8.06 o                         
  -7   6  14         46.55         52.59         7.31 o                         
  -6   6  14         16.58         24.33         7.44 o                         
  -5   6  14          0.07          1.24         8.26 o                         
  -4   6  14         18.56         33.52         7.11 o                         
  -3   6  14         93.23        106.42         7.31 o                         
  -2   6  14          0.09          6.00         6.95 o                         
  -1   6  14          1.32         -0.10         6.50 o                         
   0   6  14       1091.25       1040.73         9.72 o                         
   1   6  14         32.79         37.33         7.76 o                         
   2   6  14         73.64         78.49         8.53 o                         
   3   6  14         42.83         40.21         8.85 o                         
   4   6  14          0.10         -2.27         9.44 o                         
   5   6  14        105.87        128.67         9.29 o                         
   6   6  14         22.78         23.78        10.43 o                         
   7   6  14          1.30          8.57         9.78 o                         
  -8   7  14         84.76         85.42         8.22 o                         
  -7   7  14          0.06         15.68         8.96 o                         
  -6   7  14         60.26         58.94         7.85 o                         
  -5   7  14        166.30        196.58         9.17 o                         
  -4   7  14          2.49          8.77         8.19 o                         
  -3   7  14        100.08        103.30         9.13 o                         
  -2   7  14          0.50         11.52         7.22 o                         
  -1   7  14         52.90         59.23         7.55 o                         
   0   7  14         87.64         85.36         8.23 o                         
   1   7  14          4.22         11.30         8.10 o                         
   2   7  14         12.50         17.67         7.40 o                         
   3   7  14          9.03         15.49         8.38 o                         
   4   7  14          0.07         13.35         8.25 o                         
 -15   0  15        162.82        170.38        13.54 o                         
 -13   0  15        208.46        252.44        13.89 o                         
 -11   0  15       1350.50       1351.43        20.84 o                         
  -9   0  15        188.78        203.82        12.33 o                         
  -7   0  15        669.07        725.37        10.83 o                         
  -5   0  15          7.20         27.71         8.47 o                         
  -3   0  15         17.86         21.53         8.69 o                         
  -1   0  15        630.26        642.35        11.58 o                         
   1   0  15        913.71        989.08        13.16 o                         
   3   0  15        218.20        248.12        12.81 o                         
   5   0  15       3369.75       3495.63        27.13 o                         
   7   0  15        431.21        428.88        13.88 o                         
   9   0  15        266.43        293.72        14.32 o                         
  11   0  15          0.03          7.58        13.24 o                         
 -16   1  15         69.79         81.73         9.53 o                         
 -15   1  15          0.80          8.93        10.67 o                         
 -14   1  15        222.69        235.87        11.62 o                         
 -13   1  15         90.77         85.88         8.75 o                         
 -12   1  15        407.90        367.83        10.77 o                         
 -11   1  15         48.20         39.85         8.15 o                         
 -10   1  15         41.33         44.95         7.73 o                         
  -9   1  15          5.16          9.11         8.50 o                         
  -8   1  15         13.72         20.00         7.36 o                         
  -7   1  15        158.57        170.13         9.41 o                         
  -6   1  15         28.94         33.84         6.46 o                         
  -5   1  15          5.16          9.98         6.93 o                         
  -4   1  15         47.30         47.38         7.16 o                         
  -3   1  15        588.47        603.84         8.43 o                         
  -2   1  15        862.63        896.33         9.78 o                         
  -1   1  15        131.35        123.03         7.69 o                         
   0   1  15       1874.29       1792.80        18.22 o                         
   1   1  15        451.13        451.27         8.81 o                         
   2   1  15        960.18        983.36         9.82 o                         
   3   1  15        641.98        645.00         9.76 o                         
   4   1  15        874.87        876.79        12.31 o                         
   5   1  15         45.43         49.70         9.66 o                         
   6   1  15         26.66         25.42         9.59 o                         
   7   1  15         77.35         68.34        10.31 o                         
   8   1  15          3.86         18.53        10.39 o                         
   9   1  15         61.92         50.50        12.03 o                         
  10   1  15         50.03         69.11         9.63 o                         
  11   1  15         11.04         13.15        10.68 o                         
  12   1  15         23.32         21.53        13.94 o                         
 -15   2  15         62.48         72.87        10.06 o                         
 -14   2  15          9.47         16.98         7.86 o                         
 -13   2  15        206.87        198.94         8.60 o                         
 -12   2  15         43.60         55.37         6.53 o                         
 -11   2  15         87.65         98.70         8.74 o                         
 -10   2  15        109.71        108.08         6.81 o                         
  -9   2  15       1645.58       1608.62        16.21 o                         
  -8   2  15         88.61         90.94         7.58 o                         
  -7   2  15        104.99        106.47         6.79 o                         
  -6   2  15        633.01        650.79         9.30 o                         
  -5   2  15         13.23         16.02         7.17 o                         
  -4   2  15       1435.31       1430.22        12.84 o                         
  -3   2  15          0.28          4.81         7.77 o                         
  -2   2  15         75.86         54.82         7.36 o                         
  -1   2  15        600.90        616.90        10.36 o                         
   0   2  15         33.57         36.62         7.51 o                         
   1   2  15          1.78          7.82         7.94 o                         
   2   2  15       1997.70       2040.21        12.88 o                         
   3   2  15         54.26         56.30         9.25 o                         
   4   2  15       2149.45       2081.52        16.56 o                         
   5   2  15          0.50         -5.79        12.98 o                         
   6   2  15        182.84        192.92        11.78 o                         
   7   2  15         40.82         49.92        10.88 o                         
   8   2  15         45.38         61.97        11.19 o                         
   9   2  15          2.21         16.72        10.53 o                         
  10   2  15          6.64         20.68         9.89 o                         
  11   2  15         60.67         62.78        10.23 o                         
 -15   3  15          0.27         11.74         8.31 o                         
 -14   3  15         35.28         21.85         7.97 o                         
 -13   3  15         24.57         30.69         7.46 o                         
 -12   3  15        134.39        136.08         9.02 o                         
 -11   3  15          9.77         21.89         7.80 o                         
 -10   3  15        399.72        397.01         8.69 o                         
  -9   3  15          1.28         -2.03         7.32 o                         
  -8   3  15          4.77         11.18         7.48 o                         
  -7   3  15        997.46        985.50        12.38 o                         
  -6   3  15        592.03        582.61        10.61 o                         
  -5   3  15        719.84        709.02         9.06 o                         
  -4   3  15        204.61        186.01         8.16 o                         
  -3   3  15          0.52         -3.94         6.58 o                         
  -2   3  15        167.25        178.50         7.56 o                         
  -1   3  15        144.88        148.24         8.14 o                         
   0   3  15        225.19        246.79         8.68 o                         
   1   3  15        413.65        392.80         9.99 o                         
   2   3  15         12.08         10.05         8.11 o                         
   3   3  15       1517.42       1442.24        13.14 o                         
   4   3  15        648.41        608.11        11.90 o                         
   5   3  15         20.80         38.51        10.19 o                         
   6   3  15        613.18        645.46        11.97 o                         
   7   3  15         21.00         35.92        12.30 o                         
   8   3  15         85.70        111.53        10.81 o                         
   9   3  15        165.88        173.20        10.73 o                         
  10   3  15          1.79          7.30        15.07 o                         
  11   3  15        261.29        261.21        13.76 o                         
 -14   4  15          3.20         20.19         8.61 o                         
 -13   4  15         10.17         28.46         7.95 o                         
 -12   4  15        136.36        130.24         7.75 o                         
 -11   4  15         19.45         25.43         7.27 o                         
 -10   4  15          0.30          2.17         7.89 o                         
  -9   4  15         85.58        100.10         9.04 o                         
  -8   4  15        101.93        113.49         8.16 o                         
  -7   4  15       1615.19       1598.56        13.74 o                         
  -6   4  15        342.06        353.95         8.97 o                         
  -5   4  15        219.20        220.23         7.82 o                         
  -4   4  15         59.72         49.85         7.48 o                         
  -3   4  15         51.17         66.31         7.07 o                         
  -2   4  15        121.43        107.76         7.12 o                         
  -1   4  15          0.01          3.45         7.37 o                         
   0   4  15         91.98         77.34         7.56 o                         
   1   4  15          0.41         -9.58         9.58 o                         
   2   4  15        121.82        130.67         9.43 o                         
   3   4  15         16.40         18.69         9.47 o                         
   4   4  15        551.49        521.72        11.22 o                         
   5   4  15        550.28        543.39        11.17 o                         
   6   4  15         18.95         24.85        11.31 o                         
   7   4  15        120.98        130.06        10.31 o                         
   8   4  15         15.68         18.97         9.75 o                         
   9   4  15        148.74        142.30        10.54 o                         
  10   4  15          1.37        -11.67        11.67 o                         
 -12   5  15         11.41         15.03         7.47 o                         
 -11   5  15         16.66         16.19         7.67 o                         
 -10   5  15         96.82        108.88         8.36 o                         
  -9   5  15        104.09        121.46         8.90 o                         
  -8   5  15         34.80         41.62         8.20 o                         
  -7   5  15        469.10        479.81         9.60 o                         
  -6   5  15         15.28         25.33         7.51 o                         
  -5   5  15        175.19        185.04         7.50 o                         
  -4   5  15         39.14         45.15         8.13 o                         
  -3   5  15          0.39          7.79         7.12 o                         
  -2   5  15         26.03         21.38         7.45 o                         
  -1   5  15         21.59         25.79         6.90 o                         
   0   5  15         13.29         13.41         6.64 o                         
   1   5  15         25.67         25.10         7.16 o                         
   2   5  15          0.49          3.05         7.54 o                         
   3   5  15          2.15          9.54         8.87 o                         
   4   5  15         99.64        131.55        11.76 o                         
   5   5  15         19.07          7.87        11.48 o                         
   6   5  15          5.07         13.12        11.09 o                         
   7   5  15        116.55        115.01        14.20 o                         
   8   5  15         51.67         73.85         9.84 o                         
 -11   6  15          2.68         33.05        25.18 o                         
 -10   6  15         56.71         55.42         8.61 o                         
  -9   6  15         17.04         31.54         8.52 o                         
  -8   6  15         51.72         41.26         9.16 o                         
  -7   6  15        143.89        126.12         7.96 o                         
  -6   6  15        155.73        141.74         7.63 o                         
  -5   6  15          3.59          7.52         7.19 o                         
  -4   6  15         40.14         33.38         7.45 o                         
  -3   6  15        443.07        435.81         8.34 o                         
  -2   6  15        236.22        230.58         9.36 o                         
  -1   6  15         10.94         20.06         6.84 o                         
   0   6  15         54.54         46.57         7.59 o                         
   1   6  15          2.27         14.74         8.26 o                         
   2   6  15        159.75        165.46         7.55 o                         
   3   6  15         21.98         26.98         8.60 o                         
   4   6  15          0.47          2.57         9.22 o                         
   5   6  15        390.53        367.95        11.67 o                         
   6   6  15         16.80         27.75        10.06 o                         
  -8   7  15          2.93          4.57        31.13 o                         
  -7   7  15         48.79         48.75         7.90 o                         
  -6   7  15        109.62        105.12         8.94 o                         
  -5   7  15         50.05         64.92         8.76 o                         
  -4   7  15         32.06         36.55         8.00 o                         
  -3   7  15         17.16         17.90         7.50 o                         
  -2   7  15          4.08          2.86         7.79 o                         
  -1   7  15         32.66         48.04         7.42 o                         
   0   7  15         24.18         36.80         7.68 o                         
   1   7  15        255.57        270.08         7.63 o                         
   2   7  15          0.12         -1.16         7.72 o                         
   3   7  15        116.34        130.06         8.11 o                         
 -14   0  16        237.33        264.96        13.59 o                         
 -12   0  16        229.91        194.22        13.57 o                         
 -10   0  16          1.15          8.88         9.08 o                         
  -8   0  16        132.33        121.18         9.18 o                         
  -6   0  16        889.20        929.00        12.76 o                         
  -4   0  16        917.59        948.16        11.80 o                         
  -2   0  16         74.21         70.39         8.65 o                         
   0   0  16         29.09         55.86        11.07 o                         
   2   0  16         80.99         77.81        13.75 o                         
   4   0  16       1192.69       1293.06        19.92 o                         
   6   0  16       1418.51       1392.02        20.90 o                         
   8   0  16        826.34        868.00        26.98 o                         
  10   0  16        510.13        488.99        16.04 o                         
 -15   1  16          0.64         10.53         8.07 o                         
 -14   1  16         22.41         33.74         9.09 o                         
 -13   1  16         44.04         43.63         8.25 o                         
 -12   1  16          0.72         19.87         7.94 o                         
 -11   1  16         94.61         95.01         7.55 o                         
 -10   1  16        115.32         97.17         8.44 o                         
  -9   1  16         92.03         79.98         8.95 o                         
  -8   1  16        640.26        642.26        10.91 o                         
  -7   1  16          7.59          3.80         6.28 o                         
  -6   1  16         36.33         29.97         6.45 o                         
  -5   1  16         21.92         14.23         6.60 o                         
  -4   1  16         88.37        102.75         7.39 o                         
  -3   1  16       1595.46       1610.96        23.54 o                         
  -2   1  16        242.25        215.23         8.50 o                         
  -1   1  16        795.83        792.63         9.94 o                         
   0   1  16          0.17          4.69         6.89 o                         
   1   1  16       1776.40       1826.41        11.93 o                         
   2   1  16          6.33         12.91         7.54 o                         
   3   1  16        395.11        410.34         9.55 o                         
   4   1  16        663.43        667.65        12.63 o                         
   5   1  16          2.49          5.93         8.35 o                         
   6   1  16          0.89          6.99         9.33 o                         
   7   1  16         19.87         26.44        10.16 o                         
   8   1  16         39.55         43.39        10.77 o                         
   9   1  16          7.61         19.45        10.22 o                         
  10   1  16         37.96         27.85        11.31 o                         
  11   1  16         36.43         34.87        10.15 o                         
 -15   2  16         51.16         55.61         9.40 o                         
 -14   2  16         80.77         74.28         8.19 o                         
 -13   2  16         18.21         28.19         8.42 o                         
 -12   2  16          0.30          9.30         7.99 o                         
 -11   2  16        130.64        120.96         7.53 o                         
 -10   2  16          2.69          8.74         7.70 o                         
  -9   2  16        209.93        195.75         8.51 o                         
  -8   2  16       1210.91       1155.59        11.06 o                         
  -7   2  16        408.89        396.16         9.40 o                         
  -6   2  16         56.06         46.59        10.54 o                         
  -5   2  16         53.49         47.19         7.24 o                         
  -4   2  16          7.40          5.18         7.81 o                         
  -3   2  16        129.35        127.45         7.33 o                         
  -2   2  16        205.62        203.38         8.54 o                         
  -1   2  16        232.94        214.18         7.35 o                         
   0   2  16        237.02        251.99         7.70 o                         
   1   2  16        131.40        128.01         7.66 o                         
   2   2  16        765.20        703.35        12.00 o                         
   3   2  16        594.55        583.51        10.91 o                         
   4   2  16         31.62         43.96         9.72 o                         
   5   2  16          3.66          6.68         9.12 o                         
   6   2  16         74.78         87.13        11.78 o                         
   7   2  16          0.02         -2.95         9.84 o                         
   8   2  16        311.28        327.69        10.63 o                         
   9   2  16        233.00        235.82        10.16 o                         
  10   2  16         58.24         55.62         9.05 o                         
  11   2  16         29.28         32.31         9.54 o                         
 -14   3  16         33.02         39.57         7.40 o                         
 -13   3  16          3.34         20.70         7.48 o                         
 -12   3  16        266.74        289.38         7.66 o                         
 -11   3  16          7.16          3.60         7.30 o                         
 -10   3  16         60.88         67.61         6.94 o                         
  -9   3  16        520.57        541.66        10.12 o                         
  -8   3  16         48.30         56.28         8.93 o                         
  -7   3  16       1364.21       1280.61        22.06 o                         
  -6   3  16        289.80        309.69         9.00 o                         
  -5   3  16       1132.67       1136.72         9.49 o                         
  -4   3  16          8.89         25.24         6.46 o                         
  -3   3  16        595.16        573.99        10.03 o                         
  -2   3  16        326.55        321.59         8.51 o                         
  -1   3  16        241.18        251.44         8.45 o                         
   0   3  16         18.90         46.49         8.85 o                         
   1   3  16          4.84          2.29         7.43 o                         
   2   3  16         22.54         35.25         8.40 o                         
   3   3  16         47.16         33.83         9.81 o                         
   4   3  16          2.58          5.63        10.19 o                         
   5   3  16         11.91         23.12         9.68 o                         
   6   3  16       1061.52       1106.93        14.24 o                         
   7   3  16         25.05         29.58        10.57 o                         
   8   3  16          0.05         15.54        10.79 o                         
   9   3  16         51.44         54.25         9.42 o                         
  10   3  16          0.54          4.74        12.20 o                         
 -13   4  16        218.60        217.97         8.48 o                         
 -12   4  16          0.88         15.83         7.86 o                         
 -11   4  16          2.74         21.81         8.35 o                         
 -10   4  16        285.19        250.17         8.00 o                         
  -9   4  16         22.99         35.48         7.72 o                         
  -8   4  16        153.35        145.43         7.95 o                         
  -7   4  16          9.30         10.98        10.05 o                         
  -6   4  16         19.23         26.60         7.83 o                         
  -5   4  16         50.09         52.79         7.80 o                         
  -4   4  16          0.78          6.86         6.41 o                         
  -3   4  16         23.20         29.28         6.59 o                         
  -2   4  16         21.37         25.52         6.45 o                         
  -1   4  16         80.87         85.88         7.45 o                         
   0   4  16         19.02         42.77         8.41 o                         
   1   4  16         29.14         23.10         8.21 o                         
   2   4  16          0.41          5.78         7.83 o                         
   3   4  16         10.18          9.90        10.28 o                         
   4   4  16        197.00        210.97        16.50 o                         
   5   4  16          1.04         -2.04        10.54 o                         
   6   4  16          2.50         13.67        11.32 o                         
   7   4  16         35.58         39.00        10.77 o                         
   8   4  16         28.49         44.74         9.12 o                         
   9   4  16          0.93         21.70        10.03 o                         
 -12   5  16          3.30          8.79         7.55 o                         
 -11   5  16        115.48        126.64         8.37 o                         
 -10   5  16        183.86        179.27         8.55 o                         
  -9   5  16        499.50        520.41         9.48 o                         
  -8   5  16        248.18        228.72         8.60 o                         
  -7   5  16        151.14        142.98         8.49 o                         
  -6   5  16        330.25        321.95         8.96 o                         
  -5   5  16       1152.71       1077.14        10.97 o                         
  -4   5  16         23.21         22.23         7.86 o                         
  -3   5  16         11.84         17.79         6.53 o                         
  -2   5  16        102.64        104.17         7.52 o                         
  -1   5  16          2.91          5.92         6.87 o                         
   0   5  16          5.40          1.80         7.30 o                         
   1   5  16          5.90         23.08         8.08 o                         
   2   5  16          2.34         12.30         7.54 o                         
   3   5  16          8.74         21.91         8.56 o                         
   4   5  16         66.63         68.33         9.41 o                         
   5   5  16         37.25         35.70         9.99 o                         
   6   5  16          5.16          4.34         9.51 o                         
   7   5  16          1.49         14.32        13.95 o                         
   8   5  16         69.09         73.90        10.08 o                         
 -10   6  16         13.84         31.52         9.18 o                         
  -9   6  16         23.53         23.70         8.72 o                         
  -8   6  16          1.34         11.24         8.47 o                         
  -7   6  16         13.52         19.47         7.11 o                         
  -6   6  16        153.30        142.90         7.27 o                         
  -5   6  16         11.45         24.96         7.97 o                         
  -4   6  16        129.03        108.61         7.59 o                         
  -3   6  16         11.93         18.90         6.78 o                         
  -2   6  16        103.97        110.03         7.66 o                         
  -1   6  16         38.84         29.19         6.69 o                         
   0   6  16          3.32          4.84         6.90 o                         
   1   6  16          6.98         21.80         7.18 o                         
   2   6  16         69.49         80.27         7.46 o                         
   3   6  16         22.22         22.34         8.33 o                         
   4   6  16         20.40         39.99         9.08 o                         
   5   6  16          1.99         -2.60        10.28 o                         
   6   6  16         30.38         13.71        10.70 o                         
  -7   7  16          0.05          4.77        29.61 o                         
  -6   7  16          9.93          3.66         8.49 o                         
  -5   7  16         94.86         98.85         9.00 o                         
  -4   7  16        134.75        129.51         7.56 o                         
  -3   7  16          1.78          8.98         7.64 o                         
  -2   7  16          0.16         10.15         7.43 o                         
  -1   7  16        105.20        117.85         8.42 o                         
   0   7  16          0.20          9.61         7.76 o                         
   1   7  16          4.77         23.57         7.17 o                         
   2   7  16        164.03        167.06         9.19 o                         
 -15   0  17         44.97         44.76         9.79 o                         
 -13   0  17         17.20         24.78        10.42 o                         
 -11   0  17        259.39        254.56        17.01 o                         
  -9   0  17        462.23        424.56        14.28 o                         
  -7   0  17        345.43        356.95        11.31 o                         
  -5   0  17        981.58       1031.18        16.20 o                         
  -3   0  17         45.83         37.82         9.26 o                         
  -1   0  17        207.08        207.92        10.56 o                         
   1   0  17        114.92        128.26         9.86 o                         
   3   0  17       1447.63       1570.01        23.48 o                         
   5   0  17        597.60        584.56        17.35 o                         
   7   0  17         34.15         33.18        15.38 o                         
   9   0  17        128.08        126.37        16.40 o                         
  11   0  17         12.39         24.94        18.54 o                         
 -15   1  17         68.84         78.94         7.94 o                         
 -14   1  17          4.91          1.20         8.74 o                         
 -13   1  17         38.86         43.74         8.56 o                         
 -12   1  17         17.14         25.43         7.17 o                         
 -11   1  17        118.04        120.41         8.82 o                         
 -10   1  17        161.89        168.87         9.30 o                         
  -9   1  17        133.43        126.89        11.78 o                         
  -8   1  17        280.41        265.65         9.34 o                         
  -7   1  17       1618.44       1519.37        10.47 o                         
  -6   1  17        398.80        406.27         8.22 o                         
  -5   1  17          6.87         11.81         6.19 o                         
  -4   1  17          5.06         11.57         5.96 o                         
  -3   1  17         55.08         59.19         6.65 o                         
  -2   1  17         31.18         32.59         6.63 o                         
  -1   1  17        297.70        288.15         8.25 o                         
   0   1  17         69.97         84.69         9.03 o                         
   1   1  17        763.34        792.42        11.14 o                         
   2   1  17        193.93        188.56         9.08 o                         
   3   1  17        127.35        149.53         8.34 o                         
   4   1  17          2.58          7.49         8.81 o                         
   5   1  17          0.18          6.93         8.03 o                         
   6   1  17        326.55        313.52        10.24 o                         
   7   1  17        193.26        205.79        10.42 o                         
   8   1  17         14.66         24.02        10.21 o                         
   9   1  17          7.92         21.75        12.59 o                         
  10   1  17         25.06         21.64        12.94 o                         
 -15   2  17          1.27         -3.71         9.78 o                         
 -14   2  17          4.98          9.20         8.56 o                         
 -13   2  17          6.63         15.72         7.67 o                         
 -12   2  17          0.18          5.07         7.75 o                         
 -11   2  17         62.25         69.71         8.75 o                         
 -10   2  17          5.74          9.53         7.47 o                         
  -9   2  17         45.05         46.10         7.38 o                         
  -8   2  17         49.24         55.16         8.26 o                         
  -7   2  17        107.93         97.97         7.65 o                         
  -6   2  17       1931.64       1883.69        15.51 o                         
  -5   2  17       1184.48       1178.92        11.38 o                         
  -4   2  17        111.41        106.40         7.15 o                         
  -3   2  17         85.15         87.82         8.30 o                         
  -2   2  17        191.87        188.12         7.14 o                         
  -1   2  17       1117.94       1087.58         9.39 o                         
   0   2  17         90.23         83.73         7.63 o                         
   1   2  17        137.23        142.68         7.80 o                         
   2   2  17         11.96         23.82         7.73 o                         
   3   2  17         75.12         79.73         9.36 o                         
   4   2  17          2.02          7.70         9.10 o                         
   5   2  17         21.05         35.14         9.49 o                         
   6   2  17         41.11         63.35        10.36 o                         
   7   2  17         15.89         11.87         9.41 o                         
   8   2  17         11.03         15.06        10.02 o                         
   9   2  17         90.16        105.26        10.29 o                         
  10   2  17          2.47         12.24         9.79 o                         
 -14   3  17          9.04          8.85         7.38 o                         
 -13   3  17          3.25         12.46         6.65 o                         
 -12   3  17         64.03         62.05         8.11 o                         
 -11   3  17         93.25         81.94         7.30 o                         
 -10   3  17         10.07         12.79         7.29 o                         
  -9   3  17        147.07        137.93         8.39 o                         
  -8   3  17          3.87          1.84         8.83 o                         
  -7   3  17        115.58        110.41         8.11 o                         
  -6   3  17         57.54         56.79         7.43 o                         
  -5   3  17        650.40        641.70         9.18 o                         
  -4   3  17        202.69        177.04         8.03 o                         
  -3   3  17        337.76        342.31         7.47 o                         
  -2   3  17         81.71         79.18         7.14 o                         
  -1   3  17         17.68         17.68         7.38 o                         
   0   3  17         36.19         41.58         7.14 o                         
   1   3  17        149.36        154.52         7.76 o                         
   2   3  17         74.99         67.68         7.87 o                         
   3   3  17        873.43        892.81        12.88 o                         
   4   3  17        156.00        167.27        10.53 o                         
   5   3  17        253.45        261.98        10.21 o                         
   6   3  17          0.28        -10.64        11.52 o                         
   7   3  17        884.70        809.70        20.72 o                         
   8   3  17          4.69         15.00        14.68 o                         
   9   3  17        122.61        139.45        13.40 o                         
 -13   4  17         28.63         45.58         8.98 o                         
 -12   4  17         21.13         31.65         7.38 o                         
 -11   4  17          4.58         14.44         7.08 o                         
 -10   4  17         27.99         23.17         8.09 o                         
  -9   4  17         27.67         33.82         7.87 o                         
  -8   4  17         10.19         18.44         8.25 o                         
  -7   4  17          0.37         -0.32         7.62 o                         
  -6   4  17         24.65         28.84         7.38 o                         
  -5   4  17         10.60         11.75         5.82 o                         
  -4   4  17        520.81        501.41         7.26 o                         
  -3   4  17        521.98        518.32         7.93 o                         
  -2   4  17        799.65        781.14        11.91 o                         
  -1   4  17        130.49        143.96         8.78 o                         
   0   4  17        202.75        219.07         9.06 o                         
   1   4  17        300.49        277.01         8.74 o                         
   2   4  17          1.16          3.80         7.78 o                         
   3   4  17         27.61         47.10         8.80 o                         
   4   4  17        104.44        125.29        11.33 o                         
   5   4  17        657.11        626.89        11.24 o                         
   6   4  17         98.20        124.78        11.49 o                         
   7   4  17          2.20         -0.76        11.28 o                         
   8   4  17         88.15         87.92        11.93 o                         
 -11   5  17        152.66        159.03         8.71 o                         
 -10   5  17         12.37         21.22         9.48 o                         
  -9   5  17         73.54         80.66         7.98 o                         
  -8   5  17          3.49         12.90         8.32 o                         
  -7   5  17        393.68        369.27         9.39 o                         
  -6   5  17        273.86        285.52         8.92 o                         
  -5   5  17        143.59        155.14         9.06 o                         
  -4   5  17        190.54        185.52         7.96 o                         
  -3   5  17          1.16         -0.91         6.62 o                         
  -2   5  17         66.38         54.18         6.65 o                         
  -1   5  17         94.43         91.54         7.19 o                         
   0   5  17         66.33         58.21         7.20 o                         
   1   5  17        421.79        424.34         9.18 o                         
   2   5  17        197.01        206.69         8.44 o                         
   3   5  17          5.53         10.52        12.86 o                         
   4   5  17         56.34         77.80         9.49 o                         
   5   5  17          8.64         16.68         9.60 o                         
   6   5  17          1.66          2.84        11.40 o                         
   7   5  17          3.52         -2.82        10.89 o                         
  -9   6  17        124.19        120.65         9.73 o                         
  -8   6  17         26.85         35.14         9.36 o                         
  -7   6  17          0.92          7.46         7.12 o                         
  -6   6  17        100.60         93.11         7.98 o                         
  -5   6  17        105.54        110.17         6.74 o                         
  -4   6  17          0.83          3.48         7.03 o                         
  -3   6  17        261.14        283.21         8.09 o                         
  -2   6  17         73.82         93.48         6.91 o                         
  -1   6  17        678.81        642.48        10.65 o                         
   0   6  17        140.66        160.54         8.55 o                         
   1   6  17         58.79         71.46         7.69 o                         
   2   6  17         20.83         42.67         8.55 o                         
   3   6  17         12.25         20.02         8.66 o                         
   4   6  17          0.25         16.09         9.01 o                         
   5   6  17          1.91         14.09        11.12 o                         
  -5   7  17          8.10         12.78         9.50 o                         
  -4   7  17        119.96        122.43         8.32 o                         
  -3   7  17          2.16          7.61         7.61 o                         
  -2   7  17         67.61         72.98         7.71 o                         
  -1   7  17        162.16        169.40         8.77 o                         
   0   7  17         18.95         38.77         8.00 o                         
 -14   0  18          4.21          4.71        11.48 o                         
 -12   0  18        371.82        373.11        12.43 o                         
 -10   0  18        295.71        294.50        10.58 o                         
  -8   0  18         86.28         86.28        11.70 o                         
  -6   0  18         21.31         26.21         8.83 o                         
  -4   0  18        174.68        183.45         9.26 o                         
  -2   0  18          0.15         -2.32         8.60 o                         
   0   0  18          1.97         32.92         9.80 o                         
   2   0  18         52.40         46.94        14.00 o                         
   4   0  18        807.53        821.80        18.63 o                         
   6   0  18        860.62        898.58        19.23 o                         
   8   0  18         70.67        100.93        15.32 o                         
  10   0  18          1.43         -0.66        16.99 o                         
 -15   1  18          0.95         -6.60         8.25 o                         
 -14   1  18         36.03         47.71         7.47 o                         
 -13   1  18          0.17          1.01         7.64 o                         
 -12   1  18         15.57         16.54         7.03 o                         
 -11   1  18        628.31        598.56         9.53 o                         
 -10   1  18        634.78        585.66         9.20 o                         
  -9   1  18        557.71        558.87        10.71 o                         
  -8   1  18          2.62          3.40         7.38 o                         
  -7   1  18        384.57        394.20         7.73 o                         
  -6   1  18          8.84          8.33         6.07 o                         
  -5   1  18        192.11        209.02         6.78 o                         
  -4   1  18         13.71         17.89         5.77 o                         
  -3   1  18        303.45        274.64         8.38 o                         
  -2   1  18         82.55         83.44         6.96 o                         
  -1   1  18       1117.90       1088.08        13.45 o                         
   0   1  18          3.78         14.93         7.62 o                         
   1   1  18       1777.45       1722.46        13.89 o                         
   2   1  18          2.27         -3.76         8.78 o                         
   3   1  18        150.76        154.40         8.87 o                         
   4   1  18         28.07         37.59         8.71 o                         
   5   1  18         35.23         38.85         8.54 o                         
   6   1  18         58.17         56.98         9.36 o                         
   7   1  18         56.44         78.39        12.57 o                         
   8   1  18          5.06         20.80         9.94 o                         
   9   1  18          0.51          0.82         9.45 o                         
  10   1  18         37.01         35.85        13.29 o                         
 -14   2  18        199.31        190.06         9.25 o                         
 -13   2  18         28.71         14.72         9.44 o                         
 -12   2  18         88.72        107.53         8.91 o                         
 -11   2  18         99.25         97.79         7.56 o                         
 -10   2  18        216.96        236.01        11.84 o                         
  -9   2  18        572.37        551.15         9.49 o                         
  -8   2  18          8.57         18.12         7.46 o                         
  -7   2  18         17.15         36.12         7.95 o                         
  -6   2  18        474.30        446.35         9.69 o                         
  -5   2  18        649.78        625.61         9.15 o                         
  -4   2  18        184.76        192.93         7.22 o                         
  -3   2  18          3.94          6.81         6.98 o                         
  -2   2  18         89.15         84.48         6.76 o                         
  -1   2  18        210.01        212.17         7.37 o                         
   0   2  18        421.01        448.57         9.31 o                         
   1   2  18        151.72        165.71         7.75 o                         
   2   2  18        611.82        574.15         8.70 o                         
   3   2  18         13.45         20.55         9.12 o                         
   4   2  18        193.35        190.42         9.41 o                         
   5   2  18         23.41         35.55        11.13 o                         
   6   2  18         43.67         54.85         9.40 o                         
   7   2  18         82.39         94.57        10.23 o                         
   8   2  18          1.22         -1.08        12.05 o                         
   9   2  18         11.32         27.71        10.11 o                         
 -13   3  18          3.39         12.02         7.00 o                         
 -12   3  18         18.34         19.80         7.49 o                         
 -11   3  18         21.67         26.05         7.03 o                         
 -10   3  18        212.80        230.49         7.80 o                         
  -9   3  18         72.29         83.81         8.81 o                         
  -8   3  18        661.14        638.45        10.53 o                         
  -7   3  18         65.82         67.15         7.45 o                         
  -6   3  18         11.27         21.35         7.17 o                         
  -5   3  18        311.61        298.82         9.57 o                         
  -4   3  18         30.98         46.55         7.60 o                         
  -3   3  18         35.25         40.07         7.15 o                         
  -2   3  18         80.10         84.52         7.42 o                         
  -1   3  18         90.12        106.76         7.26 o                         
   0   3  18        370.87        348.39         8.90 o                         
   1   3  18        169.88        178.96         9.88 o                         
   2   3  18        101.51        101.76         9.36 o                         
   3   3  18        320.93        286.51         9.93 o                         
   4   3  18        870.71        881.48        13.69 o                         
   5   3  18         14.81         22.94        10.76 o                         
   6   3  18        514.54        473.21        12.11 o                         
   7   3  18         15.14         20.35         9.46 o                         
   8   3  18         96.87         85.44        11.64 o                         
   9   3  18         80.89         61.44        11.51 o                         
 -12   4  18         23.51         24.19         7.54 o                         
 -11   4  18         39.89         48.82         6.88 o                         
 -10   4  18          9.84         12.43         6.96 o                         
  -9   4  18         99.14         86.30         7.84 o                         
  -8   4  18        990.16        911.61        18.79 o                         
  -7   4  18         16.06         12.87         7.31 o                         
  -6   4  18        666.39        676.60        10.95 o                         
  -5   4  18        379.59        357.51         8.77 o                         
  -4   4  18          2.05          8.69         5.70 o                         
  -3   4  18          3.81          9.69         7.46 o                         
  -2   4  18          1.72         -3.16         8.68 o                         
  -1   4  18         38.68         32.34         7.37 o                         
   0   4  18          3.60         -2.73         8.04 o                         
   1   4  18        223.54        191.46         8.72 o                         
   2   4  18         88.16         99.78         7.95 o                         
   3   4  18         23.76         32.09         9.09 o                         
   4   4  18         82.86         92.49        11.29 o                         
   5   4  18         98.40         81.85        10.30 o                         
   6   4  18        788.09        738.85        11.65 o                         
   7   4  18         11.23         29.08        10.47 o                         
   8   4  18         57.49         71.46        25.62 o                         
 -11   5  18         97.01        112.73         9.65 o                         
 -10   5  18         29.37         26.20         8.79 o                         
  -9   5  18         85.30        100.66         9.87 o                         
  -8   5  18          1.02         -8.48         8.48 o                         
  -7   5  18        332.13        319.89         8.84 o                         
  -6   5  18         59.48         58.55         7.68 o                         
  -5   5  18         21.05         26.57         6.95 o                         
  -4   5  18         25.43         29.11         7.19 o                         
  -3   5  18         29.50         45.58         7.48 o                         
  -2   5  18        100.09        100.51         6.83 o                         
  -1   5  18         30.88         46.98         8.03 o                         
   0   5  18          0.06         -4.23         8.01 o                         
   1   5  18         53.14         54.22         7.31 o                         
   2   5  18         62.05         55.95         7.94 o                         
   3   5  18          5.70         12.14         9.44 o                         
   4   5  18         43.21         46.58        11.13 o                         
   5   5  18          5.50         21.62        10.63 o                         
   6   5  18         18.24         32.23        10.08 o                         
  -8   6  18        207.05        229.57        10.16 o                         
  -7   6  18          5.73         12.45         7.26 o                         
  -6   6  18         27.94         35.70         7.24 o                         
  -5   6  18         49.41         60.02         7.00 o                         
  -4   6  18        131.01        141.82         7.89 o                         
  -3   6  18          2.55          4.02         7.53 o                         
  -2   6  18         31.10         33.45         7.11 o                         
  -1   6  18         21.79         21.73         7.56 o                         
   0   6  18        137.38        130.39         9.94 o                         
   1   6  18         17.03         34.49         7.66 o                         
   2   6  18          3.81          6.14         7.93 o                         
   3   6  18        102.67        132.69         8.75 o                         
 -13   0  19         33.88         42.53        15.98 o                         
 -11   0  19         14.51         21.74         9.99 o                         
  -9   0  19        308.44        304.21        12.84 o                         
  -7   0  19         20.00         20.23         7.83 o                         
  -5   0  19         29.55         45.50         9.00 o                         
  -3   0  19        190.15        163.27        10.71 o                         
  -1   0  19       1271.49       1303.94        13.60 o                         
   1   0  19        390.90        377.07        12.09 o                         
   3   0  19       1332.66       1266.87        19.36 o                         
   5   0  19        471.09        482.05        16.58 o                         
   7   0  19          1.72          5.94        14.67 o                         
   9   0  19          4.51        -13.72        16.48 o                         
 -14   1  19          1.00         12.03         7.90 o                         
 -13   1  19        107.36        112.15         7.49 o                         
 -12   1  19         34.02         40.56         7.54 o                         
 -11   1  19          0.01          1.13         7.70 o                         
 -10   1  19         76.75         95.26         7.75 o                         
  -9   1  19        128.00        124.41         8.52 o                         
  -8   1  19         32.52         42.94         6.68 o                         
  -7   1  19          1.82         -4.94         6.86 o                         
  -6   1  19        667.65        651.64         8.83 o                         
  -5   1  19        165.78        174.34         6.31 o                         
  -4   1  19        544.17        516.81         9.72 o                         
  -3   1  19          4.16          8.00         7.64 o                         
  -2   1  19        803.01        805.19         8.54 o                         
  -1   1  19         51.36         59.09         7.08 o                         
   0   1  19         10.13         10.52         8.15 o                         
   1   1  19         34.73         34.71         8.09 o                         
   2   1  19         41.65         48.88         8.44 o                         
   3   1  19         46.00         49.54         8.61 o                         
   4   1  19        101.67        100.74         8.44 o                         
   5   1  19        163.83        170.79         9.01 o                         
   6   1  19         28.78         32.72         9.40 o                         
   7   1  19        128.19        108.52        11.31 o                         
   8   1  19         25.59         25.01        10.29 o                         
   9   1  19          1.83         20.14        10.60 o                         
 -14   2  19         27.02         32.17         8.84 o                         
 -13   2  19         84.95        102.91         8.72 o                         
 -12   2  19         11.27         15.02         8.33 o                         
 -11   2  19        143.39        139.72         8.95 o                         
 -10   2  19          1.96         16.44         7.66 o                         
  -9   2  19          2.57          0.01         9.80 o                         
  -8   2  19        405.61        352.69         9.24 o                         
  -7   2  19         48.41         45.28         6.48 o                         
  -6   2  19        105.41        125.76         6.87 o                         
  -5   2  19         25.94         24.38         7.26 o                         
  -4   2  19          4.43          6.94         7.81 o                         
  -3   2  19         87.67         89.63         7.15 o                         
  -2   2  19        960.17        934.13         9.65 o                         
  -1   2  19        567.69        547.13         8.09 o                         
   0   2  19        467.61        436.38        10.04 o                         
   1   2  19         34.85         50.01         7.39 o                         
   2   2  19          7.74          8.78         7.18 o                         
   3   2  19          0.11         12.33         8.84 o                         
   4   2  19         19.75         20.54         9.49 o                         
   5   2  19          1.92          6.20        10.33 o                         
   6   2  19         13.07         18.58        11.11 o                         
   7   2  19         72.63         65.50         9.38 o                         
   8   2  19        228.19        222.21        11.15 o                         
   9   2  19          4.53         10.24        10.53 o                         
 -13   3  19         32.35         31.72         7.65 o                         
 -12   3  19         58.24         63.50         8.35 o                         
 -11   3  19         92.92        113.89         8.70 o                         
 -10   3  19         11.18         16.23         7.83 o                         
  -9   3  19         27.45         28.91         7.00 o                         
  -8   3  19         13.45         21.93         7.48 o                         
  -7   3  19         23.64         29.45         8.53 o                         
  -6   3  19        400.74        392.55         9.32 o                         
  -5   3  19        800.73        816.76        11.81 o                         
  -4   3  19         17.40         31.95         7.50 o                         
  -3   3  19        348.30        325.98         8.83 o                         
  -2   3  19          1.78          0.58         7.59 o                         
  -1   3  19         26.42         35.88         7.06 o                         
   0   3  19        295.82        292.51         8.81 o                         
   1   3  19        581.39        566.52         9.24 o                         
   2   3  19          3.03          9.20         7.74 o                         
   3   3  19         78.47         70.29        10.80 o                         
   4   3  19        426.29        386.65        10.95 o                         
   5   3  19       1466.79       1377.67        13.80 o                         
   6   3  19         75.32         84.01        11.32 o                         
   7   3  19        173.60        173.73        11.87 o                         
   8   3  19        200.71        229.32        12.86 o                         
 -12   4  19         67.75        110.52         8.72 o                         
 -11   4  19        137.98        135.88         7.31 o                         
 -10   4  19         27.65         32.53         6.91 o                         
  -9   4  19          3.29         15.77         6.95 o                         
  -8   4  19          0.12         -3.59         8.72 o                         
  -7   4  19         46.93         55.24         7.77 o                         
  -6   4  19         96.10         81.90         7.63 o                         
  -5   4  19         23.85         24.65         7.10 o                         
  -4   4  19         25.77         29.47         7.24 o                         
  -3   4  19        157.16        162.47         8.89 o                         
  -2   4  19        115.97        118.45         8.27 o                         
  -1   4  19        153.84        141.54         8.03 o                         
   0   4  19        411.89        391.57         9.83 o                         
   1   4  19         47.55         54.06         8.15 o                         
   2   4  19          1.60         18.14        10.20 o                         
   3   4  19        161.38        153.50         9.60 o                         
   4   4  19         20.39         16.06        11.14 o                         
   5   4  19        401.36        351.89        16.53 o                         
   6   4  19         65.43         84.53        10.56 o                         
   7   4  19         39.15         50.49        10.26 o                         
 -10   5  19         39.57         40.29         8.46 o                         
  -9   5  19         51.97         56.09         8.05 o                         
  -8   5  19        158.24        139.06         8.37 o                         
  -7   5  19         96.11        102.94         8.72 o                         
  -6   5  19          0.11         -1.22         8.42 o                         
  -5   5  19         54.66         67.69         7.56 o                         
  -4   5  19         37.73         53.41         6.92 o                         
  -3   5  19          0.33         -4.20         6.80 o                         
  -2   5  19          5.49          3.44         7.40 o                         
  -1   5  19         46.71         54.10         7.13 o                         
   0   5  19        277.92        276.29         8.53 o                         
   1   5  19         35.05         39.87         8.01 o                         
   2   5  19        128.41        131.42         8.76 o                         
   3   5  19         40.19         56.03        10.93 o                         
   4   5  19        182.04        173.24        10.72 o                         
   5   5  19         31.29         38.38        10.80 o                         
  -7   6  19        358.32        352.58        12.55 o                         
  -6   6  19         30.45         18.13         7.27 o                         
  -5   6  19         14.80         10.99         7.06 o                         
  -4   6  19        100.02         90.56         7.46 o                         
  -3   6  19         46.76         62.79         8.42 o                         
  -2   6  19         53.84         54.63         6.96 o                         
  -1   6  19         11.75         23.14         7.25 o                         
   0   6  19         94.59         90.92         7.78 o                         
   1   6  19        117.02        117.46         8.70 o                         
   2   6  19         36.46         37.66         8.84 o                         
 -14   0  20          0.06          3.07         9.70 o                         
 -12   0  20         93.31         81.78        11.80 o                         
 -10   0  20        302.82        279.93        14.07 o                         
  -8   0  20         93.12         94.94         8.57 o                         
  -6   0  20          3.70          6.94         9.31 o                         
  -4   0  20        162.35        171.03         8.89 o                         
  -2   0  20        264.61        256.48        11.75 o                         
   0   0  20         27.97         64.53         9.16 o                         
   2   0  20        184.63        210.61        14.95 o                         
   4   0  20         20.82         76.25        14.43 o                         
   6   0  20         86.97         94.57        12.43 o                         
   8   0  20        151.31        130.93        16.71 o                         
 -14   1  20          3.75         12.93         9.37 o                         
 -13   1  20         28.66         34.54         7.41 o                         
 -12   1  20         27.31         18.77         7.33 o                         
 -11   1  20         95.19        100.41         8.42 o                         
 -10   1  20         79.26         67.67         6.75 o                         
  -9   1  20        528.25        523.15        10.26 o                         
  -8   1  20          1.32          1.75         7.82 o                         
  -7   1  20        835.43        856.68         8.79 o                         
  -6   1  20         45.96         57.48         6.45 o                         
  -5   1  20        311.90        298.43         6.74 o                         
  -4   1  20          0.17          2.88         6.51 o                         
  -3   1  20        303.89        285.83         7.28 o                         
  -2   1  20          9.58         23.56         6.99 o                         
  -1   1  20        174.71        170.96         7.20 o                         
   0   1  20         68.40         71.98         6.67 o                         
   1   1  20        236.06        227.20         9.02 o                         
   2   1  20         63.55         64.67         8.34 o                         
   3   1  20         22.16         28.09         9.32 o                         
   4   1  20         56.28         57.52        10.01 o                         
   5   1  20        104.66        124.47         9.80 o                         
   6   1  20          6.78         13.26         9.44 o                         
   7   1  20         16.94         23.44         8.82 o                         
   8   1  20        252.64        248.54        11.33 o                         
 -13   2  20          0.88         10.36         8.04 o                         
 -12   2  20        187.88        156.92         7.96 o                         
 -11   2  20          1.88          7.36         6.85 o                         
 -10   2  20         42.57         48.46         7.80 o                         
  -9   2  20        472.30        460.38        11.08 o                         
  -8   2  20        179.30        178.52         8.69 o                         
  -7   2  20         11.74         21.58         6.41 o                         
  -6   2  20        100.78        106.04         7.03 o                         
  -5   2  20         30.01         34.86         7.12 o                         
  -4   2  20        222.26        240.93         8.64 o                         
  -3   2  20         77.75         87.78         7.13 o                         
  -2   2  20        259.47        234.85         9.44 o                         
  -1   2  20        122.87        113.11         8.12 o                         
   0   2  20        118.81        123.24         8.60 o                         
   1   2  20          0.03          4.49         7.93 o                         
   2   2  20          5.65          8.57         7.71 o                         
   3   2  20         27.96         27.41         8.34 o                         
   4   2  20          0.32         10.70         9.52 o                         
   5   2  20        153.46        168.02        12.35 o                         
   6   2  20         10.99         20.71         8.90 o                         
   7   2  20        119.96        134.94        10.58 o                         
   8   2  20        139.64        134.45         9.71 o                         
 -12   3  20          3.73         -1.26        10.31 o                         
 -11   3  20          0.54         12.10        12.21 o                         
 -10   3  20         26.31         26.67         7.67 o                         
  -9   3  20        406.49        396.82        12.91 o                         
  -8   3  20          6.98         25.30         8.33 o                         
  -7   3  20         39.35         42.52         7.70 o                         
  -6   3  20          5.01         11.41         6.92 o                         
  -5   3  20        103.44        100.84         7.42 o                         
  -4   3  20         26.39         25.43         7.04 o                         
  -3   3  20         42.97         44.64         7.84 o                         
  -2   3  20        519.02        496.70         9.75 o                         
  -1   3  20          0.67          8.99         7.85 o                         
   0   3  20         23.00         37.65         8.43 o                         
   1   3  20          5.29          3.62         7.94 o                         
   2   3  20         61.50         66.91         8.23 o                         
   3   3  20         38.30         39.07        10.30 o                         
   4   3  20        701.09        658.79        17.19 o                         
   5   3  20        184.41        158.03        10.88 o                         
   6   3  20         24.54         22.14         9.15 o                         
   7   3  20         22.25         12.53        11.50 o                         
 -11   4  20         65.64         59.44         6.66 o                         
 -10   4  20          0.00         -4.58         6.59 o                         
  -9   4  20         71.70         69.24         8.22 o                         
  -8   4  20        185.65        179.45         9.07 o                         
  -7   4  20        135.40        132.57         8.15 o                         
  -6   4  20        106.39        101.98         8.04 o                         
  -5   4  20         48.96         57.12         8.62 o                         
  -4   4  20         44.37         51.36         6.76 o                         
  -3   4  20         11.66         28.60         8.01 o                         
  -2   4  20         52.65         50.07         7.48 o                         
  -1   4  20         48.59         44.73         7.38 o                         
   0   4  20        123.64        141.78         8.37 o                         
   1   4  20         31.77         30.95         7.79 o                         
   2   4  20         11.83         19.62         8.06 o                         
   3   4  20        186.58        154.92        10.17 o                         
   4   4  20         68.45         80.33         9.44 o                         
   5   4  20         20.33         37.98        11.08 o                         
   6   4  20        193.22        179.57        10.37 o                         
  -9   5  20         61.87         69.70         8.95 o                         
  -8   5  20         17.09         35.45         8.54 o                         
  -7   5  20         52.26         55.32         7.19 o                         
  -6   5  20          4.24          2.90         9.75 o                         
  -5   5  20          0.85          9.14         7.16 o                         
  -4   5  20         31.50         35.56         8.27 o                         
  -3   5  20        133.65        146.31         7.44 o                         
  -2   5  20         67.96         55.94         7.89 o                         
  -1   5  20        219.35        232.06         8.52 o                         
   0   5  20        445.40        417.46         9.22 o                         
   1   5  20        137.46        124.93         8.55 o                         
   2   5  20         22.10         35.21         9.56 o                         
   3   5  20         19.92         30.14         9.52 o                         
   4   5  20         13.57         13.27         9.43 o                         
  -5   6  20          0.08          1.75         8.68 o                         
  -4   6  20          1.57         10.34         7.88 o                         
  -3   6  20         39.75         46.34         8.00 o                         
  -2   6  20         85.75         77.54         7.26 o                         
  -1   6  20         54.32         59.39         7.55 o                         
   0   6  20          1.17          5.11        12.07 o                         
 -13   0  21          0.04          7.93        10.18 o                         
 -11   0  21        226.70        191.06        12.36 o                         
  -9   0  21        104.12        127.90        11.17 o                         
  -7   0  21        127.85        159.30        14.05 o                         
  -5   0  21        429.65        394.47        12.11 o                         
  -3   0  21         18.66         27.56         9.16 o                         
  -1   0  21        484.39        515.67        10.93 o                         
   1   0  21        924.27        880.41        16.92 o                         
   3   0  21        271.03        258.20        13.25 o                         
   5   0  21          5.49         16.78        12.12 o                         
   7   0  21          9.36         20.34        12.44 o                         
 -13   1  21         13.34         28.06         6.92 o                         
 -12   1  21         82.92        102.12         6.66 o                         
 -11   1  21        114.92        112.21         8.95 o                         
 -10   1  21         60.19         71.70         8.04 o                         
  -9   1  21        237.28        232.28         9.38 o                         
  -8   1  21          1.87          7.51         7.44 o                         
  -7   1  21        135.79        132.65         6.75 o                         
  -6   1  21         37.53         37.42         6.59 o                         
  -5   1  21         19.11         24.49         6.39 o                         
  -4   1  21        188.86        197.06         7.58 o                         
  -3   1  21        301.87        297.83         7.56 o                         
  -2   1  21        621.03        600.47         9.78 o                         
  -1   1  21         16.45         24.58         6.80 o                         
   0   1  21         13.75         16.44         7.52 o                         
   1   1  21          1.26         15.41         7.39 o                         
   2   1  21         30.20         49.86         9.23 o                         
   3   1  21        144.51        162.97         9.74 o                         
   4   1  21         17.04         29.27         9.03 o                         
   5   1  21        165.93        173.26        10.12 o                         
   6   1  21         10.91         16.10        10.52 o                         
   7   1  21         20.57         39.92        11.64 o                         
 -12   2  21          0.07          5.16         7.53 o                         
 -11   2  21          0.02          3.84         8.23 o                         
 -10   2  21          1.73         -1.45         7.62 o                         
  -9   2  21          1.72          1.95         9.07 o                         
  -8   2  21         93.08         94.32         7.21 o                         
  -7   2  21        120.39        112.37         8.09 o                         
  -6   2  21         11.67         24.25         5.86 o                         
  -5   2  21        678.02        688.36         9.63 o                         
  -4   2  21        149.88        137.13         7.70 o                         
  -3   2  21         58.06         63.61         6.79 o                         
  -2   2  21         65.77         67.42         6.85 o                         
  -1   2  21          2.74         21.75         7.53 o                         
   0   2  21         37.04         42.41         8.05 o                         
   1   2  21         30.95         33.78         7.65 o                         
   2   2  21        155.98        158.32         8.50 o                         
   3   2  21        294.67        263.19         9.00 o                         
   4   2  21          0.14         21.23         9.14 o                         
   5   2  21         66.92         82.99        12.07 o                         
   6   2  21        321.30        324.19        10.51 o                         
   7   2  21        243.98        258.21        11.25 o                         
 -12   3  21         11.17         20.88        11.94 o                         
 -11   3  21          4.90         19.54         7.59 o                         
 -10   3  21          7.98         18.10         7.89 o                         
  -9   3  21        197.40        191.73         9.09 o                         
  -8   3  21         49.18         62.65         6.76 o                         
  -7   3  21        137.23        125.78         8.24 o                         
  -6   3  21        434.86        442.42         9.30 o                         
  -5   3  21         29.69         33.20         8.69 o                         
  -4   3  21        325.72        317.80         8.10 o                         
  -3   3  21         23.13         14.97         8.81 o                         
  -2   3  21          0.17          1.30         7.59 o                         
  -1   3  21          1.02         20.77         7.59 o                         
   0   3  21         18.72         33.25         9.02 o                         
   1   3  21        269.08        249.89         8.12 o                         
   2   3  21         18.81         29.49         8.95 o                         
   3   3  21         31.20         26.75         8.54 o                         
   4   3  21          1.91          8.84         8.44 o                         
   5   3  21        257.26        249.02        10.82 o                         
   6   3  21          2.78         13.80         9.87 o                         
 -10   4  21          6.88         36.05        10.40 o                         
  -9   4  21         56.78         72.81         8.52 o                         
  -8   4  21         28.80         16.05        11.16 o                         
  -7   4  21        234.45        245.23         9.54 o                         
  -6   4  21        371.78        367.75        10.05 o                         
  -5   4  21         60.89         59.51         7.06 o                         
  -4   4  21        134.33        135.49         9.98 o                         
  -3   4  21          0.03         17.82         7.10 o                         
  -2   4  21          0.05          5.97         7.56 o                         
  -1   4  21        217.83        223.51         7.97 o                         
   0   4  21         11.80         17.99         8.21 o                         
   1   4  21         25.22         31.78         7.42 o                         
   2   4  21         17.47         24.94         7.55 o                         
   3   4  21         72.15         66.78         9.67 o                         
   4   4  21         29.33         40.88        11.57 o                         
   5   4  21          6.74         15.05        25.03 o                         
  -8   5  21         24.62         40.41         7.83 o                         
  -7   5  21         14.91         22.99        10.31 o                         
  -6   5  21        406.68        414.19        11.69 o                         
  -5   5  21          1.95         -4.98         8.54 o                         
  -4   5  21        149.69        140.27         8.63 o                         
  -3   5  21        140.63        157.18         8.17 o                         
  -2   5  21         66.88         84.86         8.62 o                         
  -1   5  21         61.80         86.25         8.55 o                         
   0   5  21         32.51         34.89         7.24 o                         
   1   5  21         18.55         35.28         8.72 o                         
   2   5  21          0.51          7.72         8.77 o                         
 -12   0  22          0.19         12.26         9.13 o                         
 -10   0  22        151.10        196.83        14.87 o                         
  -8   0  22        236.12        227.05        13.66 o                         
  -6   0  22         46.05         46.73        11.03 o                         
  -4   0  22        861.24        806.37        15.77 o                         
  -2   0  22         18.07         22.87         9.13 o                         
   0   0  22        588.95        605.28        11.57 o                         
   2   0  22        779.32        729.76        16.12 o                         
   4   0  22          7.52         12.72        11.90 o                         
   6   0  22         21.63         24.16        13.64 o                         
 -12   1  22         21.02         19.58         6.55 o                         
 -11   1  22          9.83          1.90         7.34 o                         
 -10   1  22          2.67          1.45         7.36 o                         
  -9   1  22         10.88          9.84         6.98 o                         
  -8   1  22         11.75         20.50         6.93 o                         
  -7   1  22         96.22         87.38         6.63 o                         
  -6   1  22         26.58         31.95         6.42 o                         
  -5   1  22        871.27        852.14         8.92 o                         
  -4   1  22         16.21         10.17         7.01 o                         
  -3   1  22        373.13        375.62         7.77 o                         
  -2   1  22         36.95         53.50         6.56 o                         
  -1   1  22         20.55         33.83         6.79 o                         
   0   1  22         11.02         15.55         7.00 o                         
   1   1  22        288.82        302.99         9.32 o                         
   2   1  22         25.68         19.70         9.16 o                         
   3   1  22         17.50         25.78         8.13 o                         
   4   1  22          1.80          5.14         9.41 o                         
   5   1  22          0.16          3.45        10.21 o                         
   6   1  22         69.03         65.51        10.76 o                         
 -12   2  22          0.69         -0.20         7.26 o                         
 -11   2  22        118.59        109.84         7.75 o                         
 -10   2  22         51.51         44.46        11.74 o                         
  -9   2  22         37.60         50.83         7.65 o                         
  -8   2  22          3.75         -7.26         7.26 o                         
  -7   2  22         63.47         70.57         5.99 o                         
  -6   2  22          1.22         -4.22         6.15 o                         
  -5   2  22        235.07        233.45         8.35 o                         
  -4   2  22        121.59        146.75         7.45 o                         
  -3   2  22        226.32        217.24         8.31 o                         
  -2   2  22        241.39        220.37         9.64 o                         
  -1   2  22        188.31        187.22         8.45 o                         
   0   2  22        711.14        707.05        10.16 o                         
   1   2  22          7.78         20.70         7.68 o                         
   2   2  22         92.27         94.36         8.89 o                         
   3   2  22        225.06        225.88         9.04 o                         
   4   2  22         31.06         35.16         9.68 o                         
   5   2  22         64.77         76.26        11.92 o                         
   6   2  22         88.38         90.42        10.04 o                         
 -11   3  22         31.47         50.14         7.98 o                         
 -10   3  22          0.11          2.22         8.09 o                         
  -9   3  22        177.14        176.63         8.61 o                         
  -8   3  22          3.40         -2.89         8.36 o                         
  -7   3  22          6.99         19.72         6.75 o                         
  -6   3  22         55.95         63.70         8.57 o                         
  -5   3  22         12.04         12.13         6.84 o                         
  -4   3  22          1.43          8.08         6.76 o                         
  -3   3  22         48.22         48.20         8.17 o                         
  -2   3  22          0.19          8.64         7.88 o                         
  -1   3  22          0.04         11.97         7.94 o                         
   0   3  22        349.08        345.28         9.25 o                         
   1   3  22          4.50         10.49         7.78 o                         
   2   3  22          9.92         24.91         7.99 o                         
   3   3  22         27.93         24.00         8.90 o                         
   4   3  22        125.28        121.29         9.43 o                         
   5   3  22         48.28         71.59         9.44 o                         
  -9   4  22         29.63         44.70         7.86 o                         
  -8   4  22         86.44        101.59         9.21 o                         
  -7   4  22          1.01          7.50         8.18 o                         
  -6   4  22         28.49         25.79         7.85 o                         
  -5   4  22         74.81         77.23         6.94 o                         
  -4   4  22         91.07         92.40         8.03 o                         
  -3   4  22         14.02         20.61         7.94 o                         
  -2   4  22         53.77         52.21         8.52 o                         
  -1   4  22          2.22         18.10         7.87 o                         
   0   4  22          2.15          5.95         8.58 o                         
   1   4  22          7.20         15.83         7.28 o                         
   2   4  22        257.77        267.18        10.78 o                         
   3   4  22          0.62          0.60         9.45 o                         
  -6   5  22          3.62          3.68         9.23 o                         
  -5   5  22        123.03        127.17         9.40 o                         
  -4   5  22         17.94         26.18         7.02 o                         
  -3   5  22          3.76         13.24         7.32 o                         
  -2   5  22         55.40         58.03         9.73 o                         
  -1   5  22         22.33         27.11         6.96 o                         
   0   5  22         11.03         21.64         7.67 o                         
 -11   0  23        114.39        113.96        11.92 o                         
  -9   0  23        255.01        242.19        11.67 o                         
  -7   0  23       1542.59       1531.25        36.27 o                         
  -5   0  23        503.08        526.34        12.41 o                         
  -3   0  23         17.58         37.29        10.88 o                         
  -1   0  23          6.97         12.83         9.66 o                         
   1   0  23        995.96        931.41        13.79 o                         
   3   0  23          1.57          5.08        12.77 o                         
   5   0  23         36.57         25.84        11.21 o                         
 -12   1  23          3.80         16.53        32.26 o                         
 -11   1  23         82.18         82.37         7.77 o                         
 -10   1  23         96.29        104.51         8.31 o                         
  -9   1  23          2.67         13.49         7.44 o                         
  -8   1  23          4.92          8.90         5.67 o                         
  -7   1  23         33.43         36.62         6.53 o                         
  -6   1  23        233.11        219.95         7.50 o                         
  -5   1  23        680.51        654.98         8.72 o                         
  -4   1  23          8.38         33.83         7.35 o                         
  -3   1  23          6.61          8.22         6.31 o                         
  -2   1  23        113.82        120.89         6.79 o                         
  -1   1  23         54.38         63.65         6.11 o                         
   0   1  23          0.21         -0.43         7.56 o                         
   1   1  23          0.02         11.45         8.27 o                         
   2   1  23         80.50         83.55         9.40 o                         
   3   1  23          3.68         31.74         9.19 o                         
   4   1  23         71.86         70.45         9.87 o                         
   5   1  23        119.49        112.83         9.63 o                         
 -11   2  23         32.50         32.58         7.21 o                         
 -10   2  23          0.07         -4.22         7.57 o                         
  -9   2  23         16.45         23.14         7.90 o                         
  -8   2  23          0.16          1.24         7.87 o                         
  -7   2  23          4.42         18.72         6.70 o                         
  -6   2  23        108.60        103.17         7.02 o                         
  -5   2  23        506.96        492.73         8.72 o                         
  -4   2  23          1.56         -0.95         7.56 o                         
  -3   2  23        258.13        260.19         7.28 o                         
  -2   2  23         62.43         71.65         7.96 o                         
  -1   2  23          7.21         13.29         7.29 o                         
   0   2  23        148.76        141.23         7.58 o                         
   1   2  23         65.88         61.77         7.68 o                         
   2   2  23         22.18         19.05         8.61 o                         
   3   2  23          0.34          3.83         9.77 o                         
   4   2  23          4.43         25.67        10.18 o                         
   5   2  23        103.61         89.41        22.53 o                         
  -9   3  23          0.09          5.26         7.60 o                         
  -8   3  23          0.76         12.16         7.66 o                         
  -7   3  23         27.19         28.15         7.21 o                         
  -6   3  23         75.70         89.49         7.74 o                         
  -5   3  23          5.65         15.76         6.77 o                         
  -4   3  23         84.57         80.20         7.91 o                         
  -3   3  23        386.21        367.00        11.98 o                         
  -2   3  23          4.22          6.89         6.94 o                         
  -1   3  23        115.86        117.38         7.90 o                         
   0   3  23         45.06         63.15         9.62 o                         
   1   3  23        201.14        207.19         8.64 o                         
   2   3  23         30.13         41.14         8.16 o                         
   3   3  23         11.71         18.34         9.31 o                         
  -8   4  23         51.64         61.47         9.99 o                         
  -7   4  23         58.13         58.37         7.98 o                         
  -6   4  23         55.76         45.50         6.81 o                         
  -5   4  23          6.20         12.32         7.82 o                         
  -4   4  23         61.13         63.32         8.18 o                         
  -3   4  23         65.26         64.89         8.19 o                         
  -2   4  23          0.31         17.85         8.16 o                         
  -1   4  23          9.86          7.59         7.13 o                         
   0   4  23          9.83         11.60         7.45 o                         
   1   4  23          4.03         10.45         8.07 o                         
 -10   0  24        215.14        215.37        13.66 o                         
  -8   0  24          0.61         22.19         9.45 o                         
  -6   0  24        157.43        141.71         9.12 o                         
  -4   0  24        200.81        205.15        10.24 o                         
  -2   0  24         92.17         88.39         9.35 o                         
   0   0  24          0.22          3.19        11.92 o                         
   2   0  24         51.33         51.97        13.92 o                         
   4   0  24         76.93         73.07        12.78 o                         
 -10   1  24         17.62         25.09         7.34 o                         
  -9   1  24         89.48         95.01         7.68 o                         
  -8   1  24         54.37         62.14         6.43 o                         
  -7   1  24         31.93         32.61         6.17 o                         
  -6   1  24        176.71        162.34         6.51 o                         
  -5   1  24          2.84         13.73         7.28 o                         
  -4   1  24         32.25         24.31         6.33 o                         
  -3   1  24        239.47        240.25         8.00 o                         
  -2   1  24          1.52          3.47         5.80 o                         
  -1   1  24         89.57        103.13         6.73 o                         
   0   1  24          8.51         21.06         7.98 o                         
   1   1  24        129.66        141.09         9.23 o                         
   2   1  24          0.13          4.72         8.55 o                         
   3   1  24         80.11         84.56         9.07 o                         
   4   1  24          1.43         -2.77         9.98 o                         
 -10   2  24         45.32         40.43        12.01 o                         
  -9   2  24        132.79        125.40         8.55 o                         
  -8   2  24        108.66        110.25         8.77 o                         
  -7   2  24        102.72        110.80         6.67 o                         
  -6   2  24         10.33         20.01         5.94 o                         
  -5   2  24        268.12        255.19         6.57 o                         
  -4   2  24          1.53         17.65         6.54 o                         
  -3   2  24         14.22         15.01         8.54 o                         
  -2   2  24          3.30         -2.12         7.46 o                         
  -1   2  24         21.95          8.14         7.91 o                         
   0   2  24         19.41         31.03         8.76 o                         
   1   2  24          1.37         11.85         9.23 o                         
   2   2  24         31.89         37.05         9.44 o                         
   3   2  24          4.72         15.65         9.92 o                         
  -8   3  24          4.66         11.41         7.23 o                         
  -7   3  24         69.67         75.29         6.18 o                         
  -6   3  24        129.85        140.72         6.88 o                         
  -5   3  24          3.62          6.29         7.46 o                         
  -4   3  24          0.84         -4.21         7.95 o                         
  -3   3  24         10.42         31.09         9.74 o                         
  -2   3  24        141.99        137.00         8.74 o                         
  -1   3  24         11.19          5.62         7.48 o                         
   0   3  24        250.74        239.49         9.59 o                         
   1   3  24         11.09         14.00         9.53 o                         
   2   3  24         16.46         35.98         8.92 o                         
  -5   4  24         27.15         36.11         7.15 o                         
  -4   4  24         69.67         80.08         7.75 o                         
  -3   4  24          4.99         15.54         8.02 o                         
  -2   4  24        116.84        108.52         9.45 o                         
  -1   4  24         82.57         95.58        19.65 o                         
  -9   0  25          0.39          6.64        11.40 o                         
  -7   0  25          1.96         10.08         8.99 o                         
  -5   0  25        442.91        434.68        10.14 o                         
  -3   0  25       1061.35       1043.31        11.66 o                         
  -1   0  25          0.02         -9.83        10.40 o                         
   1   0  25         15.94         15.79        11.84 o                         
  -9   1  25          0.59          4.33         8.80 o                         
  -8   1  25        127.95        114.82         6.31 o                         
  -7   1  25          3.87         22.91         6.95 o                         
  -6   1  25         69.42         74.69         7.44 o                         
  -5   1  25        286.87        285.41         7.25 o                         
  -4   1  25          1.52          6.24         6.16 o                         
  -3   1  25         42.81         36.68         6.76 o                         
  -2   1  25        397.71        423.42         7.53 o                         
  -1   1  25         81.69         95.57         7.75 o                         
   0   1  25         26.16         36.52         8.28 o                         
   1   1  25          7.53          6.73         8.23 o                         
   2   1  25        108.47        109.19         8.57 o                         
  -8   2  25         18.51         28.90         6.59 o                         
  -7   2  25         43.39         56.53         6.39 o                         
  -6   2  25         89.37         84.87         7.50 o                         
  -5   2  25         40.31         44.72         6.42 o                         
  -4   2  25        137.61        154.34         6.95 o                         
  -3   2  25          0.48         12.56         6.94 o                         
  -2   2  25         21.17         14.38         8.22 o                         
  -1   2  25        125.80        115.82         9.28 o                         
   0   2  25         24.46         35.87         8.15 o                         
   1   2  25          8.46          6.86         9.44 o                         
  -6   3  25         40.97         44.24         6.93 o                         
  -5   3  25         44.23         39.53         7.69 o                         
  -4   3  25          4.26         -2.00         6.71 o                         
  -3   3  25         77.58         73.94         9.89 o                         
  -2   3  25          1.13         -4.86         7.81 o                         
  -1   3  25         39.78         46.18         8.27 o                         
   0   3  25          2.38         23.19        17.80 o                         
  -6   0  26        308.53        292.86        14.16 o                         
  -4   0  26         86.76         98.58        11.21 o                         
  -2   0  26         74.86         83.23        10.30 o                         
   0   0  26         10.36         36.68        13.88 o                         
  -7   1  26         24.52         25.86         6.12 o                         
  -6   1  26         25.41         41.37         7.28 o                         
  -5   1  26         15.61         22.69         7.19 o                         
  -4   1  26          2.45         12.41         6.80 o                         
  -3   1  26        149.13        152.74         7.00 o                         
  -2   1  26         39.22         46.80         6.85 o                         
  -1   1  26         54.50         54.08         7.04 o                         
   0   1  26          0.45         15.97         8.26 o                         
  -6   2  26          4.46         -2.01        11.27 o                         
  -5   2  26         89.64         85.54         6.70 o                         
  -4   2  26        293.88        283.12         8.98 o                         
  -3   2  26         37.46         31.62         6.32 o                         
  -2   2  26          1.81          8.35         7.33 o                         
                                                                                
